# Supplementary material for: Integrated Hfq-interacting RNAome and transcriptomic analysis reveals complex regulatory networks of nitrogen fixation in root-associated Pseudomonas stutzeri A1501
Source: mSphere. 2024 May 15;9(6):e00762-23. doi: 10.1128/msphere.00762-23 (PMC11332353; doi:10.1128/msphere.00762-23)
Supplement: Table S1 — The eCLIP-seq peaks of Hfq in Pseudomonas stutzeri under nitrogen fixation conditions. [file msphere.00762-23-s0002.xlsx]

## Sheet: Sheet1
eCLIP peak						Gene annotation				Statistics
Peak	Start	End	Strand	Length	Sequence	Class	Locus tag	Name	Gene description	Reads in eCLIP	Reads in Input	log2 FoldChange	Negative log10p value
1	1766	1847	+	81	AATTGACCAACCACAGCCTGCCGGAGATCGGCGACGCGTTCGGAGGTCGGGATCACACCACGGTGCTGCACGCCTGCCGTA	CDS	PST_0001	dnaA	chromosomal replication initiator protein DnaA	73	29	1.11099	3.32638
2	1847	1926	+	79	AGATCGCCGAATTGCGGGAAACGGATGCGGACATACGCGAAGACTACAAGAATTTGCTGCGAACTTTGACAACCTGAGT	3'UTR	PST_0001	dnaA	chromosomal replication initiator protein DnaA	45	9	2.10107	4.60026
3	3588	3726	+	138	CGCTTCGGACGCTGCCTGGAGCCGGGAACTGAGCCTGGCCAGCGACGAGATCGATGGTTATCGCCGGGCTTACATCCAAGCGCTGAAACCGGTCTTCGAGACCACGCTCAAGGCGCTGTTGGACCTGGATGGCCTGAC	CDS	PST_0003	recF	DNA replication and repair protein RecF	34	8	2.30832	0
4	6700	6937	+	237	TTCGGAATAGCCCTACTGCGGAGTAGAGTTTGCCCCATTCGAGTCATTCATCTTAAGAGCCCTCAGGGCCAATACACTTTGACGGGGTAAGTCGCCAATGTTGGATTCCAATCTCAAGACCCAGTTGAAAGCCTACCTGGAGAAGGTCACCCAGCCCTTCGAGATCGTCGCGTCCCTCGATGACGGCGAGAAATCCCGGGAGCTGCTGAGCCTGCTGCAGGACATCGCCGGCCTCAG	5'UTR	PST_0005	ahpF-1	alkyl hydroperoxide reductase subunit F	33	13	1.1231	1.65712
4	6700	6937	+		TTCGGAATAGCCCTACTGCGGAGTAGAGTTTGCCCCATTCGAGTCATTCATCTTAAGAGCCCTCAGGGCCAATACACTTTGACGGGGTAAGTCGCCAATGTTGGATTCCAATCTCAAGACCCAGTTGAAAGCCTACCTGGAGAAGGTCACCCAGCCCTTCGAGATCGTCGCGTCCCTCGATGACGGCGAGAAATCCCGGGAGCTGCTGAGCCTGCTGCAGGACATCGCCGGCCTCAG	CDS	PST_0005	ahpF-1	alkyl hydroperoxide reductase subunit F	33	13	1.1231	1.65712
5	7956	8032	+	76	ACCTGCGTGCCGACGCCGTATTGCAGCGCAAGCTCAACAGCCTCCCCAACGTCCGCGTGCTGAAGATGGCGCAGAC	CDS	PST_0005	ahpF-1	alkyl hydroperoxide reductase subunit F	9	1	2.94907	1.60004
6	24390	24521	+	131	GTTCCAAATGGGTCCGCGGCGCTAGGGCGCTTCACGTGAAGGCACATAATAAAGGGATTCACCACATGAGGAAATCACTACTCGCCCTGCTGCTGGTGGCGGTCGGCGGGCTCGCCCAGGCCGCGGTGCAG	CDS	PST_0021	def	polypeptide deformylase	64	16	1.77914	5.34279
7	30980	31068	-	88	GCTGAGCAACTCGACCAGCAGCGCACTGCCGAGATCGTCATGCGCGCCGTACAGGGCGAACTTGAGGCGTGGCGTTTCGGCGTTGAGC	CDS	PST_0028	PST_0028	putative NADH-flavin reductase	85	19	2.38232	0
8	31068	31231	-	163	ATGGTCGGTCAACGGCGGGTGACCAGATAGCCGATCAGGGCAAAGGCACCGGCCGCCAGGGCCAGCGTGCCCAGCGGATGTTCCTTGGCACAGTCGCGTGCGGCGCGGCTGGCCTCACGGGTGCGCTTGGACAGATCGGCATAGTGCTCGTCCCAGTGCTGGT	CDS	PST_0028	PST_0028	putative NADH-flavin reductase	107	51	1.2899	0
8	31068	31231	-	163	ATGGTCGGTCAACGGCGGGTGACCAGATAGCCGATCAGGGCAAAGGCACCGGCCGCCAGGGCCAGCGTGCCCAGCGGATGTTCCTTGGCACAGTCGCGTGCGGCGCGGCTGGCCTCACGGGTGCGCTTGGACAGATCGGCATAGTGCTCGTCCCAGTGCTGGT	5'UTR	PST_0028	PST_0028	putative NADH-flavin reductase	107	51	1.2899	0
9	49047	49174	-	127	CCTGGCGCGCGCAGAGGCTGTCGGCTTCGGCCAGCGCGTGGCTGACGCAGTGGTGGTGGTCATGGGGCGTGCAGGCCAGCGGGGTCTTAGACATGGGCGGCGACGTGTTGGGGGAGAGACGTTATTA	CDS	PST_0043	np20	transcriptional regulator np20	119	45	1.18211	5.66152
9	49047	49174	-	127	CCTGGCGCGCGCAGAGGCTGTCGGCTTCGGCCAGCGCGTGGCTGACGCAGTGGTGGTGGTCATGGGGCGTGCAGGCCAGCGGGGTCTTAGACATGGGCGGCGACGTGTTGGGGGAGAGACGTTATTA	5'UTR	PST_0044	znuA	zinc ABC transporter, periplasmic zinc-binding protein	119	45	1.18211	5.66152
10	65402	65427	-	25	ATGCGCGCATCAGGGTTGGTCGGTC	5'UTR	PST_0055	PST_0055	two-component response regulator	9	4	1.39078	0
10	65402	65427	-	25	ATGCGCGCATCAGGGTTGGTCGGTC	3'UTR	PST_0056	PST_0056	conserved hypothetical protein	9	4	1.39078	0
11	68283	68454	-	171	TCATTGAACGCAAGGCTGCCGAACAGCAGCACGAGCAGCAGACTGCCGAGGCCGAAGATCCATCTGGGGGTCGAGAGGTCGGCGCTGTTCATTCGCGTGCCGGCCATGGGTGCGAGGTGCTGCGCTCGACGTACGACATAGGCATGAGCCGCAACTTTCCAGGGCAAAAAA	3'UTR	PST_0056	PST_0056	conserved hypothetical protein	108	12	2.94907	14.4104
12	75680	75827	-	147	TTGCCGCGCACGACTCCGTTCATGTCGGTGATCAGCAGATCGACGTACTGAACCTCCGGATGTTCCTTGAGAAATGCGTTAGCTTCGTTGAGCTGAACGGCACGCGGCGGGGCCATGATGAATTACCTTAATTGTTAAAAATTTCAA	CDS	PST_0063	PST_0063	glutamate--ammonia ligase	88	6	3.65361	13.6505
12	75680	75827	-	147	TTGCCGCGCACGACTCCGTTCATGTCGGTGATCAGCAGATCGACGTACTGAACCTCCGGATGTTCCTTGAGAAATGCGTTAGCTTCGTTGAGCTGAACGGCACGCGGCGGGGCCATGATGAATTACCTTAATTGTTAAAAATTTCAA	3'UTR	PST_0063	PST_0063	glutamate--ammonia ligase	88	6	3.65361	13.6505
13	76732	76746	+	14	CTGTTCCGCGGCTT	CDS	PST_0064	PST_0064	probable glutamine amidotransferase	10	5	1.22086	0
13	76732	76746	+	14	CTGTTCCGCGGCTT	5'UTR	PST_0065	PST_0065	putative glutamine synthetase, catalytic region	10	5	1.22086	0
14	81164	81249	+	85	GGATCATGCGCGGCCGCAAAAGAAGAGGACTCATCCCATGCGCTCGACCCTCAAGTCGCTGATCGTCGCCGCTGCCGTCGCCGGT	5'UTR	PST_0068	potF3	putrescine ABC transporter, periplasmic putrescine-binding protein	26	7	1.67223	2.16223
14	81164	81249	+	85	GGATCATGCGCGGCCGCAAAAGAAGAGGACTCATCCCATGCGCTCGACCCTCAAGTCGCTGATCGTCGCCGCTGCCGTCGCCGGT	5'UTR	PST_0068	potF3	putrescine ABC transporter, periplasmic putrescine-binding protein	26	7	1.67223	2.16223
14	81249	81299	+	50	GCGGCCACCGCCCAGGCCGCCTCGGTGCACGTCTACAACTGGTCGGATTA	5'UTR	PST_0068	potF3	putrescine ABC transporter, periplasmic putrescine-binding protein	28	6	2.00154	2.80986
15	102979	103127	-	148	TCCGCGTCCAGCTTGAGGTACGCGACGCCCGGCAGGCCGGTCTTGACCTGCTCCATGTGCTTTCTCAGCAAATCGGGATCGATCCGCGCCTTGACCCGGAACATCAGCTTCTCGCGCTCGCTCTCGGTTTCCACGGTTTTCGGTGTGA	5'UTR	PST_0087	PST_0087	Type I antifreeze protein:HlyD family secretion protein	59	21	1.71118	0
15	102979	103127	-	148	TCCGCGTCCAGCTTGAGGTACGCGACGCCCGGCAGGCCGGTCTTGACCTGCTCCATGTGCTTTCTCAGCAAATCGGGATCGATCCGCGCCTTGACCCGGAACATCAGCTTCTCGCGCTCGCTCTCGGTTTCCACGGTTTTCGGTGTGA	5'UTR	PST_0086	PST_0086	probable ATP-binding/permease fusion ABC transporter	59	21	1.71118	0
16	104661	104787	-	126	TCGGCTCGGCCTCGGGCAGCAGGGTGCAGGCCGCGAGCGTGCCGAGCACGCACGCGAGGGCGAGGGGGCGGAACAGCGCAAGGCGGCTCATGGGGTGAACTCCTGAATCTTTTCGCGGCCGAGCAG	CDS	PST_0088	PST_0088	lipoprotein, putative	57	14	1.80468	4.87302
16	104661	104787	-	126	TCGGCTCGGCCTCGGGCAGCAGGGTGCAGGCCGCGAGCGTGCCGAGCACGCACGCGAGGGCGAGGGGGCGGAACAGCGCAAGGCGGCTCATGGGGTGAACTCCTGAATCTTTTCGCGGCCGAGCAG	CDS	PST_0089	PST_0089	ABC transporter permease	57	14	1.80468	4.87302
17	111199	111354	+	155	ATGTCGTTGACGGGCGTCCATGCTGGTGCGGCTGGGCGGATATGCCCGGGTGCGGCTTTTTCGCAGCTGCCGATGACCGGGCCGGCTGGTACCCTTGCGTGTCGCGGCCGGGGGCCGTGGGTGTTCGATGGAAAGGGGATGGAGATGTCAGGCCA	CDS	PST_0095	PST_0095	nickel-dependent hydrogenase b-type cytochrome subunit	36	5	2.62714	4.58971
17	111199	111354	+	155	ATGTCGTTGACGGGCGTCCATGCTGGTGCGGCTGGGCGGATATGCCCGGGTGCGGCTTTTTCGCAGCTGCCGATGACCGGGCCGGCTGGTACCCTTGCGTGTCGCGGCCGGGGGCCGTGGGTGTTCGATGGAAAGGGGATGGAGATGTCAGGCCA	CDS	PST_0095	PST_0095	nickel-dependent hydrogenase b-type cytochrome subunit	36	5	2.62714	4.58971
18	121757	121796	-	39	ACGGCGGATCGGCTCCACCAGCAGGTTGAGAATCTGCCG	CDS	PST_0102	PST_0102	probable MFS transporter	446	13	4.8796	76.3542
19	121801	121854	-	53	CGAAGGACAGCACGTAGGCGAGCATCAGGATCGCGACCGTCATCCAGGCGCGG	CDS	PST_0102	PST_0102	probable MFS transporter	1254	25	5.42761	400
20	121854	121892	-	38	GCCATGCACAACAACAATAACGGCTATCCCTCGAGCAC	CDS	PST_0102	PST_0102	probable MFS transporter	1254	25	5.58404	400
20	121854	121892	-	38	GCCATGCACAACAACAATAACGGCTATCCCTCGAGCAC	CDS	PST_0102	PST_0102	probable MFS transporter	1254	25	5.58404	400
21	121892	121920	-	28	AAGCTCCGATTAGCGAGGGGGGCTGCAG	CDS				860	15	5.62045	400
22	122989	123061	+	72	TATTCTAGTCAGACGGGAGGCCGGATGGCCCGCAGTAGCCGCAAGCAGGAAATCCTTCAGGCCGCGCTCGCC	CDS	PST_0103	PST_0103	predicted alpha/beta hydrolase	35	4	2.90843	5.61597
23	123061	123162	+	101	TGTTTCACCGAATTCGGTGTCGAGGCGACGACCATCGAGATGATTCGTGATCGCTCCGGCGCCAGCATCGGCAGCCTCTATCACCACTTCGGTAATCGCGA	CDS	PST_0104	PST_0104	probable transcriptional regulator	36	9	1.77914	3.12911
24	124482	124660	+	178	GAGAAAATCGATCGTCTAGTATCGAATTCGACATCCAGTTTCGCACAGTAAAACAATAATTCATTTTGGAGAATGTCGATGTCCGCTCCCGTGCAAGGCTACGTGGCCGCCGAACTGGCCCGTGGCGGCTATCAGAACGTCCATGACCTCTTGACCCTGGCCTGCGCGAAGCACCCGC	5'UTR	PST_0106	PST_0106	long-chain-fatty-acid--CoA ligase	46	1	5.30271	10.8554
24	124482	124660	+	178	GAGAAAATCGATCGTCTAGTATCGAATTCGACATCCAGTTTCGCACAGTAAAACAATAATTCATTTTGGAGAATGTCGATGTCCGCTCCCGTGCAAGGCTACGTGGCCGCCGAACTGGCCCGTGGCGGCTATCAGAACGTCCATGACCTCTTGACCCTGGCCTGCGCGAAGCACCCGC	CDS	PST_0106	PST_0106	long-chain-fatty-acid--CoA ligase	46	1	5.30271	10.8554
25	137926	138033	-	107	ATGAGCCGCGATGCTGGCCAGGCTCAGGCCGCTCGCCAGCAGCCAGGCGCCGAGGCGGGTCACAGCGCGAGGATGGCTTCGGCCAGTTGCAGATCGCTGGCGTTGCG	CDS	PST_0115	PST_0115	conserved hypothetical protein	13	6	1.33633	0
25	137926	138033	-	107	ATGAGCCGCGATGCTGGCCAGGCTCAGGCCGCTCGCCAGCAGCCAGGCGCCGAGGCGGGTCACAGCGCGAGGATGGCTTCGGCCAGTTGCAGATCGCTGGCGTTGCG	3'UTR	PST_0116	PST_0116	conserved hypothetical protein	13	6	1.33633	0
25	137926	138033	-	107	ATGAGCCGCGATGCTGGCCAGGCTCAGGCCGCTCGCCAGCAGCCAGGCGCCGAGGCGGGTCACAGCGCGAGGATGGCTTCGGCCAGTTGCAGATCGCTGGCGTTGCG	3'UTR	PST_0116	PST_0116	conserved hypothetical protein	13	6	1.33633	0
26	138320	138349	-	29	CGGGTCTGGGCACCGGCAGGCGGTGCGGT	3'UTR	PST_0116	PST_0116	conserved hypothetical protein	18	5	1.62714	1.49231
26	138320	138349	-	29	CGGGTCTGGGCACCGGCAGGCGGTGCGGT	3'UTR	PST_0116	PST_0116	conserved hypothetical protein	18	5	1.62714	1.49231
27	138973	139088	-	115	CCGACCACCACGTCGGTGGTGGCGGTGAAGCTGGCCGCCGAAGCAGCGCCACTCAGCAGCAGGCCGGCGGCGAGGAAGGGAAGCAGGATTCGGGACATGGCAGATCTCCAGTAAT	3'UTR	PST_0118	PST_0118	conserved hypothetical protein	234	32	2.64951	27.9552
28	165753	165818	-	65	GAGGGGTCGAAGCGCAGGCGCAGCACGCCGGGGCTGTCGCTGTCATGCGTGTAGCTGCCGATCAG	CDS	PST_0143	PST_0140	putative membrane protein	21	5	2.29125	0
29	165998	166053	+	55	ACCAAAACGGTCAGATATTCGGCTGGGTGGATGCCGGCCTCCCCAAGATTCCAGG	5'UTR	PST_0144	PST_0144	isovaleryl-CoA dehydrogenase	57	3	4.02707	11.5738
30	166053	166264	+	211	AAGACTCATGGACCATTTGCTCCCCGTTCAGCTGGTCGAATTGCAGAGCATCGCCACCGATCTGGCAGAAAATGTCATCGCGCCCCTGGCCGCCGAGGTCGACGCCGAGTGTCGCTGGCCGGCCCATTCCATGCGCGCGCTCGCCGAGGCCGGCCTGCTCGGCCTGCAGGTTCCGGTGGATCAGGGCGGGCTGGGTCAGGGGCTGCTGGGC	CDS	PST_0144	PST_0144	isovaleryl-CoA dehydrogenase	57	3	1.82645	5.34355
31	173371	173423	-	52	CCGATTGCAGCTCGACCGGCTCGGCCGCACTGCTCTGTGCTCCCTCTTCGAG	CDS	PST_0147	PST_0147	TonB-dependent ferric siderophore receptor	25	3	2.83804	4.06072
32	173423	173573	-	150	TTGTTCCTGGGCCATGAGCGGCGAGCCAGCGAAGCTGGCGGCAAGGCAAACGGGCAGCAGTGCGGTTTTACGCGGGAAGCGAAGCGTGGGCATGGCGGACCTGACCGGACGTTGAACTGTGAGAGGGGTGAAGGGGACGGCTCGGCGGAC	3'UTR	PST_0147	PST_0147	TonB-dependent ferric siderophore receptor	31	5	2.41141	3.69927
33	173618	173724	+	106	TAACAATTCGCAACTGTATTCCGCTTAGTGGTGTCGCGACGCGGTGGCGTGTTGGCGGTACCAAGCGCTCTGGCCCGCAGCCTGTCGCGTTCCGCGCTTCTGCAAA	intergenic				18	3	2.36411	2.4587
34	179236	179321	-	85	CATGCTGAGCAGCAGGCCGACGAGAATCAGCGCCACGATCAGGCTGACACGGAAGCGGTTGGGAAGGGCAGGCATGGCTTGGCTC	5'UTR	PST_0153	PST_0153	sensor histidine kinase	14	7	1.22086	0
34	179236	179321	-	85	CATGCTGAGCAGCAGGCCGACGAGAATCAGCGCCACGATCAGGCTGACACGGAAGCGGTTGGGAAGGGCAGGCATGGCTTGGCTC	CDS	PST_0153	PST_0153	sensor histidine kinase	14	7	1.22086	0
35	180934	181007	+	73	TGAACCATTCAAACCAAAAAACTCGCCTTGTATCGCTGCCGACCGCCCATGGTCTGCATGGTGGTGCTTTTGC	intergenic				22	1	4.23858	4.68706
36	181007	181244	+	237	TCTGGATAGTCCGATGCTGCAAACGATCAAACAAAACTGGTTCTCCAATCTCCGTGGCGATCTGCTGTCCGGTCTCGTCGTCGCCCTGGCGCTGATTCCCGAAGCCATCGCCTTCTCCATCATCGCCGGGGTCGATCCGCGGGTCGGCCTGTATGCCTCGTTCTGCATCGCCGTGGTGATCGCCTTCGTCGGTGGGCGCCCCGGGATGATCTCCGCGGCCACCGGCGCCATGGCGCT	5'UTR	PST_0154	PST_0154	probable sulfate transporter	51	11	1.99214	4.89432
37	184736	184796	+	60	GCTTGATGAGCGAACCGAGTCCCCGGCGCGTACTGATTCTGGTCGCCAGCGGCCCCAGCA	5'UTR	PST_0157	PST_0157	conserved hypothetical protein	10	5	1.22086	0
37	184736	184796	+	60	GCTTGATGAGCGAACCGAGTCCCCGGCGCGTACTGATTCTGGTCGCCAGCGGCCCCAGCA	CDS	PST_0157	PST_0157	conserved hypothetical protein	10	5	1.22086	0
38	191411	191584	-	173	CAGGTAGTCGGCCAGCGGATGATCTTCGGCGAGCTTGGCGAGGCGCGCGCTGCGCAGGGCGAACAGATCGCGTGGTGGCAGGTTGGTGAAGGGTGGTTTGCTGGCAGCGGCTTCGATCTGCCCGGGCTCGAGAATGGTGCCTGCCACGCAGGACTCCTTTTCTTGTGGTTATG	5'UTR	PST_0163	PST_0163	formate dehydrogenase accessory protein	116	28	1.82977	9.67248
39	196266	196427	-	161	GGATCGACTCGGCATATGCCGTCGGTGGGGCCATGCCCAATGCCGCCATGCTCGACGCCCCAAGGCCCACACCGCAGACCTTGAAGAACTGTCGACGGTTCATGTCCATCGGTGTTCTCCTTCTCATCAGGCTGGAACGCCGATACTTTGCCGGCGTCTGC	5'UTR	PST_0166	PST_0166	formate dehydrogenase-O, major subunit	86	18	2.03548	8.19881
39	196266	196427	-	161	GGATCGACTCGGCATATGCCGTCGGTGGGGCCATGCCCAATGCCGCCATGCTCGACGCCCCAAGGCCCACACCGCAGACCTTGAAGAACTGTCGACGGTTCATGTCCATCGGTGTTCTCCTTCTCATCAGGCTGGAACGCCGATACTTTGCCGGCGTCTGC	CDS	PST_0166	PST_0166	formate dehydrogenase-O, major subunit	86	18	2.03548	8.19881
40	201025	201210	-	185	ACCAACCAGCCACTCCTATAAGAAGAATCTTCCAAGGATACCGACCCATGAAACGCCGCCATCTGTTCGGTGCTGCCGCTGCCTTGCTTGCCACCCTCGGCCTCGCCGGTTGCAACGACGACAAGAAAGTCGAAACCACCGGCCAGCAGGCCGCCAGCGAGCCCGCCAAAACCTACACCTGGAAG	5'UTR	PST_0172	PST_0172	TRAP-type mannitol/chloroaromatic compound transport system, periplasmic component	61	7	2.90253	8.21542
40	201025	201210	-	185	ACCAACCAGCCACTCCTATAAGAAGAATCTTCCAAGGATACCGACCCATGAAACGCCGCCATCTGTTCGGTGCTGCCGCTGCCTTGCTTGCCACCCTCGGCCTCGCCGGTTGCAACGACGACAAGAAAGTCGAAACCACCGGCCAGCAGGCCGCCAGCGAGCCCGCCAAAACCTACACCTGGAAG	CDS	PST_0172	PST_0172	TRAP-type mannitol/chloroaromatic compound transport system, periplasmic component	61	7	2.90253	8.21542
41	219160	219196	+	36	CACGCAGGCCTGTGAGGAACGCACCATGACTGCCCA	3'UTR	PST_0186	PST_0186	acetyl-CoA carboxylase, biotin carboxylase	104	36	1.30966	5.74041
41	219160	219196	+	36	CACGCAGGCCTGTGAGGAACGCACCATGACTGCCCA	5'UTR	PST_0187	oadA	oxaloacetate decarboxylase, alpha subunit	104	36	1.30966	5.74041
42	224806	224837	-	31	CGCGGGCGAAGCCCTTGCTGTTGGGCCCCAT	CDS	PST_0192	PST_0192	conserved hypothetical protein	28	4	2.5865	3.96908
43	224837	225027	-	190	GTTGAAAGGCGGGAAGCTGTCGGTCTGCAGGGTGATCGGGTAGTTGGCGGGCAGTTCGGCCCGGACGCTGAACGCAGCACTGACGAGCAGGGCGAACAGCGCCCGGGCCGTTCGGGATCTGGCCATGGCATCGGCTCCTTGACGCTTTTTTTGTAGTTGTTGGCGCATCAGAGAGTAGCGGTGCCGGGCG	5'UTR	PST_0193	ansA	L-asparaginase I	158	13	3.38248	23.0041
43	224837	225027	-	190	GTTGAAAGGCGGGAAGCTGTCGGTCTGCAGGGTGATCGGGTAGTTGGCGGGCAGTTCGGCCCGGACGCTGAACGCAGCACTGACGAGCAGGGCGAACAGCGCCCGGGCCGTTCGGGATCTGGCCATGGCATCGGCTCCTTGACGCTTTTTTTGTAGTTGTTGGCGCATCAGAGAGTAGCGGTGCCGGGCG	CDS	PST_0193	ansA	L-asparaginase I	158	13	3.38248	23.0041
44	232580	232803	+	223	TCCGAGCCATGGCCAGGCCCGGACTCTAGCCAAGGACAGACAGCCGTGAACCACGACTCCGACGCAACCGTCCCCGATACGGAGGCGGACTTCGTTATGCCCGCCCCGGCGACCGCCAGCATCGCGCCCGTCACGCTGCATGCCGCGCTGACCCGCATCGCGCAAGCCTCGCCCGATCGAGCGGCGGTGCTTTCGACCCGCTTCGCGCCGCTGGACCATCGCG	5'UTR	PST_0199	PST_0199	conserved hypothetical protein	67	28	1.47959	0
44	232580	232803	+	223	TCCGAGCCATGGCCAGGCCCGGACTCTAGCCAAGGACAGACAGCCGTGAACCACGACTCCGACGCAACCGTCCCCGATACGGAGGCGGACTTCGTTATGCCCGCCCCGGCGACCGCCAGCATCGCGCCCGTCACGCTGCATGCCGCGCTGACCCGCATCGCGCAAGCCTCGCCCGATCGAGCGGCGGTGCTTTCGACCCGCTTCGCGCCGCTGGACCATCGCG	CDS	PST_0199	PST_0199	conserved hypothetical protein	67	28	1.47959	0
45	239653	239792	+	139	GATGAAATACAACATCCCCGAGGGCCGCATCGCCTTGCGCGCGGAAACCACCCCGACGCTGGTTCGCCTGCTGGTCGAGGATACCGGGCTGGGTATCGACCCGGCGCAGCAGGGGCAGGTGTTCGAGCCTTTCCAGCGG	CDS	PST_0201	PST_0201	signal transduction histidine kinase	28	3	3.00154	4.76317
46	239792	239923	+	131	CTCGGGCGGGAGAACAGCATGATCCAGGGCACCGGCATCGGCCTGTCGCTGTGTCTGGAGTTCGCCCGCCTGATGAACGGCCAGATGGGCCTGCACAGCGAGCCGGGTGTGGGCAGCCGCTTCTGGATCGA	3'UTR	PST_0201	PST_0201	signal transduction histidine kinase	32	2	3.77914	6.44941
47	239953	239999	+	46	GTAACCGGTCGACCGTCCGGGGTACTGGCCAGTCATGCCTTGCGCT	5'UTR	PST_0202	purE	phosphoribosylaminoimidazole carboxylase, catalytic subunit	12	1	3.36411	2.34055
48	240683	240706	+	23	ATGAAAATTGGTGTGATCGGTGG	CDS	PST_0203	purK	phosphoribosylaminoimidazole carboxylase	20	5	2.22086	0
49	242577	242670	+	93	GCGCCGCTGTGGGTCGACGGCCGCCTGCAGATCGAGCCGGTCAGCAACGATATGGCCGATGCCGCCTATGCCCTGGACGCCGCGGCGGTCGAA	CDS	PST_0205	PST_0205	conserved hypothetical protein	10	5	1.22086	0
49	242577	242670	+	93	GCGCCGCTGTGGGTCGACGGCCGCCTGCAGATCGAGCCGGTCAGCAACGATATGGCCGATGCCGCCTATGCCCTGGACGCCGCGGCGGTCGAA	5'UTR	PST_0206	PST_0206	probable uracil-DNA glycosylase	10	5	1.22086	0
50	248145	248424	-	279	TGAATTCCACATAGAGCTCGCGCGTCGGATCGTAGGACACGTTGAGCAGGGTATCGGCGGCCAGTGCAGGGCCGGCGATCAGCGCGCTCGCCAGGGCGGCGAGGGCGAAGCGACGAATGGACATGGTGCAGCTCCTGAAAAAACTAATTTGGTATGTGTTGGCGCTTCAGGGGCGGTCGCTGAAATCACGCCGGAAGACAGGCAGGGCGAGGCAGAAGCAGCCCGGCGGGTTGCAACCTGGTCTAGCGGTGTCAGGTGGTTTTCAGTGACTCGATTAAT	5'UTR	PST_0211	cysP	sulfate ABC transporter, periplasmic sulfate-binding protein	41	13	1.43626	2.74565
51	250442	250503	-	61	AGGCGCGGGTCGCCCCTTGCTTGCGCAGTTCCCAGCCCGAATCGGTGACATTGATGTGGTA	5'UTR	PST_0216	PST_0216	conserved hypothetical protein	26	10	1.15766	1.39152
52	258292	258517	-	225	GCGCCCGTCGTTACCGTTGATGCCGGCGGCGCGTCCGTCATAGACAGTGGGCAGGAGATTCCTGTCTGGATCGCTGGTGCTGATGCTCATGCCAGTTGACAGGCTGGTGTCCCAGCGGCCGCTGATGCCGTTGTCGAGTTCGAAGGTAGCGGCGTGGCAGAGCGTGCTGTTGACGGCCAGCAGTGTAAACACAAGGGCGCCATGGCCTCTGCGTAATTGGTGCAT	5'UTR	PST_0222	PST_0222	transcriptional regulator, AraC family	72	3	4.36411	15.4774
53	258517	258621	-	104	TGCGCGCCAAGAAACAAGGGACTTACGCGGCCTATCTTAAGCCCCCCGGCAAGCGGGGCAACCGTTTGCACTCACAACAACAAAAACAGTTTCCGAGGCATACC	5'UTR	PST_0221	PST_0221	type V secretory pathway, adhesin AidA	42	2	4.17146	8.81371
54	261747	261829	+	82	CATGGCGACCGATACCGCACCGATTACCGAGCACGGCGTGGCCACCCTGCCAGAACAGGCATGGGAGCGTGCGCGTCGTCGC	5'UTR	PST_0224	PST_0224	TniA transposase	21	8	1.61317	0
54	261747	261829	+	82	CATGGCGACCGATACCGCACCGATTACCGAGCACGGCGTGGCCACCCTGCCAGAACAGGCATGGGAGCGTGCGCGTCGTCGC	CDS	PST_0224	PST_0224	TniA transposase	21	8	1.61317	0
55	265610	265709	+	99	TGTGACATGCTGATCGGCTACATGCGGGTATCGAAGGCGGACGGTTCCCAAGCGACTGACTTGCAGCGCGATGCGCTGGTCGCCGCCGGCGTCGATCCG	5'UTR	PST_0227	PST_0227	TniR protein	30	12	1.54278	0
55	265610	265709	+	99	TGTGACATGCTGATCGGCTACATGCGGGTATCGAAGGCGGACGGTTCCCAAGCGACTGACTTGCAGCGCGATGCGCTGGTCGCCGCCGGCGTCGATCCG	CDS	PST_0227	PST_0227	TniR protein	30	12	1.54278	0
56	267860	267902	-	42	TTACGCCCGACGCATGACACCCGCGAGGTCGGTGCCCGGTGT	5'UTR	PST_0229	PST_0229	conserved hypothetical protein	11	5	1.35836	0
56	267860	267902	-	42	TTACGCCCGACGCATGACACCCGCGAGGTCGGTGCCCGGTGT	3'UTR	PST_0229	PST_0229	conserved hypothetical protein	11	5	1.35836	0
57	275669	275783	-	114	TTGAAGCGATCTCGCCCGCGACCATGCCTTCTGTGCCCCTGCGCACCAGAAGCCGGTACACATCCAGCCGAAGGCCGGATGACAGCGATTCAAAGATCGTGGTGGCTGTGTTCT	CDS	PST_0241	PST_0241	arsenic resistance transcriptional regulator	77	6	3.46097	11.6169
58	284664	284791	-	127	TCTCAAATTCATTCCCAAGCCCAGCTGCACAGCGCTGTCTTGTCTAAAACCTTGTCTAGAGCTTGTCTAAACCTTGTCTTGCCTGGAGCCAGACAGCACCCATCGACCCTTTTGCTGACTGCCTTGT	5'UTR	PST_0248	PST_0248	type I restriction-modification system endonuclease	17	3	2.28164	2.23683
59	295882	295939	-	57	TCGGGTCAGCGCTGATGGTGAAAAGTAGACTGCAGCGTCAGAGGCTAGGAGTTCTGC	CDS	PST_0258	PST_0258	conserved hypothetical protein	22	3	2.65361	3.36604
60	295939	295969	-	30	GCCCATGCCGTCTTCGATCAAGATGAACGG	CDS	PST_0258	PST_0258	conserved hypothetical protein	20	3	2.51611	2.90898
61	297608	297624	-	16	GTGCCGGCACCAGGAG	tRNA				160	2	2.69971	69.7482
62	297624	297640	-	16	TCGAACCCGGGACCTA	intergenic				583	77	2.68357	69.4949
63	300864	300914	-	50	GCGCAGTACCACCACGATGGCGGTGCCAATGACGAGAAACAGGGTGATCC	CDS	PST_0263	PST_0263	probable tripartite transporter, small subunit	584	78	4.80889	22.0983
64	300914	301037	-	123	AGGCACATAGCTGGCCGAGGCGCATGTTGAGCGCATCGATGAGGCCAGCCACGCGCAGCAGGGGCGGGGGGCTCTGGGACATTGGTAGTCCTTCTTAGTAGACGCAAGGTTGGCGGGAGGGGT	5'UTR	PST_0263	PST_0263	probable tripartite transporter, small subunit	98	3	5.76404	45.9407
65	301203	301374	+	171	CGAAACGGAACGAAAGGCGCAAGGCGATCCGGCAAAAAAGCGTAGCCTTGCCGTTGCGCAATAAGAACAAATAACAAGGAGTAACCTCATGAAACGTCGTGACATTCTCACCGCCGCTGGCGTAGGCCTGGCGGCCACCGCACTGGCCGGCTGCAACGACAAGAGTGAAAA	5'UTR	PST_0264	PST_0264	hypothetical extracellular solute-binding protein	190	3	3.9886	69.9084
65	301203	301374	+	171	CGAAACGGAACGAAAGGCGCAAGGCGATCCGGCAAAAAAGCGTAGCCTTGCCGTTGCGCAATAAGAACAAATAACAAGGAGTAACCTCATGAAACGTCGTGACATTCTCACCGCCGCTGGCGTAGGCCTGGCGGCCACCGCACTGGCCGGCTGCAACGACAAGAGTGAAAA	CDS	PST_0264	PST_0264	hypothetical extracellular solute-binding protein	444	24	3.9886	69.9084
66	301374	301418	+	44	GCCAGCCGCAGGCGAAAGCGCGCAGGCCAGCGAACAGCAGACAT	CDS	PST_0264	PST_0264	hypothetical extracellular solute-binding protein	292	11	4.50954	48.8321
67	301418	301487	+	69	TCAACTGGAAGATGGTCACTTCCTGGCCGAAGAACTTCCCGGGCGTAGGCGTCGGGGCGGAGAACTTCG	CDS	PST_0264	PST_0264	hypothetical extracellular solute-binding protein	332	17	4.06672	52.9656
68	301487	301560	+	73	CCAAGCTGGTCAACGAGATGAGCAACGGTCGACTGACCGTCAAGGTGTACGCCGCCGGTGAGCTGGTTCCGGC	CDS	PST_0264	PST_0264	hypothetical extracellular solute-binding protein	268	16	3.84523	41.6777
69	301560	301600	+	40	TCTGGAAGTCTTCGATGCGGTGTCGCGCGGCACGGCCGAA	CDS	PST_0264	PST_0264	hypothetical extracellular solute-binding protein	154	8	4.04593	24.8374
70	307977	308107	-	130	TTCATTCCAGGTCGCTGCGGGAGCGCAGTGTTCGGCGTTCAAAGTGTCCTGCTCGGCTATCCATGGCACTGAGTAATTCAGACGGTTTCGGTAGTTAAGCACCCGGCAGCGGCGGTCGTTGTCGAGTGGT	CDS	PST_0267	PST_0267	conserved hypothetical protein	32	14	1.4135	0
70	307977	308107	-	130	TTCATTCCAGGTCGCTGCGGGAGCGCAGTGTTCGGCGTTCAAAGTGTCCTGCTCGGCTATCCATGGCACTGAGTAATTCAGACGGTTTCGGTAGTTAAGCACCCGGCAGCGGCGGTCGTTGTCGAGTGGT	5'UTR	PST_0267	PST_0267	conserved hypothetical protein	32	14	1.4135	0
71	313948	314157	-	209	TGGCGCGACCAGCCACTCTTGTTGCGCTTTTTCAGCAGCGGATGTTCACGCAGGGCGAGCAGGGTTTCGCGGCTGGCGCGTAGCTTGATTTCGGTTTCTTTCTGCATGGTGCCGACTGGGTGCCTATGATGTGTTGATGTTGCAGTCTGATGACGCACGGTAGCAGGCGTGATGGCCTGTCCGTATACTTGCCGCCTCTTTCAAGCCGG	5'UTR	PST_0271	PST_0271	adenylate cyclase	106	29	2.21972	4.14581
71	313948	314157	-	209	TGGCGCGACCAGCCACTCTTGTTGCGCTTTTTCAGCAGCGGATGTTCACGCAGGGCGAGCAGGGTTTCGCGGCTGGCGCGTAGCTTGATTTCGGTTTCTTTCTGCATGGTGCCGACTGGGTGCCTATGATGTGTTGATGTTGCAGTCTGATGACGCACGGTAGCAGGCGTGATGGCCTGTCCGTATACTTGCCGCCTCTTTCAAGCCGG	CDS	PST_0271	PST_0271	adenylate cyclase	106	29	2.21972	4.14581
71	313948	314157	-	209	TGGCGCGACCAGCCACTCTTGTTGCGCTTTTTCAGCAGCGGATGTTCACGCAGGGCGAGCAGGGTTTCGCGGCTGGCGCGTAGCTTGATTTCGGTTTCTTTCTGCATGGTGCCGACTGGGTGCCTATGATGTGTTGATGTTGCAGTCTGATGACGCACGGTAGCAGGCGTGATGGCCTGTCCGTATACTTGCCGCCTCTTTCAAGCCGG	5'UTR	PST_0272	PST_0272	phosphate transport regulator	106	29	2.21972	4.14581
72	314722	314846	+	124	TCTGGAAAAGGACCTGCCAGCAGTCAACGTGATCTTCCTCTACAAGATCATCGAATGGATCGGTGATGTAGCCGACCGCGCCGAGCGCGTCGGCAACCGTCTGGAACAATTGCTGGCGCGCTGA	CDS	PST_0272	PST_0272	phosphate transport regulator	19	5	1.70514	1.65265
73	345376	345466	-	90	CATGGCGGGGCATCCTGTTCTGGTTCATAGGTCCGTCCTGTTTTTGCCTGCCGGATCACCTGAACCGGCGTCGCTTGTGCTTGTTGTCAG	5'UTR	PST_0295	PST_0295	conserved hypothetical protein	377	4	6.05341	70.0254
74	354695	354785	+	90	AAGGACGCGATGCTGGAAGAGGAGTTCCTGGAAAAGCAGAGCGAGCTCGACAAGTGAGCACGACGCCCCGGCTGCGGTCGGGGCGACTCG	CDS	PST_0301	PST_0301	ribosomal subunit interface protein, putative	50	23	1.21776	0
74	354695	354785	+	90	AAGGACGCGATGCTGGAAGAGGAGTTCCTGGAAAAGCAGAGCGAGCTCGACAAGTGAGCACGACGCCCCGGCTGCGGTCGGGGCGACTCG	5'UTR	PST_0302	PST_0302	conserved hypothetical protein	50	23	1.21776	0
75	355494	355642	+	148	AGATGAAACGTTTCAGCTAACGTGTGCGGGAGGCATAACAACAAAGGGAACACTCATGACACGTTTGCAACGCCTGCTCGGCCTGAGCATCTGCCTGGCTACTCCGGCCATGGCCTGGGAACAGGTTCTGATCGACCACGACAAGCCC	5'UTR	PST_0303	PST_0303	putative exported protein	387	5	2.53403	3.73833
75	355494	355642	+	148	AGATGAAACGTTTCAGCTAACGTGTGCGGGAGGCATAACAACAAAGGGAACACTCATGACACGTTTGCAACGCCTGCTCGGCCTGAGCATCTGCCTGGCTACTCCGGCCATGGCCTGGGAACAGGTTCTGATCGACCACGACAAGCCC	CDS	PST_0303	PST_0303	putative exported protein	387	5	2.53403	3.73833
76	359406	359533	-	127	TGCAGCGGGGAATCGACCTGGGCGAAGTCCTCGAACAGGCGATCGTGCAGCTGTGGTGCGATGCCGATGCCGGTGTCGGTGACCGCGAAGCGCACCTGCTGCGGGGTCTCCATCCGTGCCGAGACAC	intergenic				19	4	2.46878	0
77	373741	373772	-	31	TCGCAAAGCGCTCACGGCCAGTGCAGGAACA	intergenic				25	7	1.61564	2.006
78	376427	376547	+	120	GCGGCTGCCGCGAGTCCCTCTTGTGTGTCTTCGCTAACCGAGGTCTGTCCATGACGCAGGAATCAGCCAACGCCACTGCCCAAGAAGTCGCCGCTTTCCGTGAGCGGGTTTTGCGCAAGC	intergenic				19	4	1.98639	0
79	380795	380832	+	37	GCAAGGAGCTCGATATGTCATTGCGTACCCCATTGTT	5'UTR	PST_0326	PST_0326	lipoprotein, putative	23	4	2.30271	3.08772
79	380795	380832	+	37	GCAAGGAGCTCGATATGTCATTGCGTACCCCATTGTT	CDS	PST_0326	PST_0326	lipoprotein, putative	23	4	2.30271	3.08772
80	381084	381183	+	99	TTCCCATGCGTGCGAGTGTCGCCCTGCTGTGCCTGATCCTGTTGAGCGGCTGTGTGGGAGGCGGGCGTGAGCGGCCGCCGGAAACCGTGGGCGAGGTGG	5'UTR	PST_0327	blc	outer membrane lipoprotein Blc	52	13	1.77914	4.40166
80	381084	381183	+	99	TTCCCATGCGTGCGAGTGTCGCCCTGCTGTGCCTGATCCTGTTGAGCGGCTGTGTGGGAGGCGGGCGTGAGCGGCCGCCGGAAACCGTGGGCGAGGTGG	CDS	PST_0327	blc	outer membrane lipoprotein Blc	60	7	1.77914	4.40166
81	384280	384428	-	148	TCCAGCCGCCTTCCGGACCGATCGCCAGGGTGACCGCCCCCCCGACCGCGCGTGGGCAGGCCGGGAAATCGCCGGGATGACCGACCAGCCCGCAGGTACCTGCCGCGAGCTGCGGCAGACGGTCCTCGACGAAGGGCTTGAAGCGTTT	CDS	PST_0332	PST_0332	conserved hypothetical protein	60	7	2.87868	8.03489
82	386717	386838	-	121	CCAGGCGGGTGAGGGTGTCACTCATGCTTGTGCTCCGCGTAGATGGCGTGCGGGTCCTTGAGCACCGGCTCGACGACTTTCCAGGCGCCGTTCTCGAACACGCGGTAGAAGCAGCTTTCGC	5'UTR	PST_0337	hisI	phosphoribosyl-AMP cyclohydrolase	78	32	1.50626	0
82	386717	386838	-	121	CCAGGCGGGTGAGGGTGTCACTCATGCTTGTGCTCCGCGTAGATGGCGTGCGGGTCCTTGAGCACCGGCTCGACGACTTTCCAGGCGCCGTTCTCGAACACGCGGTAGAAGCAGCTTTCGC	5'UTR	PST_0336	hisE	phosphoribosyl-ATP pyrophosphohydrolase	78	32	1.50626	0
83	390215	390332	+	117	CTAAAAAGGCGGCTGATAAGCGTCGAGCAGGTGGCGGCCGGCAAAAGGTCTAGCGGCGACATGTCGCAGGGTCGAGCTCGGGTGCCGCGGAGCAGACTTGCCACTTTGCTATAGTGC	5'UTR	PST_0340	ubiE	ubiquinone biosynthesis methyltransferase UbiE	49	5	3.07193	6.94989
83	390215	390332	+	117	CTAAAAAGGCGGCTGATAAGCGTCGAGCAGGTGGCGGCCGGCAAAAGGTCTAGCGGCGACATGTCGCAGGGTCGAGCTCGGGTGCCGCGGAGCAGACTTGCCACTTTGCTATAGTGC	3'UTR	PST_0341	PST_0341	conserved hypothetical protein	49	5	3.07193	6.94989
84	390332	390459	+	127	GCGCCTTTTCGGGCGCAGCCAGGAGCCGTCATGGCGCAGATCATCGTCGAACGTTCCCACAACCTCGGCCGCGACGCGGCCCGCGAAAAGGCCGACGAGCTCGCCGCACGCCTGGCCCGCGAGTTCG	CDS	PST_0341	PST_0341	conserved hypothetical protein	46	15	1.39581	2.94386
87	408374	408494	+	120	GTTCGATGAACAAGCAGATGTCGGTTTCCATGCGCCTGGGCCTGGGATTTTTCGTGATTCTGGCGTTGATGGTGGCGGTCGCCGTGGTCAGCGCGCTCAAAGTCGACGTCATCGACCGCA	5'UTR	PST_0356	PST_0356	methyl-accepting chemotaxis protein	12	5	2.05093	0
87	408374	408494	+	120	GTTCGATGAACAAGCAGATGTCGGTTTCCATGCGCCTGGGCCTGGGATTTTTCGTGATTCTGGCGTTGATGGTGGCGGTCGCCGTGGTCAGCGCGCTCAAAGTCGACGTCATCGACCGCA	CDS	PST_0356	PST_0356	methyl-accepting chemotaxis protein	12	5	2.05093	0
88	408741	408759	+	18	CGAGACCATCGAGGCGAA	CDS	PST_0356	PST_0356	methyl-accepting chemotaxis protein	14	4	2.02821	0
89	411572	411799	+	227	TAAAAAAAGCGCCGCCGAGCTTGACCCGCCGGCGCCCCGCTGGCTCGATCCAGCCCTCTATCGCGGCCCTTGAGCGGCCGCTCAGCCACTGGGGAACGACCTTGCGCCTGCGCCTGAACACCCTGATCTCGCTGCTGGTCGCCGTCATGCTGGTGCTGGCCCTCGGTCTTGCGCTCTGGCTGTTCAACGTGCAGCTGCAGGACACCCTCGAAGAAGGCCAGGCCGCG	5'UTR	PST_0357	PST_0357	sodium-dependent citrate transporter (symport system)	47	6	2.74877	6.13571
89	411572	411799	+	227	TAAAAAAAGCGCCGCCGAGCTTGACCCGCCGGCGCCCCGCTGGCTCGATCCAGCCCTCTATCGCGGCCCTTGAGCGGCCGCTCAGCCACTGGGGAACGACCTTGCGCCTGCGCCTGAACACCCTGATCTCGCTGCTGGTCGCCGTCATGCTGGTGCTGGCCCTCGGTCTTGCGCTCTGGCTGTTCAACGTGCAGCTGCAGGACACCCTCGAAGAAGGCCAGGCCGCG	5'UTR	PST_0358	PST_0358	two-component sensor kinase	47	6	2.74877	6.13571
89	411572	411799	+	227	TAAAAAAAGCGCCGCCGAGCTTGACCCGCCGGCGCCCCGCTGGCTCGATCCAGCCCTCTATCGCGGCCCTTGAGCGGCCGCTCAGCCACTGGGGAACGACCTTGCGCCTGCGCCTGAACACCCTGATCTCGCTGCTGGTCGCCGTCATGCTGGTGCTGGCCCTCGGTCTTGCGCTCTGGCTGTTCAACGTGCAGCTGCAGGACACCCTCGAAGAAGGCCAGGCCGCG	CDS	PST_0358	PST_0358	two-component sensor kinase	47	6	2.74877	6.13571
90	414789	414932	+	143	CAAGAAGAGAAACCCTCGTGACCGTCGCCCTTACGCTGTATCCGCTCCATCTCAACGAAAAGCCCCCTATCGAGGGGCAGCCCCGTATTGGTCTGCCTGCCGGTTTTCGGCCGGTCGCTGTCTACGCCTGGGAGGGCACGGCC	intergenic				53	2	4.50706	11.6878
90	414789	414932	+	143	CAAGAAGAGAAACCCTCGTGACCGTCGCCCTTACGCTGTATCCGCTCCATCTCAACGAAAAGCCCCCTATCGAGGGGCAGCCCCGTATTGGTCTGCCTGCCGGTTTTCGGCCGGTCGCTGTCTACGCCTGGGAGGGCACGGCC	5'UTR	PST_0361	PST_0361	probable epoxide hydrolase	53	2	4.50706	11.6878
91	414932	415021	+	89	GCAGGCGCGGGCGTGCCGGGGAGCGCTGGCAGTAGTGACGCGAGCGACGGCGTATGAGCACCGAAGGCATGGCACTGGACACGTGGCGC	5'UTR	PST_0361	PST_0361	probable epoxide hydrolase	21	1	4.17146	4.41952
91	414932	415021	+	89	GCAGGCGCGGGCGTGCCGGGGAGCGCTGGCAGTAGTGACGCGAGCGACGGCGTATGAGCACCGAAGGCATGGCACTGGACACGTGGCGC	CDS	PST_0361	PST_0361	probable epoxide hydrolase	21	1	4.17146	4.41952
92	420004	420176	+	172	CAGGCAGCTAGCCGCATGCCCGGTGCGCAGCTCGGCGCCGGGAACGCCATAACAACAAGATGACCGCCCCCTGTGGCGGTGCCCCGAGGTGCGTGCCATGAAGACCTTCCGCCTGACCCTGAGCGCCCTGCTTGCGCTGAGCTGCGCCGCTGCCATCGCGGCGCCGACCAGT	5'UTR	PST_0366	PST_0366	L-sorbosone dehydrogenase	65	8	2.80151	8.48945
92	420004	420176	+	172	CAGGCAGCTAGCCGCATGCCCGGTGCGCAGCTCGGCGCCGGGAACGCCATAACAACAAGATGACCGCCCCCTGTGGCGGTGCCCCGAGGTGCGTGCCATGAAGACCTTCCGCCTGACCCTGAGCGCCCTGCTTGCGCTGAGCTGCGCCGCTGCCATCGCGGCGCCGACCAGT	CDS	PST_0366	PST_0366	L-sorbosone dehydrogenase	65	8	2.80151	8.48945
93	426439	426658	-	219	GAGGTATTCCTCCCAGGTCAGCAGCGTCAGGCTTTGTGCCGCGTGCAGCGAGGTGGAGGGAAACAGCAGGCTGACGGTCATCAGCACTGCGCTGCGTACGCACCAGGCGACCCGGGGTTTTTTGTTGTTCAGCATGGGCATCCTTCCGCTGGCAGAGGTCGAACCAGCCGGCGTCCCGGCATGGCTGCAGTGCTGGCACTTTAATGGCGCCAGACATAT	5'UTR	PST_0371,	PST_0371,	spermidine/putrescine ABC transporter, periplasmic spermidine/putrescine-binding protein, putative	18	3	2.36411	2.4587
93	426439	426658	-	219	GAGGTATTCCTCCCAGGTCAGCAGCGTCAGGCTTTGTGCCGCGTGCAGCGAGGTGGAGGGAAACAGCAGGCTGACGGTCATCAGCACTGCGCTGCGTACGCACCAGGCGACCCGGGGTTTTTTGTTGTTCAGCATGGGCATCCTTCCGCTGGCAGAGGTCGAACCAGCCGGCGTCCCGGCATGGCTGCAGTGCTGGCACTTTAATGGCGCCAGACATAT	CDS	PST_0371	PST_0371	spermidine/putrescine ABC transporter, periplasmic spermidine/putrescine-binding protein, putative	18	3	2.36411	2.4587
94	426658	426720	-	62	GACGGCAATGCCTTTCGTCGACCGCCGCTTACGCCCCGATCGGCGGCGGTTCTGCGTTGTTT	5'UTR	PST_0372	PST_0372	phosphoribosyl transferase domain protein	60	2	2.77914	1.35635
95	455240	455311	+	71	TTCAGAATTAGAAGAAAGTGGGTGTCATGCGTGCGTTGAAGATCCTTCTGGCTGCGCTGCTCGGCGTTGCC	5'UTR	PST_0402	PST_0402	conserved hypothetical protein	185	5	4.9886	32.2833
95	455240	455311	+	71	TTCAGAATTAGAAGAAAGTGGGTGTCATGCGTGCGTTGAAGATCCTTCTGGCTGCGCTGCTCGGCGTTGCC	CDS	PST_0402	PST_0402	conserved hypothetical protein	185	5	4.9886	32.2833
96	455311	455420	+	109	CTGTTACTGGCCGTGGCGGCCGGCGTTCACTACCGTCTGTTCGAGCGCGGCTGGTTCCACTTCACCCAGTGGCAGCAGGGCGAGCAGAGCGGCAGCGCCTCGTTGTGGC	CDS	PST_0402	PST_0402	conserved hypothetical protein	226	13	3.89888	35.5064
97	457436	457550	+	114	GCGTTCCCCGCAAGGCCCGCCCAAGATAGCCAGAATGCTCGAACACTACGTCAAGAAGATCCTCACTTCGCGCGTCTATGACGTCGCCGTCGAAACGCCGCTGCAACCCGCCCG	5'UTR	PST_0405	ilvA-2	threonine dehydratase, biosynthetic	14	7	1.22086	0
97	457436	457550	+	114	GCGTTCCCCGCAAGGCCCGCCCAAGATAGCCAGAATGCTCGAACACTACGTCAAGAAGATCCTCACTTCGCGCGTCTATGACGTCGCCGTCGAAACGCCGCTGCAACCCGCCCG	CDS	PST_0405	ilvA-2	threonine dehydratase, biosynthetic	14	7	1.22086	0
98	461958	462080	+	122	CGCATGGATCTGACCGGCAAGCCCGAGTTCGATGGCTGGCGCTGGGTCAGTTACTGGTATCCGCTGGGGCAGGTGGTCACCTTCAAGCGCGAGGTCTATCGTCGCGCACTCAAAGAACTTGC	CDS	PST_0409	PST_0409	(di)nucleoside polyphosphate hydrolase, putative	38	11	1.56764	2.84518
99	473455	473562	-	107	AGCCGTACGGACGGGTTAGGGGAAAGCTGGGGAGGCGGGTAACAACGCAACGCCGGGCTCGCTCCGCGCGAGGGCCGCCGTGGTGCACCGGCGGACGGCGGTGCGTG	5'UTR	PST_0420	PST_0420	branched-chain amino acid ABC transporter, periplasmic amino acid-binding protein, putative	51	6	2.86661	6.85711
100	475826	475932	+	106	TTGTAGATGGTCAGGGCCAAGGCCGGCGAGGCCAGCAGCGGCAGCCCGAGCAACAGAAGAATGCGCCCCAGCATAACGGCAGATTTTCTAGTGATTATGGTGTTGG	5'UTR	PST_0423	PST_0423	peptidase, M23/M37 family	105	8	3.49339	15.7751
100	475826	475932	+	106	TTGTAGATGGTCAGGGCCAAGGCCGGCGAGGCCAGCAGCGGCAGCCCGAGCAACAGAAGAATGCGCCCCAGCATAACGGCAGATTTTCTAGTGATTATGGTGTTGG	CDS	PST_0423	PST_0423	peptidase, M23/M37 family	105	8	3.49339	15.7751
101	475932	475961	+	29	ATACACCGACGCCAATGGAGTCGTGACCT	CDS	PST_0423	PST_0423	peptidase, M23/M37 family	105	8	2.64421	6.42148
102	488237	488293	+	56	CCGCCCTGGCCAACTGAACAGACAAGGAGAACGACAGATGACCGAGCGTGTAACCC	3'UTR	PST_0434	glcG	glcG protein	25	6	1.83804	2.31285
102	488237	488293	+	56	CCGCCCTGGCCAACTGAACAGACAAGGAGAACGACAGATGACCGAGCGTGTAACCC	5'UTR	PST_0434	glcG	glcG protein	25	6	1.83804	2.31285
103	490630	490799	+	169	AATAGAAGTGGTTCACAACAAAAAACGCAGGGACCCAACAAATGAGTCAAACACTACTGTCCATCCTGGCCTTCGTGCCGCTGGTGCTGGCGGGTGTGCTGCTGATCGGCTTTCGCTGGCCGGCCAAGTACGCCATGCCGCTGGTTTTCGTCCTCACTGCGCTGATCGG	5'UTR	PST_0435	PST_0435	malate synthase G	57	3	4.02707	11.5738
103	490630	490799	+	169	AATAGAAGTGGTTCACAACAAAAAACGCAGGGACCCAACAAATGAGTCAAACACTACTGTCCATCCTGGCCTTCGTGCCGCTGGTGCTGGCGGGTGTGCTGCTGATCGGCTTTCGCTGGCCGGCCAAGTACGCCATGCCGCTGGTTTTCGTCCTCACTGCGCTGATCGG	CDS	PST_0435	PST_0435	malate synthase G	57	3	4.02707	11.5738
104	501177	501257	+	80	ATGTACAGCGACATGCCGATCCGCGAGAACTTCGAGGCGACGGCCGAGAACGCCGAGCAGGCGCCGCAAGTGCAGTTTCA	CDS	PST_0446	PST_0446	cytoplasmic membrane protein	30	10	1.80582	0
105	507575	507758	+	183	CGTCCGTCACGCTCCGTTGCGGACATGCGACACACTGCCGACAGCCGACCCTGCCACGATGCCGGGCGCGCTCATAAAAACAACGTTCGATCGACCCGAGACTTCAACATGCCAACCCGCAACAAGACCCTGCGCTCTGCCGTTCTGGGCGCGCTGTTCGCACTACTCCCGTTCGCCTCGGCC	5'UTR	PST_0451	PST_0451	hypothetical protein	40	4	3.10107	6.81011
105	507575	507758	+	183	CGTCCGTCACGCTCCGTTGCGGACATGCGACACACTGCCGACAGCCGACCCTGCCACGATGCCGGGCGCGCTCATAAAAACAACGTTCGATCGACCCGAGACTTCAACATGCCAACCCGCAACAAGACCCTGCGCTCTGCCGTTCTGGGCGCGCTGTTCGCACTACTCCCGTTCGCCTCGGCC	CDS	PST_0451	PST_0451	hypothetical protein	40	4	3.10107	6.81011
106	519284	519301	+	17	TGATCGGCAACGTGCTC	CDS	PST_0464	PST_0464	conserved hypothetical protein	14	4	2.02821	0
107	520494	520639	+	145	ATGCAGGCGTACCAGCGCGAGTTCATCCGCTTCGCCATCGAGCGCGGCGTTCTGCGTTTCGGTGAGTTCACCCTCAAGTCGGGGCGTACCAGTCCCTATTTCTTCAATGCCGGCCTGTTCAACAGCGGCAGCGCGCTGGCACAGC	5'UTR	PST_0465	crc	catabolite repression control protein	56	19	1.33857	3.34145
107	520494	520639	+	145	ATGCAGGCGTACCAGCGCGAGTTCATCCGCTTCGCCATCGAGCGCGGCGTTCTGCGTTTCGGTGAGTTCACCCTCAAGTCGGGGCGTACCAGTCCCTATTTCTTCAATGCCGGCCTGTTCAACAGCGGCAGCGCGCTGGCACAGC	5'UTR	PST_0466	pyrE	orotate phosphoribosyltransferase	56	19	1.33857	3.34145
107	520494	520639	+	145	ATGCAGGCGTACCAGCGCGAGTTCATCCGCTTCGCCATCGAGCGCGGCGTTCTGCGTTTCGGTGAGTTCACCCTCAAGTCGGGGCGTACCAGTCCCTATTTCTTCAATGCCGGCCTGTTCAACAGCGGCAGCGCGCTGGCACAGC	CDS	PST_0466	pyrE	orotate phosphoribosyltransferase	56	19	1.33857	3.34145
108	532986	533203	+	217	TCGATAACGGCACGGTGCTACTAAGGCACTACTGTTCTTTGTCGGAGGCTGTGGGTACAACGTCGGATCAATCCGACAAGAACAAGAGGCCCGTCCATGAGCCCCGCCAACCGCCACCCCAAGGCCATCGTGTTCCATGTAGCGCTGATCGTCGGTCTGCTGCTCATGCATTACTGGCTGGCCCCGCCCCTGCTGTTGACGGCGCTGTTGCTGCTCG	5'UTR	PST_0477	PST_0477	probable chemotaxis transducer	35	13	1.20799	1.91714
108	532986	533203	+	217	TCGATAACGGCACGGTGCTACTAAGGCACTACTGTTCTTTGTCGGAGGCTGTGGGTACAACGTCGGATCAATCCGACAAGAACAAGAGGCCCGTCCATGAGCCCCGCCAACCGCCACCCCAAGGCCATCGTGTTCCATGTAGCGCTGATCGTCGGTCTGCTGCTCATGCATTACTGGCTGGCCCCGCCCCTGCTGTTGACGGCGCTGTTGCTGCTCG	CDS	PST_0477	PST_0477	probable chemotaxis transducer	35	13	1.20799	1.91714
109	535995	536067	-	72	AAGCGAGTGAAACGGTCCATTGTCGTGCTCCTTTTTTATTTTTATAGAAGCGATGCGTGCGTGGCAGCAGCA	5'UTR	PST_0479	PST_0479	conserved hypothetical protein	132	11	3.36411	19.2377
110	539856	540013	+	157	TAGTGAATCCGGAAAAGCCTGTTCGAGCGGGCGGGAGGCTGCAATGCGTGTACTGGTACTGGGTAGCGGAGTCGTCGGCACCGCCAGCGCCTACTATCTGGCGCGGGCCGGTTTCGAGGTGGTTGTGGTCGATCGGCAACCGGCCGTGGCAATGGAA	5'UTR	PST_0483	dadA	D-amino acid dehydrogenase, small subunit	291	60	2.05713	26.8314
110	539856	540013	+	157	TAGTGAATCCGGAAAAGCCTGTTCGAGCGGGCGGGAGGCTGCAATGCGTGTACTGGTACTGGGTAGCGGAGTCGTCGGCACCGCCAGCGCCTACTATCTGGCGCGGGCCGGTTTCGAGGTGGTTGTGGTCGATCGGCAACCGGCCGTGGCAATGGAA	CDS	PST_0483	dadA	D-amino acid dehydrogenase, small subunit	291	60	2.05713	26.8314
111	541158	541220	+	62	GGAGAATCACAAACATGCCCATCCGGCGGCTGCACACTGAGACGCGCTACAGCGAGGCGGTG	5'UTR	PST_0483	dadA	D-amino acid dehydrogenase, small subunit	55	24	1.41725	0
111	541158	541220	+	62	GGAGAATCACAAACATGCCCATCCGGCGGCTGCACACTGAGACGCGCTACAGCGAGGCGGTG	CDS	PST_0483	dadA	D-amino acid dehydrogenase, small subunit	55	24	1.41725	0
112	542779	542808	+	29	TGTCCGGCCTCTGATCGGCCGCTGCGTCA	intergenic				51	13	2.19284	0
113	547915	548055	-	140	CACCACGGCGTTCGCCTTGTCTCGCTCATGCAGCGTACCCCCTGATTCGTCTGAGGTCGCGGCGGCTCGGCAACGCCGCCTTGTCAGCCATACGACTGGCAAGCGGGACACGGGTTCGCCACTTCCCTTGATCCCGGTCG	CDS	PST_0490	PST_0490	oligo-1,6-glucosidase	12	6	1.22086	0
113	547915	548055	-	140	CACCACGGCGTTCGCCTTGTCTCGCTCATGCAGCGTACCCCCTGATTCGTCTGAGGTCGCGGCGGCTCGGCAACGCCGCCTTGTCAGCCATACGACTGGCAAGCGGGACACGGGTTCGCCACTTCCCTTGATCCCGGTCG	5'UTR	PST_0491	PST_0491	glyceraldehyde 3-phosphate dehydrogenase	12	6	1.22086	0
113	547915	548055	-	140	CACCACGGCGTTCGCCTTGTCTCGCTCATGCAGCGTACCCCCTGATTCGTCTGAGGTCGCGGCGGCTCGGCAACGCCGCCTTGTCAGCCATACGACTGGCAAGCGGGACACGGGTTCGCCACTTCCCTTGATCCCGGTCG	3'UTR	PST_0490	PST_0490	oligo-1,6-glucosidase	12	6	1.22086	0
114	562591	562695	+	104	CGAGGCCATCACCAAGGCGGCCAACACCGGCAAGATCGGTGACGGCAAGATCTTCGTGGTCAACCTGGAACAGGCCATCCGCATCCGTACCGGCGAAACCGATA	CDS	PST_0502	glnK	nitrogen regulatory protein P-II	268	109	1.51876	0
115	563942	563991	+	49	GCATCGTCACCTACCTGATCCTCAAGGCGATCGACCTGGTGATGGGCCT	3'UTR	PST_0503	amtB	ammonium transporter	54	18	1.36411	3.31082
117	566039	566101	+	62	GCGACGAAGAACTAGAACAAGACGATCTGGAAGTGGGCGACGAGGAGGAAGGGGAGGAGCTG	CDS	PST_0506	PST_0506	conserved hypothetical protein	453	18	4.43259	74.839
118	566101	566160	+	59	AACGCTGCCGATGACGGCGACGACAGCCTCGACGAGGAGGGCACCGACAGCGAGCGGGC	CDS	PST_0506	PST_0506	conserved hypothetical protein	458	32	3.61835	68.3099
119	588579	588674	+	95	CTACAGCGCGGGCCCCAGCGACTGCTGGAAGGCGCCGAGCTGACCCTGCATCCCGGCCAGAAGGCCGGCCTGGTCGGCGCCAACGGTGCCGGCAA	5'UTR	PST_0532	PST_0532	probable ATP-binding component of ABC transporter	10	4	1.54278	0
119	588579	588674	+	95	CTACAGCGCGGGCCCCAGCGACTGCTGGAAGGCGCCGAGCTGACCCTGCATCCCGGCCAGAAGGCCGGCCTGGTCGGCGCCAACGGTGCCGGCAA	CDS	PST_0532	PST_0532	probable ATP-binding component of ABC transporter	10	4	1.54278	0
120	594977	595093	-	116	CAGCATCGGGTCATGGCTATGCCCGAGCAGGGCAACCTGGTCGGCGGGCAGGTCGGAAAACAGCAGTCTGGACACGCGGCGGCACTCGAACTGTCGGGCGTCCTGCCTCGTGGAGA	CDS	PST_0537	PST_0537	GGDEF domain/EAL domain protein	15	7	1.32039	0
120	594977	595093	-	116	CAGCATCGGGTCATGGCTATGCCCGAGCAGGGCAACCTGGTCGGCGGGCAGGTCGGAAAACAGCAGTCTGGACACGCGGCGGCACTCGAACTGTCGGGCGTCCTGCCTCGTGGAGA	5'UTR	PST_0537	PST_0537	GGDEF domain/EAL domain protein	15	7	1.32039	0
121	597684	597917	+	233	CGCGCCGGGGCCGATGGCATCCTCACCTACTTCGCCAAGCAGGCGGCACAACAATTAAAACGGGGCCAGTGAGCCCTTTTCGAGGCAAAGCGATGATCAACCAGGGACTCAGCGAAAAGGATCTGCAGGACGCCGTCGTCAGCGAGGTGCTGGAGGTGGTCGAGCCGGAAGCGGTAGCGGTGCCTTCCGCGCCGCCGGAAGTCGTCGAGGAGGCGCCGGTCGCACCGGTGACC	3'UTR	PST_0540	hemB	delta-aminolevulinic acid dehydratase	47	17	1.24627	2.60116
121	597684	597917	+	233	CGCGCCGGGGCCGATGGCATCCTCACCTACTTCGCCAAGCAGGCGGCACAACAATTAAAACGGGGCCAGTGAGCCCTTTTCGAGGCAAAGCGATGATCAACCAGGGACTCAGCGAAAAGGATCTGCAGGACGCCGTCGTCAGCGAGGTGCTGGAGGTGGTCGAGCCGGAAGCGGTAGCGGTGCCTTCCGCGCCGCCGGAAGTCGTCGAGGAGGCGCCGGTCGCACCGGTGACC	CDS	PST_0540	hemB	delta-aminolevulinic acid dehydratase	47	17	1.24627	2.60116
121	597684	597917	+	233	CGCGCCGGGGCCGATGGCATCCTCACCTACTTCGCCAAGCAGGCGGCACAACAATTAAAACGGGGCCAGTGAGCCCTTTTCGAGGCAAAGCGATGATCAACCAGGGACTCAGCGAAAAGGATCTGCAGGACGCCGTCGTCAGCGAGGTGCTGGAGGTGGTCGAGCCGGAAGCGGTAGCGGTGCCTTCCGCGCCGCCGGAAGTCGTCGAGGAGGCGCCGGTCGCACCGGTGACC	5'UTR	PST_0541	ppk	polyphosphate kinase	47	17	1.24627	2.60116
122	605143	605273	+	130	ACATAACCGAAGAGGCGGGCCCGAGCCCGTCCGAAGCCTTGGCGGGTTATCCCGTTCACAGAAAAGACGTGCAGATGAAAGTGACCTTGCAGCCCTCCGGCGCCGTGCTCGATGTACGCCCCGGCGAACG	CDS	PST_0545	PST_0545	oxidoreductase, iron-sulfur-binding	119	7	3.86661	18.8757
123	619571	619697	+	126	AGAAGGGCGACGCTGCGAATAAGCTGCGGATGAGCATCGTGGCTAAGACCTATCGATATAACGACAAGGGGCTGCAGAAATGAAACGGGCGCGGCTCACTGCGCTAGGCTTGAGCCTGGCGGTGAT	3'UTR	PST_0555	pilO	type 4 fimbrial biogenesis protein PilO	54	17	1.44657	3.56336
123	619571	619697	+	126	AGAAGGGCGACGCTGCGAATAAGCTGCGGATGAGCATCGTGGCTAAGACCTATCGATATAACGACAAGGGGCTGCAGAAATGAAACGGGCGCGGCTCACTGCGCTAGGCTTGAGCCTGGCGGTGAT	5'UTR	PST_0556	pilP	type 4 fimbrial biogenesis protein PilP	54	17	1.44657	3.56336
124	622030	622100	+	70	AAAGGTCACAAAGGATGAGCCGGATTTTTCACAGGCAGCGACAACCGGCGTGCCGGCTATCCGCAAGAAT	CDS	PST_0557	pilQ	type 4 fimbrial biogenesis protein PilQ	39	3	3.47958	7.24985
125	622100	622160	+	60	GAAGTGAACGCGAAAGTGCTTGTCACTGATGGCGAGACGATTGTTATCGGCGGAGTCTTC	CDS	PST_0557	pilQ	type 4 fimbrial biogenesis protein PilQ	29	2	3.63712	5.69979
126	634184	634295	-	111	GGTGCCTTTCTCTGTATGGCTGATGGGCGCGCCAGGCGCCGGTATCTCTGCTGACGCGTCGCTGGCGTCGTGCGTACTGCTCACGATGAAGACCTCTGTCCGATTCGCTTT	CDS	PST_0565	PST_0565	major facilitator family transporter	125	30	1.83804	10.4407
127	634295	634372	-	77	TTCCGGCCAAAAGCGGCCCGTTACGCCTGTGATCGCTTTTTCGATCGACGGGCGCGATTGCTGTTGTTTGGGTTTAT	3'UTR	PST_0565	PST_0565	major facilitator family transporter	125	30	2.31164	8.82455
127	634295	634372	-	77	TTCCGGCCAAAAGCGGCCCGTTACGCCTGTGATCGCTTTTTCGATCGACGGGCGCGATTGCTGTTGTTTGGGTTTAT	5'UTR	PST_0566	PST_0566	transcriptional regulator, LysR family	81	14	2.31164	8.82455
128	639738	639785	+	47	AAGGGGTTAGGTGTTTCCCTTTGGTTCTGGGTGTGGCCGGTCATGCC	intergenic				11	1	3.23858	2.09251
128	639785	639897	+	112	CTAAGAAACGGTACGCAAAACGGTACGCAAAATGGCAGAGGCATCGGGCAAGACGAGCAGTAGGAAGTTTGTAACGGATGTGGAGTTGAAGGCGCTACGGCCTGGTCAGACT	5'UTR	PST_0570	PST_0570	conserved hypothetical protein	20	3	2.51611	2.90898
128	639785	639897	+	112	CTAAGAAACGGTACGCAAAACGGTACGCAAAATGGCAGAGGCATCGGGCAAGACGAGCAGTAGGAAGTTTGTAACGGATGTGGAGTTGAAGGCGCTACGGCCTGGTCAGACT	CDS	PST_0570	PST_0570	conserved hypothetical protein	20	3	2.51611	2.90898
129	640235	640344	+	109	GCTGTTCCGGGATTACATCGAAGATCGTAGGCGCTCGGGTGTATCAGCCCAGCAGATCGATGAGTTTGAGCGCGTTCTGCGTAACGATCTGGAGGGCGAAAAAGTGGTT	CDS	PST_0570	PST_0570	conserved hypothetical protein	20	3	2.86661	2.73046
130	647701	647827	+	126	CCTGTTTCCATCTCGGACAGGGGTATTTTCATGGCTGAATCACATGTAGTTTCTGGCTTGGTCGCCAAACGGTCGGAAGTCTCCGGCCTGATCTCGCACTATCAGCACGAAATCGCTCGGCTACAG	5'UTR	PST_0577	PST_0577	conserved hypothetical protein	39	9	1.89462	3.61055
130	647701	647827	+	126	CCTGTTTCCATCTCGGACAGGGGTATTTTCATGGCTGAATCACATGTAGTTTCTGGCTTGGTCGCCAAACGGTCGGAAGTCTCCGGCCTGATCTCGCACTATCAGCACGAAATCGCTCGGCTACAG	CDS	PST_0577	PST_0577	conserved hypothetical protein	39	9	1.89462	3.61055
131	649337	649408	+	71	CAGATGGTGCTGGCGGGAGTGAACTACGAGGAGCTGATACAGCGGCTGGCCGCAATTGGCGTAGACGAGAG	CDS	PST_0579	PST_0579	GMP synthase, PP-ATPase domain/subunit	173	20	2.89184	22.4203
132	649408	649434	+	26	CTACAAGGGCATTGCCAACAAGATCA	CDS	PST_0579	PST_0579	GMP synthase, PP-ATPase domain/subunit	173	20	2.77914	19.133
134	652496	652626	+	130	CCCTTGGGGGGGAGGTATGAGGGCTTAGGTCGTCAAGGGGAGCGGGGTGGATGCGAGTGTTGACCCCGTGCATTAGGGCCGCAATTAGGTCATCAACTTGACGGTATAAGCTTTACGACAGCGTTAGTGG	5'UTR	PST_0582	PST_0582	ATP-dependent helicase HrpB	35	6	2.32346	4.00809
134	652496	652626	+	130	CCCTTGGGGGGGAGGTATGAGGGCTTAGGTCGTCAAGGGGAGCGGGGTGGATGCGAGTGTTGACCCCGTGCATTAGGGCCGCAATTAGGTCATCAACTTGACGGTATAAGCTTTACGACAGCGTTAGTGG	CDS	PST_0582	PST_0582	ATP-dependent helicase HrpB	35	6	2.32346	4.00809
135	658797	658898	-	101	AGTTGGCGAAGAAAAGCGTCCTCCCGCATTACTCTCTTGTCGTTGAGATCAAGTGCTGACCACAGCGGGTGCAGGAGTTCTCGCGTCGACCCTGGCGCTTT	CDS	PST_0584	PST_0584	conserved hypothetical protein	47	6	2.74877	6.13571
136	658898	658976	-	78	TTTTTCGACAAGTTCACGCTGGGGAGGCATAGGGCGGTGCTGTCCCTGTCGGTAGCCAGTCCATTTGTTCTTGTAATA	CDS	PST_0584	PST_0584	conserved hypothetical protein	47	6	2.89462	4.29413
137	659209	659242	-	33	TATGCCTAGCTGCCGGTACAGTAATGAAACCGC	5'UTR	PST_0584	PST_0584	conserved hypothetical protein	47	6	3.94907	3.61749
138	664482	664677	+	195	CACCCGACGTTGCTGGGTGGCTGTACCAAGGTGGGCCGCTGCAACTCTTTTATGCTCGGTGACTATACTGAATGTACGGGCTGCGATGGCGCCATTATCGAGCGTAAAAAGCTGGTTGCTGCCATTGAGGACGCACGGGACGAGTTGTCCAATTACTCCGAAGACTCGGGCGAATATCAAATCGTCAAGGCCGAG	CDS	PST_0587	PST_0587	site-specific recombinase, phage integrase family	71	13	2.22845	7.50763
139	668422	668649	-	227	GGCAGGGGCGTACTCAGCCAACAGCTTCTCCGCCTCGTAAGCCACCGTCCAATCGAAGGTCAGTGCATCTCCAGCCTCATTGGTGGGTAGACCAGTTAGGTAGACGACCAGGCCACCCTTTGCGGCCAAGACGCTTTTGGTCACCGCGCGAGTGAAGTCGTGCGCGAGGTCGATCGAGGCCTTCTCTGTTTTCTTGGAGATGCTGCCTGCAATCAGAATGAATTCAT	CDS	PST_0591	PST_0591	conserved hypothetical protein	164	23	2.61313	19.5284
140	668649	668789	-	140	TTTCAAGGTTTGCCATCGTGACAATTCCGGTAGCTGAGGTGTTGAGTGTTGGCTGATTGTTAGGTGTTAATACTTGAGCAGGGCCCGTATTTCCTCTGGATGCTTAAGGGCAACCTGGATGACCTCGGGTTTTTGGCCCG	5'UTR	PST_0591	PST_0591	conserved hypothetical protein	164	23	2.91962	12.8887
140	668649	668789	-	140	TTTCAAGGTTTGCCATCGTGACAATTCCGGTAGCTGAGGTGTTGAGTGTTGGCTGATTGTTAGGTGTTAATACTTGAGCAGGGCCCGTATTTCCTCTGGATGCTTAAGGGCAACCTGGATGACCTCGGGTTTTTGGCCCG	3'UTR	PST_0592	PST_0592	probable transcriptional regulator	97	11	2.91962	12.8887
141	669503	669657	-	154	CCCACCGCAGTCGATAGTCAATGAATTCCAGCCGACGTTCCTGGCCCCAGCGTGCTCCTCCCTTGCTGGTGGGTTGGTCGTCCGTGGGTTTGGACTCATTTGTCATGATCGAGCCTCGATAGCGTATAAAAATTAGACTGCATCTAGAAACTAT	5'UTR	PST_0592	PST_0592	probable transcriptional regulator	97	11	1.32663	6.3604
142	671364	671399	+	35	GTATTGCTCGGGTTTGTGGGTCGCTATGAGCGTGT	CDS	PST_0595	PST_0595	probable ATPase (AAA+ superfamily)	20	2	3.10107	3.46341
143	675841	675942	-	101	CAGTTTTCAGTCGGCAGAACAGCCTCTACTGGGTCAGTTTTCGGTCAGCGGCAACAGCTGGACTAATGGTAGCCAGTCGGTTACAGAAAATTCAGATAAAT	5'UTR	PST_0599	PST_0599	transposase	10	1	3.10107	1.84557
145	677887	677974	-	87	TTTGGTTGTGCCTGCGCCAACTGGGCGCCCGATGCGGAAGACTCCCTGCTGAGTCTGCAGCTCCTTGTAGTGGCTGTAGTGAATATG	CDS	PST_0602	PST_0602	conserved hypothetical protein	20	3	2.51611	2.90898
145	1867065	1867186	-	121	TAGGGGCTGGTCGGCCCTGTCGACGCGCAACAGCAGCCATAGAGTGAGCGCTCCGGCGACTATCCGCAGGCCGGTGAAGCTGGCTGGATCGATGGCGGTGTCCCGCAGCGCGATCCGACAG	CDS	PST_1731	PST_1731	membrane protein, putative	60	2	4.68603	13.2703
146	680135	680318	-	183	GCGAGAGCTTCATCGTGGCCCAGTGACCAGCGGATCTGTGCAGGCAGTTTGGGGTGGGAGCCGATATTGCTCGGGAATGTGAAGTAGAACTGGAAACCAGTTTTGGCTTGATAGACCAGGTGCTGAACACCGGTTTTGCTTTGACGTTTGGACATGATGGCATACCTATTTGGATTCACAGAA	5'UTR	PST_0602	PST_0602	conserved hypothetical protein	34	6	2.28164	3.83434
146	680135	680318	-	183	GCGAGAGCTTCATCGTGGCCCAGTGACCAGCGGATCTGTGCAGGCAGTTTGGGGTGGGAGCCGATATTGCTCGGGAATGTGAAGTAGAACTGGAAACCAGTTTTGGCTTGATAGACCAGGTGCTGAACACCGGTTTTGCTTTGACGTTTGGACATGATGGCATACCTATTTGGATTCACAGAA	CDS	PST_0603	PST_0603	conserved hypothetical protein	34	6	2.28164	3.83434
147	680318	680416	-	98	GGACTGTGTGAAATCCAAAGCCATCAAATCGTGCCTGAAACCCGCGGTTTAGACGGGTTTCAGGGCTTATTTGGTGGAGCCGGGGGGCTTTTAAAAAA	intergenic				23	3	2.71774	3.59655
148	684205	684326	-	121	CCGGGTCGATCCTGTCCGCCAGGAAACGGCGGAAACTCTCGACGGCTTCCAGTTGCTCCGGGGTGCGCATGACGTGTCCCATGGGGTTCTCCTTAGATTTTTGTTTTTACTGTTTGGCGAG	5'UTR	PST_0606	PST_0606	probable acyl-CoA dehydrogenase	27	3	2.94907	4.52831
148	684205	684326	-	121	CCGGGTCGATCCTGTCCGCCAGGAAACGGCGGAAACTCTCGACGGCTTCCAGTTGCTCCGGGGTGCGCATGACGTGTCCCATGGGGTTCTCCTTAGATTTTTGTTTTTACTGTTTGGCGAG	3'UTR	PST_0607	PST_0607	putative lipid-transfer protein	27	3	2.94907	4.52831
149	686608	686854	+	246	ATGAGGTTGGCGATAAGCCCGGTGGCTCGCGCGCTCCCAGGCATTTAGCGAGAGTCAGGTCGGCTTCAGACGGCCACCTATTCAAACAATAATTTTGCAGCCAAGGAGCCTTATGAGCAGCAGCCAACAGCCCGATGCCGAGTCGACCATCGCCCGGATGCGTGACGTCCTTAAGCGTCAGCAGGCAGCGTTTATCGCCGAAGGCCCGCCCTCGGTGGAGTTACGTATCGCCCGCATCGACAAGGT	5'UTR	PST_0609	PST_0609	coniferyl aldehyde dehydrogenase	55	17	1.47304	3.70615
150	695513	695667	+	154	AGTGAATGAACAACAATAATAAAAACTGCCAGCGCAATTTCCATCGAGGGCTGCTGGCGTCAGCGATCATGGCCGGGCTCGGGTTTGTCCCCGTGCAGGCGTTCGAGTTCGACACCGGCAGTGAAGACTGGACTGTACGCTTCGATAACACCCT	5'UTR	PST_0615	PST_0615	hypothetical protein	212	3	5.9221	51.6599
150	695513	695667	+	154	AGTGAATGAACAACAATAATAAAAACTGCCAGCGCAATTTCCATCGAGGGCTGCTGGCGTCAGCGATCATGGCCGGGCTCGGGTTTGTCCCCGTGCAGGCGTTCGAGTTCGACACCGGCAGTGAAGACTGGACTGTACGCTTCGATAACACCCT	CDS	PST_0615	PST_0615	hypothetical protein	212	3	5.9221	51.6599
151	695667	695716	+	49	GAAAATGAACTACGCCCAGCGCGTGGAAAGTGCCAACTCCAAGCTGGCC	CDS	PST_0615	PST_0615	hypothetical protein	212	3	2.98078	6.40125
152	699808	700033	+	225	CTACTGGCCGCGCCCGATGCCCTGCTGTTGGCCGGAGTTAATGGCCTGCGCCAGTTGCCCCTCAAATAAGAGCTTGCTCAACCGAGCCAGAGCCTACTTCCCGCATTACAAGAGACTGCCACGCCATGGGTAACCACAAACTCGATTCGATGCCGGTGATCCGCGAGCTGCAGGATTTCGATGCGCGCTCCGGCAACCTGCTGGAACGCCTGATCTTCAACAACC	5'UTR	PST_0618	PST_0618	transporter, putative	20	6	1.51611	1.51874
152	699808	700033	+	225	CTACTGGCCGCGCCCGATGCCCTGCTGTTGGCCGGAGTTAATGGCCTGCGCCAGTTGCCCCTCAAATAAGAGCTTGCTCAACCGAGCCAGAGCCTACTTCCCGCATTACAAGAGACTGCCACGCCATGGGTAACCACAAACTCGATTCGATGCCGGTGATCCGCGAGCTGCAGGATTTCGATGCGCGCTCCGGCAACCTGCTGGAACGCCTGATCTTCAACAACC	CDS	PST_0618	PST_0618	transporter, putative	20	6	1.51611	1.51874
153	702716	702786	-	70	GCGCCCGTCGATCACCATGAGGCAAGGCACCCTCCGACGAAAGCGCATTCCACGGCCGAAGTAGTTGCGC	CDS	PST_0619	PST_0619	conserved hypothetical protein	48	4	2.5865	2.01404
154	707256	707357	-	101	CGGGGGAGGACGTTGGGTACAGCGAAACGGGCACGCCTCCAGCTGCGAGCACTGCCGCATCGGCAACGTAGAACTCGAGGATATTGCCCATCAAGAGGCCT	CDS	PST_0623	PST_0623	AMP-dependent synthetase and ligase	58	3	3.36411	8.48871
155	707357	707432	-	75	ACCGATTCCCCCTTCGCTACACCGAGCTCACGCAGGACTGCAGCCAAACGGCCGACCTGATCGGCGAACTCACTA	CDS	PST_0623	PST_0623	AMP-dependent synthetase and ligase	58	3	4.05216	11.8376
156	707432	707527	-	95	CGACTCAAGGTGGTGACAGGGTCCAGCGTGCGCAAAAAGACCGCATCTGGAGCGCGGGCAACGAAGTGATCCAGCTCATGCAGGAAATTTCGACG	CDS	PST_0623	PST_0623	AMP-dependent synthetase and ligase	76	4	4.02707	15.3686
157	707527	707598	-	71	ATAAAATAATAACAACACCCTCAAAGGGAATATTCATGAATGCAACCAGCATGAGTACCTGTGATGTGGAG	5'UTR	PST_0623	PST_0623	AMP-dependent synthetase and ligase	49	3	3.80889	9.75764
157	707527	707598	-	71	ATAAAATAATAACAACACCCTCAAAGGGAATATTCATGAATGCAACCAGCATGAGTACCTGTGATGTGGAG	CDS	PST_0623	PST_0623	AMP-dependent synthetase and ligase	49	3	3.80889	9.75764
158	709809	709869	-	60	TATTACGCCGAGATCAGTTATTGATATGTTGTCTATCTGTTTGTCCCGTTCTAATTTGTT	CDS	PST_0626	PST_0626	conserved hypothetical protein	113	1	6.59932	28.6421
159	709869	709914	-	45	TATTAAGGCGCCGCTAATTCCGATTTTAACAAACTCTGTGTTTGA	CDS	PST_0626	PST_0626	conserved hypothetical protein	124	1	6.73334	31.4071
160	709914	709964	-	50	TTTTTTATTTGTTCCGTAAATGTGCAGGTTGTACTCATCATCTGTGATTA	CDS	PST_0626	PST_0626	conserved hypothetical protein	106	1	6.50706	26.7439
161	709964	710025	-	61	AATTTAAGTCGTGAAGAACATTCACGTATTCGTTAAGTCTATAAGAAACAAAGTCGCTTTC	CDS	PST_0626	PST_0626	conserved hypothetical protein	145	1	6.95905	37.1616
162	710025	710136	-	111	TATTTTTATTTTCACTAAGGCTAAATTTACTAGTTGTTTATCTGTTTTTTTTGAAAGGTCTATGTATGCATTGCTCGCATAAACGCCAGTAACATTATTTTTGGGTATTTC	CDS	PST_0626	PST_0626	conserved hypothetical protein	196	3	5.80889	47.565
163	710443	710606	-	163	CTATAAACAGAAGAGATCCCCGACTCCATCAGTGTTTGTTTAACTTTTCTTGACTCGTCGGAGTCACTGTTTATCAAGAAATTCTCTCTATCTTGGATATCTGTGAACTGACTTATTTTTCTCTCCAGGTGCTCTATTCCGGTGTAATCTTCATTCTCTCTAA	CDS	PST_0626	PST_0626	conserved hypothetical protein	101	2	5.43735	24.061
164	736397	736484	+	87	ACCTGTTCGGGATTGCCGAGCGCTACAGCATCCAAGCGGGTTCAGAACTCAGCATCCTGATGGACTTGCGTGTGAACTATTTCAGCA	CDS	PST_0641	PST_0641	EA31 protein	26	2	3.47958	4.95141
165	736484	736536	+	52	AGCAGCCCCCTGAAGCGTTCTCTGATTTCCTCCGTTCAGGCGCTAATGCAGC	CDS	PST_0641	PST_0641	EA31 protein	26	2	4.36411	5.22164
166	749926	749964	+	38	AATGAGATCAGGGGCGGACATGTATCAGCTGGCAAAAG	5'UTR	PST_0652	PST_0652	transcriptional regulator, Cro/CI family	14	2	2.5865	2.01404
166	749926	749964	+	38	AATGAGATCAGGGGCGGACATGTATCAGCTGGCAAAAG	CDS	PST_0652	PST_0652	transcriptional regulator, Cro/CI family	14	2	2.5865	2.01404
167	753948	754098	+	150	TCTTCATTTGCACCATCCTCGACGACCTTCAGTGAATAGTCGGCGCGTAATCGGCGGACGCCTGACCAAGTGATCTGGAGATTGAGATGGCTGCCATTGCCCTTTCCAAAATACCCCTTGCTGCCCTCAAGAAAGACCTGCGTGTCTACT	5'UTR	PST_0656	PST_0656		37	8	1.9886	3.61908
167	753948	754098	+	150	TCTTCATTTGCACCATCCTCGACGACCTTCAGTGAATAGTCGGCGCGTAATCGGCGGACGCCTGACCAAGTGATCTGGAGATTGAGATGGCTGCCATTGCCCTTTCCAAAATACCCCTTGCTGCCCTCAAGAAAGACCTGCGTGTCTACT	CDS	PST_0656	PST_0656		37	8	1.9886	3.61908
168	760054	760137	+	83	ACCTTGCCTGCGGCATTGGCGCTGGATCGCAAGCGCCTCGATGCGGTGTTCTCGACCATGGGGGAACTGGTCGAAGCAGATAC	CDS	PST_0661	PST_0661	conserved hypothetical protein	9	1	2.94907	1.60004
169	767063	767164	+	101	AGAGCACCAAACCATGATGCAGCAAGGAATGCACATGATGAACGGAATGCGTGGCGGCGGAATGATGGGGTGCTGCGGAGGGGGCATGCAGGGCGGTCACA	CDS	PST_0667	PST_0667	conserved hypothetical protein	671	89	2.69358	79.989
170	767164	767238	+	74	TGATGGGTGACGGTCAGATGATGGGCGGTGGCCACATGATGGGTAACGGTAAGATGATGGGTGGGGGCCACATG	CDS	PST_0667	PST_0667	conserved hypothetical protein	471	69	2.5502	53.6466
171	771092	771128	+	36	TGTTGCCATATTGCCCGGTGGTATGGGCTGAGGAGA	intergenic				34	4	2.86661	5.37833
172	780460	780574	-	114	CGCCGAATACCGGGAAGAAGTAGCCGAGGGTGGAGAACAGCAACACCATGTAGCTGACGTTGCCGATCCAGGCGCTGATCCAGTAACCCCAAGCCGAGGAGAAACCCATGTAGT	CDS	PST_0677	PST_0677	conserved hypothetical protein	37	3	3.40363	6.74719
173	780574	780759	-	185	CGCCGAAGCCGGCCTTAGCGTAGGCATACACCCCGCCATTGAGGTCGGGTTTGCGGTTGGCCAGGGTCTGGAAGACGAAAGCCAGGGTGAGCATGCCGACACCGGTGATCAGCCAGCCAATAAGGGTGGCGCCGGCACTGGCACTGGCGGCGATATTCTGCGGCAGGGAGAAGATCCCGCCGCCA	CDS	PST_0677	PST_0677	conserved hypothetical protein	72	7	3.14171	10.2132
174	780759	780811	-	52	ACCATTGAACCAACAACCAGAGCGATCAACGCGCCGAGGCGCAGTTTTTGAG	CDS	PST_0677	PST_0677	conserved hypothetical protein	24	2	3.36411	4.45359
175	780811	780883	-	72	TCGAGTCAGACATAGCGAGACCTCTTTGGTCTAGTAATAACTACCGGGCAGACTCTTTCGGAGTTTTCCTAA	5'UTR	PST_0677	PST_0677	conserved hypothetical protein	27	2	3.53403	5.20069
175	780811	780883	-	72	TCGAGTCAGACATAGCGAGACCTCTTTGGTCTAGTAATAACTACCGGGCAGACTCTTTCGGAGTTTTCCTAA	CDS	PST_0677	PST_0677	conserved hypothetical protein	27	2	3.53403	5.20069
176	781103	781165	-	62	CACGATCAGCGAGGGGGTAGAACAGCCAGCAAGCAGGCTGAGAGTCAGAGCGGAAAGTACAA	CDS	PST_0678	PST_0678	lipoprotein, putative	61	1	5.70988	14.9116
177	789442	789482	-	40	TGAGGGTGCAGGGGAGCTCGCCCGATAGATCCGCGAAATC	5'UTR	PST_0683	phaC	poly(3-hydroxyalkanoate) polymerase	2289	70	4.81036	400
178	791336	791480	-	144	GGGCCGCAACTCACCACTACGGTGAAACCATCCTGGTGCAGGCGCTGGCTGATCGCTGTGCCGATGCCGCCCATGCCGCCGGTGACCAGTGCTATACGTGTCGAATTACTCGAAGTAGCCACTGACCATGCCTCCTTAATCGAA	5'UTR	PST_0685	phaB	3-oxoacyl-(acyl-carrier-protein) reductase	2152	64	1.87601	6.75063
178	791336	791480	-	144	GGGCCGCAACTCACCACTACGGTGAAACCATCCTGGTGCAGGCGCTGGCTGATCGCTGTGCCGATGCCGCCCATGCCGCCGGTGACCAGTGCTATACGTGTCGAATTACTCGAAGTAGCCACTGACCATGCCTCCTTAATCGAA	CDS	PST_0685	phaB	3-oxoacyl-(acyl-carrier-protein) reductase	2152	64	1.87601	6.75063
179	799612	799686	-	74	TCATGGATGGCTTTCGCGTGTCAGGCCGTAGGTGGCCTTCCCCATTGCCAGGAGATCCGACCATGTCTTTTTTT	5'UTR	PST_0692	phaP	phasin PhaP	20	2	3.10107	3.46341
179	799612	799686	-	74	TCATGGATGGCTTTCGCGTGTCAGGCCGTAGGTGGCCTTCCCCATTGCCAGGAGATCCGACCATGTCTTTTTTT	CDS	PST_0692	phaP	phasin PhaP	20	2	3.10107	3.46341
180	804505	804639	-	134	TATATGTCCCAGCTTGGTTAGCAACGTGATAGCTGCTTCTAGACGATCAGAGTTTGCTCGGCCTCTTAGGCTGCTAGGGCCGTACTGTTTTACCTGTGTTATTGTAAACGTGGTTTGTGCTCCAGGCTTAAGGT	intergenic				36	4	2.94907	5.85409
181	810070	810224	-	154	GGTCGTTCAGCAGAGCGCTCTTCAGCACGCTGAAAGCATTTGGGCGGTACTCGCTGGCGCAGGCAAGCAAAGCCGCGCAGATCTGCGCCGAATCTGGGTCATCTGACCCGCAGTGCTTGAGGTAAAAGTTTCGGGCTCTGGTTTGGTATTTCTT	CDS	PST_0703	PST_0703	conserved hypothetical protein	140	10	3.5865	21.2048
182	810224	810282	-	58	CAAGGTATCTGGCTGCATCGTCGTCATCTCTTTTTGTTGTTTTGATGACAAAGCTAAG	5'UTR	PST_0703	PST_0703	conserved hypothetical protein	101	6	3.85239	16.0613
182	810224	810282	-	58	CAAGGTATCTGGCTGCATCGTCGTCATCTCTTTTTGTTGTTTTGATGACAAAGCTAAG	CDS	PST_0703	PST_0703	conserved hypothetical protein	101	6	3.85239	16.0613
183	810282	810385	-	103	CCGCTTCGCGAATGGCGTTGGTGCGGCTCAGACTCCTCTGAAACCCCTCCGCCTTCGCTACGTGTTTTCTCGTTCCGTCTGAACCGCCCCAACGCCCTCTTAC	intergenic				81	9	2.94907	10.9178
184	812732	812817	+	85	CCCAATCCCAGTTTGCCCAGGCACTGGAGCGCCCACAGTCTTTTGCTAGCGATATTGAGCGCGGTCTACGTCGCTTGGACCTCGT	CDS	PST_0708	PST_0708	putative regulatory protein	20	3	2.51611	2.90898
185	813331	813387	-	56	GTGAGCAGACCGCACGGGTTGGCGTACCGGTCTGAGGGCCGGCGCATCCGAAGATG	5'UTR	PST_0709	PST_0709	conserved hypothetical protein	37	12	1.40363	2.43131
186	817981	818027	-	46	CAGAACGCCGGCTTTTTCGCAGGAGCGCTTGAAGCGACGCAGTGCT	CDS	PST_0714	rpsU	ribosomal protein S21	48	9	2.63589	0
187	824819	824953	-	134	AACGGCTTCCTCCACCGCTTTCTTGATGTGCCCACGGTACCGCTGCAGGAAGCGCTGGCGGTTCACCGTGCTTTTGTTCTTGCCATTCAGGCGACGGTCGATTACGTAGCTCATAGGCCCTCCGGGCTAGGCTG	5'UTR	PST_0721	PST_0721	conserved hypothetical protein	22	7	1.43122	1.55004
188	824953	825126	-	173	AAAAGCATAGACCCGAAGCCGGAAGCGGAGCGTTCCGTTCCCGGCTTCAGGCTTCCAGCCGCTTACTGCGATTTACGCACCCGCAGATACCACTCGGAGAGCAGGCGAACCTGCTTCTCGGTATAGCCGCGCTCAACCATGCGCACGACGAAATCGTTGTGCTTCTTCTGGTC	5'UTR	PST_0722	prkA	serine protein kinase PrkA	60	21	1.29372	3.40616
188	824953	825126	-	173	AAAAGCATAGACCCGAAGCCGGAAGCGGAGCGTTCCGTTCCCGGCTTCAGGCTTCCAGCCGCTTACTGCGATTTACGCACCCGCAGATACCACTCGGAGAGCAGGCGAACCTGCTTCTCGGTATAGCCGCGCTCAACCATGCGCACGACGAAATCGTTGTGCTTCTTCTGGTC	CDS	PST_0722	prkA	serine protein kinase PrkA	60	21	1.29372	3.40616
189	825723	825820	-	97	GGCATCGCGGTATTCCTGGATCGACTTGGCCTTGGGATCGGTGTCCTTGAGGTTCTCGCCGTCATAGACGCGCATCTTCGAATAGATGTTGGAGTTC	CDS	PST_0722	prkA	serine protein kinase PrkA	343	15	4.29432	56.0891
190	825820	825870	-	50	TCTGGCTCCTTCAGGCGCGACAGCACCGAGAACTGCGCCAGCATCTTCAG	CDS	PST_0722	prkA	serine protein kinase PrkA	294	17	3.89135	45.9465
191	825870	825934	-	64	CGTGTCCGGCGCGCAATGAGCCCTGGACAGCGAGCTGTTGGCCAGCAGCTTGTCGTAGATCTTG	CDS	PST_0722	prkA	serine protein kinase PrkA	315	22	3.61892	47.2148
192	825934	825991	-	57	ATCTCATCCGAGACGCGCAGGCAGTACGGCACCTTGACGATGTAGATGCGGTCGATG	CDS	PST_0722	prkA	serine protein kinase PrkA	309	27	3.29572	43.63
193	825991	826054	-	63	AAGGCCTCGTTGTTCTTGTTGTTGCGGAAGCTGTGCCACTCCGACTCGTTGGAGTGGGCCAGC	CDS	PST_0722	prkA	serine protein kinase PrkA	354	34	3.15929	48.408
194	826054	826153	-	99	AGGATGCCGCTGTAGGGAATCGCGCCCAGGCCCTCGGTGCTGTTGTAGTTGCCCTCCTGAGTCGCGGTCAGCAGCGGGTGCAAGACCTTGATCGGCGCC	CDS	PST_0722	prkA	serine protein kinase PrkA	225	30	2.68603	27.2315
195	826984	827083	-	99	TGGAGCACGGCCGAAGTGGCGGCCAGTGGAGTTCCCCCGAACACCTAATGGTCGAAACCCTGAATTCCGTCAGCCGTTTCCCGGCTTCGTTTATTTGGA	intergenic				157	12	3.4888	23.318
196	834784	834956	-	172	CGAAAACAAAAGGAACAGCTACCGGTTGCAATGCGAGCAGACCGCCAGTAACCAATAGAGGGAATTTTTTACGAAACGCGGGGTATTTGACTGCCATCTTGTTTTTTGGTCCGTGCTTGCGGCGAGCCATCGGCCGGCTGGGCCGCACGCCTCTCGATGGGCTGAGAAAGAT	5'UTR	PST_0729	ostA	organic solvent tolerance protein OstA precursor	44	9	2.06865	4.43319
197	838371	838492	-	121	CATCCGCCGGCGTCTGCTCGGCGGCTTCCGGCTCCTGGGCCTGAGCAACAGACGGCAGGCTGCCACCGAGCGCAACGCTGAGCAGAAGCACGAAAGCGGGCAGGCGGCACATGGGCTCTCT	CDS	PST_0733	PST_0733	probable hydrolase or acyltransferase	17	6	1.72336	0
197	838371	838492	-	121	CATCCGCCGGCGTCTGCTCGGCGGCTTCCGGCTCCTGGGCCTGAGCAACAGACGGCAGGCTGCCACCGAGCGCAACGCTGAGCAGAAGCACGAAAGCGGGCAGGCGGCACATGGGCTCTCT	5'UTR	PST_0734	PST_0734	probable two-component sensor	17	6	1.72336	0
197	838371	838492	-	121	CATCCGCCGGCGTCTGCTCGGCGGCTTCCGGCTCCTGGGCCTGAGCAACAGACGGCAGGCTGCCACCGAGCGCAACGCTGAGCAGAAGCACGAAAGCGGGCAGGCGGCACATGGGCTCTCT	5'UTR	PST_0733	PST_0733	probable hydrolase or acyltransferase	17	6	1.72336	0
198	855304	855350	-	46	TTTGCCGTGTACCGCCGTCTATGGCAGTGCGCGAGCAACTTGTCGA	CDS	PST_0748	PST_0748	conserved hypothetical protein	91	4	4.36411	15.4774
199	855366	855446	-	80	ACAAATAACAATAACCAATCAGTCTTTCAAATACTTATCCGGGACCCCACAGCATGGTAGCTATCTCACTCACGCCCAAG	3'UTR	PST_0748	PST_0748	conserved hypothetical protein	57	23	4.28694	19.2528
199	855366	855446	-	80	ACAAATAACAATAACCAATCAGTCTTTCAAATACTTATCCGGGACCCCACAGCATGGTAGCTATCTCACTCACGCCCAAG	5'UTR	PST_0749	PST_0749	OsmC/Ohr family protein	57	23	4.28694	19.2528
199	855366	855446	-	80	ACAAATAACAATAACCAATCAGTCTTTCAAATACTTATCCGGGACCCCACAGCATGGTAGCTATCTCACTCACGCCCAAG	CDS	PST_0749	PST_0749	OsmC/Ohr family protein	57	23	4.28694	19.2528
200	858532	858677	+	145	AACAGATGGCGCCTTGTGTGCTGTGGATGGACGAGATCGAGAAAGGCCTGGCAACCGGCGACATGGATGGCGGTGTCAGCCAGCGGGTATTGGGGACGTTGCTGACCTGGATGGCTGAGCGCACCGCCCCGGTGTTCATGGTGGC	CDS	PST_0751	PST_0751	probable ATPase	44	6	2.65361	5.59793
201	860709	860728	+	19	AAGGTCGGTATCGTAGGCG	CDS	PST_0753	argC	N-acetyl-gamma-glutamyl-phosphate reductase	16	7	1.4135	0
202	863387	863504	-	117	TTCTTCATCCATGCGCGCCATCAGGGGTTGGCTCTGCTGCATGAAACGTGGCATCTCGCTCTTGGCGATCGGGTCGGCCATTGGCAGTTTCAGTCCGAGTGGGTCGACGTGGACACC	CDS	PST_0757	PST_0757	peptidase, M23/M37 family	11	5	1.35836	0
203	864660	864696	-	36	GATGGGAATACGAGCAGCGCCAGGCTCAGCAGCGCG	CDS	PST_0757	PST_0757	peptidase, M23/M37 family	212	10	3.38248	23.0041
204	864696	864755	-	59	GCTACACCACTAGCAGCCAGAAGATGGCTCTTGGGGTAGTTCGGAGCTTTTGATTTGGA	3'UTR	PST_0757	PST_0757	peptidase, M23/M37 family	256	13	3.94237	34.0029
205	864755	864781	-	26	AGGCATCATTGGGCTTCTGGCATTTT	3'UTR	PST_0757	PST_0757	peptidase, M23/M37 family	328	14	4.50317	31.151
206	864781	864798	-	17	TTTGTGCGGGAAATAAC	intergenic				158	13	4.55525	23.314
207	864808	864888	+	80	ATAAGCAAAGCCCTGTTGAGGCAACCCTTGCGGCTAGTTAACTGCCGGCCGGTGCAGGCCTCGAGGTTTGTAAACGGCCT	intergenic				215	12	3.10107	3.46341
208	871814	871893	+	79	GAACTCAGAAGTGAAACGATGCATCGCCGATGGTAGTGTGGGGTTTCCCCATGTGAGAGTAGGTCATCGTCAAGCTCAT	intergenic				129	33	2.18769	0
209	874750	874770	+	20	TCAGTTGGTAGAGCACACCC	tRNA	PST_0768	tRNA-Thr	codon recognized: ACC	375	15	4.86471	0
210	874770	874815	+	45	TTGGTAAGGGTGAGGTCAGCGGTTCAAATCCGCTCATGAGCTCCA	tRNA	PST_0768	tRNA-Thr	codon recognized: ACC	375	15	2.45115	0
211	876181	876211	+	25	AACCGCAGGTTGGGGGTTCGATTCC	tRNA		tRNA-Trp		185	7	1.20061	3.78415
212	876186	876206	+	20	CAGGTTGGGGGTTCGATTCC	tRNA		tRNA-Trp		137	5	1.10885	4.13333
213	876343	876447	+	104	GTTGTTGGCAATCAGTACTACTCCGCTGAGCCTATTCTCTATCGTGTCCTTGCTGTTCTCGCAATAGGCGTGGTTGCCGCGTTTGTTGCTCTGCAGACGTCCAA	CDS	PST_0771	tRNA-Ser	preprotein translocase, SecE subunit	20	2	1.30521	4.07038
215	879619	879641	+	22	TGGTGGCTCATGCCACCGGCCT	intergenic				74	16	2.43031	0
216	895347	895390	+	43	CGCGATGAACCCGGTCGATCACCCGCACGGTGGTGGTGAAGGT	CDS	PST_0787	rplB	50S ribosomal protein L2	46	7	2.93706	0
217	897536	897571	+	35	CTGATCGAGCGTCGCGTCAAGCACCCGATCTACGG	CDS	PST_0793	rpsQ	ribosomal protein S17	18	7	1.58343	0
219	899808	899892	+	84	TCGTCTCCACCAACAAGGGTGTGATGACTGATCGTGCTGCTCGCGCTGCTGGTGTCGGCGGCGAAGTGCTTTGCACTGTGTTCT	CDS	PST_0798	rpsH	ribosomal protein S8	45	20	1.39078	0
220	900427	900540	+	113	TAAGAAGAAGTAGGGCATAGCAAATGAGCGTAAAGAAAGAAACTCGTCTGCGTCGCGCTCGCAAAGCGCGCCTGAAGATGCGCGAGCTGGAAGCCGTACGCCTCTGCGTGCAC	3'UTR	PST_0799	rplF	30S ribosomal protein S14	682	41	3.83522	400
220	900427	900540	+	113	TAAGAAGAAGTAGGGCATAGCAAATGAGCGTAAAGAAAGAAACTCGTCTGCGTCGCGCTCGCAAAGCGCGCCTGAAGATGCGCGAGCTGGAAGCCGTACGCCTCTGCGTGCAC	5'UTR	PST_0800	rplR	50S ribosomal protein L18	682	41	3.83522	400
220	900427	900540	+	113	TAAGAAGAAGTAGGGCATAGCAAATGAGCGTAAAGAAAGAAACTCGTCTGCGTCGCGCTCGCAAAGCGCGCCTGAAGATGCGCGAGCTGGAAGCCGTACGCCTCTGCGTGCAC	CDS	PST_0800	rplR	50S ribosomal protein L18	682	41	3.83522	400
221	900737	900805	+	68	CAAGTACCACGGTCGTGTGAAGGCACTGGCTGATGCTGCTCGTGAAGGCGGGCTGGAGTTCTAAGTTA	5'UTR	PST_0801	rpsE	ribosomal protein S5	65	18	1.63159	4.89774
222	906527	906664	+	137	CAAGCCGACTTAACCGGTATGTACAAGGAGATACAGGCATGAGCCAAGGCAAGACCCTCACCACCGCTGCTGGCGCCCCCGTTGCCGACAATCAGAATTCTCGTTCAGCCGGGCCTCGTGGCCCTTTGTTGCTGGAT	5'UTR	PST_0811	katA	catalase	42	7	2.36411	4.83654
222	906527	906664	+	137	CAAGCCGACTTAACCGGTATGTACAAGGAGATACAGGCATGAGCCAAGGCAAGACCCTCACCACCGCTGCTGGCGCCCCCGTTGCCGACAATCAGAATTCTCGTTCAGCCGGGCCTCGTGGCCCTTTGTTGCTGGAT	CDS	PST_0811	katA	catalase	42	7	2.36411	4.83654
223	913065	913096	+	31	GACGACATCCCCTTCTAGAGTTTCCTGAATG	3'UTR				7	3	1.44325	0
224	914569	914685	+	116	GCGGCCGATTGCGGTGTTCGGCGATGGGGAGCAGACGCGGGATTTCATCTATGTAGGGGATCTGGTCGAAGTGCTGGTGCAGGCACTCGAAGCTGCGGATGCGCCGGAAGGGGCGG	CDS	PST_0816	PST_0816	probable epimerase	12	1	3.36411	2.34055
226	915806	915950	+	144	AGCGACCGTCTGCAAGGACCCCTCCATGCCTTCCTTCATCCCCCGCCTGTTGGCGGTTGCCGTGCTGCCGTGCTGCCTGCACCTGTATGCCGGGTCGATCTCCGCGGCCCCGCTGGACGCTGCGCTCGATGAGAGCGAGCGCCT	5'UTR	PST_0818	PST_0818	probable chromosome segregation ATPase	142	45	1.43704	8.6867
226	915806	915950	+	144	AGCGACCGTCTGCAAGGACCCCTCCATGCCTTCCTTCATCCCCCGCCTGTTGGCGGTTGCCGTGCTGCCGTGCTGCCTGCACCTGTATGCCGGGTCGATCTCCGCGGCCCCGCTGGACGCTGCGCTCGATGAGAGCGAGCGCCT	CDS	PST_0818	PST_0818	probable chromosome segregation ATPase	142	45	1.43704	8.6867
227	924000	924109	+	109	TTTCAGGAGGGACAGCATGATCCGAATCCGTGGGCGCATAGGGGACTGGCCGGTCGATCTGGAAATCGAACTGGGCGAAGAGGACTGGTCGGGCCTGGCGCGTGGGCTG	intergenic				39	9	1.89462	3.61055
228	933453	933585	+	132	AGTTCGTCAACGGTGTGCTGGACAAGCTGGCCCCCTCGCTGCGCAGCGCCGAAGTGCGCAACCACAAGCGCTGAGGGCCGCTCGCCTTGCTGGGTGAGTTCGAGCTGATCCGTCACTACTTCGCCGCCGCCG	3'UTR				12	5	1.48389	0
229	939439	939636	-	197	CTCGATATCATCTCGGTTGAATACAGTGGTTGCCGCCGGGGTCTGGCTGCGTCGCTGTGGTTCGCGGTTTGCGCTGACCACCGTATCGGAAAGCTTCAGCGCTTCGTCGCGTGTCAGCTCAGCAGCAAACACCTGCACGCCAGGCAGCAGCGCCACGGCGAGGGCAAGTCGGGACAGTTTCATTCTTGGAATTCCTC	5'UTR	PST_0846	PST_0846	TonB-dependent receptor, B12 family	64	7	2.97179	8.7582
229	939439	939636	-	197	CTCGATATCATCTCGGTTGAATACAGTGGTTGCCGCCGGGGTCTGGCTGCGTCGCTGTGGTTCGCGGTTTGCGCTGACCACCGTATCGGAAAGCTTCAGCGCTTCGTCGCGTGTCAGCTCAGCAGCAAACACCTGCACGCCAGGCAGCAGCGCCACGGCGAGGGCAAGTCGGGACAGTTTCATTCTTGGAATTCCTC	CDS	PST_0846	PST_0846	TonB-dependent receptor, B12 family	64	7	2.97179	8.7582
232	954340	954361	-	21	CTGAGGCGGCGGGCAGGCCGG	CDS	PST_0859	PST_0859	ribose-phosphate pyrophosphokinase family protein	48	21	2.54278	0
234	959865	960002	-	137	CCATGGCCGGCAGGCCCTGACCGGTGCTGAGCATGGCGGCGATCAGCACGATCAACGTGAGAAGGATGGCGAAGACGAAGGGCGAGGGAAGGAAGCGTTGCACCAGGTAGACGCTGGCGGCGGTTATTCTGTTGAGC	5'UTR	PST_0863	PST_0863	transporter, short-chain fatty acid transporter family	21	4	2.17146	2.66063
235	960002	960067	-	65	ACGATGGGGTTCTCCCTTGTTGTCGTTATGTCGCCGCGCAGGTGCGGCGCTTCGCTTATGAGTGC	intergenic				13	2	2.47958	1.78094
236	961153	961267	-	114	CGATTTCCGCAGCGGACAGATCGGCGTTGTGCTGCAGCAGCAGGAGGATCTTGCGATCGATGCTACTCAGAGGTGTGGACTGCATGGTCGTTCCTGTTTTGTTGTTGTTTGCGA	5'UTR	PST_0865	PST_0865	transcriptional regulator, AsnC family	23	5	1.98078	2.31408
237	961318	961341	+	23	CTCCGCGTCACGGCCAGACTGTT	intergenic				33	1	4.82354	7.60923
238	961341	961395	+	54	AATCGACACGCGACGGTGGGGTGATCCCCTGCCGATTGCCGGCGTGGAGAGACA	intergenic				82	9	2.96677	11.0982
239	961395	961475	+	80	ACCGTGCGGTTTCTCCATGACTGCGTCAGGCGGGTAGCGAACAACGCCACCCTGACTCCGATAACAACAAATTAGGAGCG	intergenic				165	18	2.97554	21.8972
240	961475	961636	+	161	CCCCATGTCTCTGGCCGAGATCCGTCTGGACGACAAGTACCGGCTTGCTACCGGTCATCTGTACCTCACCGGCACCCAGGCGCTGACCCGCTTGCCGATGCTGCAGCATCAGCGTGATCAGGCCCGTGGTTTGAACACCGGTGGCTTCATCTCCGGCTATC	5'UTR	PST_0866	PST_0866	pyruvate ferredoxin/flavodoxin oxidoreductase family protein	202	39	2.15195	19.7579
240	961475	961636	+	161	CCCCATGTCTCTGGCCGAGATCCGTCTGGACGACAAGTACCGGCTTGCTACCGGTCATCTGTACCTCACCGGCACCCAGGCGCTGACCCGCTTGCCGATGCTGCAGCATCAGCGTGATCAGGCCCGTGGTTTGAACACCGGTGGCTTCATCTCCGGCTATC	CDS	PST_0866	PST_0866	pyruvate ferredoxin/flavodoxin oxidoreductase family protein	202	39	2.15195	19.7579
241	966268	966343	+	75	ACAAAAACAACAAGCAGGAATCCGCAATGACCGATAAAACCAGCCTCGCGGCCGGCACCTTCGCCGGCGCACGCG	5'UTR	PST_0868	PST_0868	sodium-dependent transporter, putative	36	9	1.77914	3.12911
241	966268	966343	+	75	ACAAAAACAACAAGCAGGAATCCGCAATGACCGATAAAACCAGCCTCGCGGCCGGCACCTTCGCCGGCGCACGCG	CDS	PST_0868	PST_0868	sodium-dependent transporter, putative	36	9	1.77914	3.12911
242	968071	968172	+	101	AGCCGTGCAACGGCAGTCCTCACAACAATAATCAGGAGGCGATATGAACGCCGTGAACAAGATCGAACAGCACAACCCCATCGGCACCGACGGCTTCGAGT	5'UTR	PST_0869	hpd	4-hydroxyphenylpyruvate dioxygenase	279	17	3.8158	43.1812
242	968071	968172	+	101	AGCCGTGCAACGGCAGTCCTCACAACAATAATCAGGAGGCGATATGAACGCCGTGAACAAGATCGAACAGCACAACCCCATCGGCACCGACGGCTTCGAGT	CDS	PST_0869	hpd	4-hydroxyphenylpyruvate dioxygenase	279	17	3.8158	43.1812
243	968172	968247	+	75	TCGTCGAATTCACCGCGCCGAATGCCGAGGGCATCGAGCAGCTGCGCACGCTGTTCACCCAGATGGGCTTTACCG	CDS	PST_0869	hpd	4-hydroxyphenylpyruvate dioxygenase	296	28	3.18124	40.7958
244	968281	968414	+	133	GTTCCAGCAGCACGACATCAATATCGTGCTCAACGGCAGCCCCACCGGGCATGTGCGCGAGTTCGGCGAGAAGCACGGCCCGAGCGCCTGCGCCATGGCCTTCCGGGTGAAGAACGCCGCGCAGGCCGCTGCC	CDS	PST_0869	hpd	4-hydroxyphenylpyruvate dioxygenase	296	28	2.71621	38.115
245	972108	972336	+	228	ACGCTTCCGGCCTTCCAGCAGGCCGCGCCGGAGGTGCAGCCCGACGCTCAATGAAAGACTGAATCCGCCTTGCACGCCGCCGCGCCCTGCGCGACGGTCCCGATCCCGTCACAGATAACAACAAACAGGTGACGTATGACTCGTGAAAAACCGAAGAACCTCTGGCTCTCGCGCTGGGGTTTCATCCTCGCGGCAACCGGCTCGGCCGTGGGCCTGGGCAACATCTGG	5'UTR	PST_0873	PST_0873	sodium-dependent transporter, putative	93	12	2.73334	11.732
245	972108	972336	+	228	ACGCTTCCGGCCTTCCAGCAGGCCGCGCCGGAGGTGCAGCCCGACGCTCAATGAAAGACTGAATCCGCCTTGCACGCCGCCGCGCCCTGCGCGACGGTCCCGATCCCGTCACAGATAACAACAAACAGGTGACGTATGACTCGTGAAAAACCGAAGAACCTCTGGCTCTCGCGCTGGGGTTTCATCCTCGCGGCAACCGGCTCGGCCGTGGGCCTGGGCAACATCTGG	CDS	PST_0873	PST_0873	sodium-dependent transporter, putative	93	12	2.73334	11.732
246	994468	994644	+	176	TTTTTATCATGAAAATCGGAATATCCCGAAAGAGGTAGAAAGGTACCCCAAAGCAAATTGCCACCTGTCGTGTATTGACCTGAGTCAAATTCGGGACGGTCCCCTCCGCTTAGCGTGCGAGCCATTCCTGACCCCGCTGCGTTTGTCAGCAGGGCCTTGGCGCCAAGAGGATCGAC	intergenic				137	10	3.55525	20.6531
247	1019564	1019702	+	138	GTGGGGATTCCGGTAGATCAGCAGGAGCGCATGTTCCAGCCCTTCGTGCGGGGTGCCGAGGGGCGCGGCGAAGGGCTCGGCCTGGGGCTGTCGCTGGTGCGGCGAATCTGTGCGCACCAGGGCTGGACGGTCGAAGTG	5'UTR	PST_0914	colS	sensor histidine kinase ColS	12	1	3.36411	2.34055
248	1021049	1021092	+	43	GAGCGCACGTCGAGGTGGCCCTGCTCGATCTGGAAAAGAGCCG	CDS	PST_0916	PST_0916	lipopolysaccharide kinase	15	5	1.4135	0
249	1026166	1026203	-	37	CGCGATCGGGTAGTTGGCGACCAGACCCATGATCGCC	CDS	PST_0920	PST_0920	probable transporter	38	4	3.02707	6.33151
250	1026203	1026316	-	113	GAGCCGATGGCTGCCGCCAGGCAGGTGGCGACGAACACCGCGCCGTGGTCCATGCCGGTCTCGGCGAGGATGCTCGGGTTGACGAAGAGGATGTAGGCCATCGTCAGGAAGGT	CDS	PST_0920	PST_0920	probable transporter	73	8	2.96897	9.92978
251	1026316	1026364	-	48	GGTGATGCCGGCCAGGATCTCGGTGCGCAGCGTGGTGTTGTGCGCCTT	5'UTR	PST_0920	PST_0920	probable transporter	100	11	2.96357	13.4279
251	1026316	1026364	-	48	GGTGATGCCGGCCAGGATCTCGGTGCGCAGCGTGGTGTTGTGCGCCTT	CDS	PST_0920	PST_0920	probable transporter	100	11	2.96357	13.4279
252	1026364	1026464	-	100	GAGTTGAAACAGCTTTTCCAGCATGGTCGATCCTCTTGTGCCGGTTAAGTGTGGGGCCGTCGCCTCTGGCGGGCGGCTGGCCTGTCGTCGCAAAAGCCGG	intergenic				227	17	3.51823	33.6285
253	1026465	1026487	-	22	CATCTTACACCGGCCGGCAGCG	intergenic				29	8	1.63712	2.33425
254	1026515	1026555	+	40	GCCATGAGCAAACGTGTCCTGATTCCGATCGCCGACGGTT	CDS	PST_0921	PST_0921	putative intracellular protease/amidase	11	3	1.80582	0
255	1043080	1043101	-	21	CGCGCTGCCTTGATCTCGTGC	CDS	PST_0938	PST_0938	conserved hypothetical protein	48	21	2.09533	0
256	1052998	1053128	-	130	GCCAACACAAAAAGGAGCTTCCGTGATGCGCCCTTCCCCTATTGCTTAGCAGCCTATTGGTCACCGGCGCCGCGAGCGCTGACGATCTTCGCGAACGCGCCAATGCCATCTTCAAGCCGATTCCGGACAA	5'UTR	PST_0947	ccpR	cytochrome c551 peroxidase precursor	327	91	1.6245	22.6509
257	1052998	1053128	-	130	GCCAACACAAAAAGGAGCTTCCGTGATGCGCCCTTCCCCTATTGCTTAGCAGCCTATTGGTCACCGGCGCCGCGAGCGCTGACGATCTTCGCGAACGCGCCAATGCCATCTTCAAGCCGATTCCGGACAA	CDS	PST_0947	ccpR	cytochrome c551 peroxidase precursor	327	91	1.6245	22.6509
258	1054774	1054789	+	15	GCACATCGGAAGAGG	CDS	PST_0948	PST_0948	ATP-dependent protease, putative	88	2	5.23858	20.539
259	1056346	1056465	+	119	TGGCGCTGACCTGCCGGTGACGGCCCGGTTCTGTCCTGGCACCACGATGACCCTTTGCCCGCCTTGGTCCGCTCGACCCTGCTGCGTATACTCGCGCCTCGTTCAATTACCGCTGTGAG	intergenic				74	25	1.78645	0
260	1061319	1061421	+	102	TCCCTGCCTTACGCAATTGCACGGGCGTCACCTTCCGGCCCCATGCAGCCATGCCAGCCACTAATCATTCTTTCAAAGCGCTGGGTGAGCAGGATCAACGGA	CDS	PST_0956	rplU	ribosomal protein L21	585	18	4.80151	400
261	1061421	1061450	+	29	GATACAAGATGTACGCAGTTATCGTAACC	CDS	PST_0956	rplU	ribosomal protein L21	410	16	4.45862	67.9689
262	1061537	1061561	+	24	CGCGTTCTGCTGATCGGCAACGGC	CDS	PST_0956	rplU	ribosomal protein L21	299	21	3.61083	44.7918
263	1061622	1061717	+	95	CCCAGGGCCGCCACGACAAAGTGACCATCATCAAGTTCCGCCGTCGTAAGCACCACATGAAGCGTCAGGGCCACCGTCAGTGGTTCACTGAGGTC	5'UTR	PST_0956	rplU	ribosomal protein L21	259	46	2.27239	26.6387
263	1061622	1061717	+	95	CCCAGGGCCGCCACGACAAAGTGACCATCATCAAGTTCCGCCGTCGTAAGCACCACATGAAGCGTCAGGGCCACCGTCAGTGGTTCACTGAGGTC	CDS	PST_0956	rplU	ribosomal protein L21	259	46	2.27239	26.6387
264	1061773	1061869	+	96	CTCATGGCACACAAAAAAGCTGGCGGTTCTACCCGCAACGGTCGCGACTCAGAAGCCAAACGACTTGGCGTGAAGATGTACGGCGGCCAGGCCATC	5'UTR	PST_0957	rpmA	ribosomal protein L27	90	35	1.14171	4.17543
264	1061773	1061869	+	96	CTCATGGCACACAAAAAAGCTGGCGGTTCTACCCGCAACGGTCGCGACTCAGAAGCCAAACGACTTGGCGTGAAGATGTACGGCGGCCAGGCCATC	CDS	PST_0957	rpmA	ribosomal protein L27	90	35	1.14171	4.17543
265	1073131	1073217	+	86	TGGGGAGCCACTGGGATGGACGAGCTGGAAGGGCGGCCGGAGAACATTACGTTTTCGATGCCGAAGGAGTTGCGGGTCAAGGCCTT	CDS	PST_0967	ispH	hydroxymethylbutenyl pyrophosphate reductase	30	3	3.10107	4.99405
266	1073646	1073726	-	80	ACGGCAATGACCATGACCGCGATCATTAGCTCGATGAGGGTGAAACCCGACTGTTTATTCATTATCCATCTCACTTTGAA	5'UTR	PST_0968	pilE	type 4 fimbrial biogenesis protein PilE	16	3	2.19418	2.01765
266	1073646	1073726	-	80	ACGGCAATGACCATGACCGCGATCATTAGCTCGATGAGGGTGAAACCCGACTGTTTATTCATTATCCATCTCACTTTGAA	CDS	PST_0968	pilE	type 4 fimbrial biogenesis protein PilE	16	3	2.19418	2.01765
267	1076201	1076323	-	122	GCTCAGGCTGCGGGTCAGGCCAAGCCCGAGTGTGTAGGTGACCAGGTGCTGCCAGGTTGCCGGGTTGTTGCGTGCATCCCAGTATTCGGTCGCAGCGTTGGCATTCTTGTAAGGAATGTAGG	CDS	PST_0970	pilY1	type 4 fimbrial biogenesis protein PilY1	19	2	3.02707	3.21782
268	1080412	1080458	-	46	CATATGGCCGATGAGTAGGTTGGCCTGAGTATCGCCCTGGAGTCGG	5'UTR	PST_0975	fimT	type 4 fimbrial biogenesis protein FimT	92	3	4.71774	20.5295
269	1080476	1080516	-	40	TTGGGAATGCCCAAGCTGCCGATAATTGTAATCAGGGCGA	5'UTR	PST_0975	fimT	type 4 fimbrial biogenesis protein FimT	132	7	4.01618	21.2883
270	1080516	1080564	-	48	GTACCATGAGCAGTTCGTGCAGCGAGAATGCGGCTTGTTTGGTATGCA	CDS	PST_0975	fimT	type 4 fimbrial biogenesis protein FimT	127	7	3.96047	20.3599
271	1080564	1080596	-	32	TGGATGGTCCCTTTCATTTGTAGCGTCTTCCT	intergenic				136	7	4.05925	22.0314
272	1091564	1091642	-	78	GCACGTAGCTGGCGGTGGTTACCGAAACGTTGGCGAGGCGGGCGATGTCGGTCAGTTTCAACTGGGGGCCTAAGACGG	3'UTR	PST_0987	fruR	fructose transport system repressor FruR	8	4	1.22086	0
273	1102305	1102363	-	58	GCGAGATGATGGCGAAGGTACGGCGCTTCGCGACTTCGGCGGCCTGAGTGGTCATCGG	5'UTR	PST_0993	prfC	peptide chain release factor 3	18	3	2.36411	2.4587
273	1102305	1102363	-	58	GCGAGATGATGGCGAAGGTACGGCGCTTCGCGACTTCGGCGGCCTGAGTGGTCATCGG	CDS	PST_0993	prfC	peptide chain release factor 3	18	3	2.36411	2.4587
274	1102363	1102471	-	108	AATTAAGGAACCCGTCGACGAGTAGTCGGTCTGTCAAAAAAGGCGGCGATTATAGCGGCAAATGGATTTCCCTGCGGCCCGCACGGCAGCGGAAATCGGCCGTTTTGT	intergenic				28	4	2.5865	3.96908
275	1113786	1113921	-	135	GACCGTGTCGTTGAGCGTGACAGGCGCGTTCTGGGCCAGGGCCGTCCAGCTGCAGCCGATCATGGCGCAGGACAGGGCAGTACGTGCGAAGGGGATAGACATGCGGGCTCCTTGTAGCCGTCTCGTTGGCGCCCG	5'UTR	PST_1001	PST_1001	putative outer membrane receptor	33	13	1.1231	1.65712
275	1113786	1113921	-	135	GACCGTGTCGTTGAGCGTGACAGGCGCGTTCTGGGCCAGGGCCGTCCAGCTGCAGCCGATCATGGCGCAGGACAGGGCAGTACGTGCGAAGGGGATAGACATGCGGGCTCCTTGTAGCCGTCTCGTTGGCGCCCG	CDS	PST_1001	PST_1001	putative outer membrane receptor	33	13	1.1231	1.65712
276	1116771	1116845	+	74	AGCCAACGCACCAACGCCAGGCACGTCCGCCTGGCGAGCGTCAGGGGCTGACCGTCCACTCTGCGGCGGTTGGG	intergenic				21	5	2.29125	0
277	1119704	1119776	+	72	GGTCGACGGCACCCTCAGCCGTATGGGGGAGGAAGAGGAAACGGCGCAGGTGCTCGAACTGCCTCGGCCGCA	CDS	PST_1008	PST_1008	Integral membrane protein CcmA involved in cell shape determination	21	3	2.5865	3.13679
278	1130850	1130905	+	55	TCACCCAGGACCCGCAGCCAGAGCTGCCCAACAAGCCACCGCCGAGAACAACAAT	5'UTR	PST_1020	cafA	cytoplasmic axial filament protein	35	6	2.32346	4.00809
281	1149334	1149378	+	44	GATGTGCTCAACGGCGTGATCAAGAGCGTCGTCTTTGCACTGGT	3'UTR	PST_1038	ttg2B	toluene tolerance ABC efflux transporter, permease	35	3	3.32346	6.24475
282	1149978	1150144	+	166	AAAGATTGAAGGAGACATTCATGATCACTGCCCTGCGTCGCGGTCTGCTGGTTCTGCTGGCCGTGTTGCCCCTGTTCTCCCATGCCGCGCTGACCGCGCATCAGGTGATCCAGAAGACCACCGACGAGTTGCTGGCCGACCTGAAGGCCAACAAGGAGCAATACCG	3'UTR	PST_1039	ttg2C	toluene tolerance ABC transporter, periplasmic substrate-binding protein	91	17	2.19948	9.38361
282	1149978	1150144	+	166	AAAGATTGAAGGAGACATTCATGATCACTGCCCTGCGTCGCGGTCTGCTGGTTCTGCTGGCCGTGTTGCCCCTGTTCTCCCATGCCGCGCTGACCGCGCATCAGGTGATCCAGAAGACCACCGACGAGTTGCTGGCCGACCTGAAGGCCAACAAGGAGCAATACCG	5'UTR	PST_1040	ttg2D	toluene-tolerance protein	91	17	2.19948	9.38361
283	1151730	1151830	+	100	GCATCCACGCCGTCACCATGAAGTTCTTCAGTCGCACAGACTGGGCCGCGCGCGCCTGATCGGCTCAGGCCTGCGCAACCAATCATTCCAGGCAGAGCGC	3'UTR	PST_1043	ttg2F	toluene-tolerance protein	30	11	1.66832	0
283	1151730	1151830	+	100	GCATCCACGCCGTCACCATGAAGTTCTTCAGTCGCACAGACTGGGCCGCGCGCGCCTGATCGGCTCAGGCCTGCGCAACCAATCATTCCAGGCAGAGCGC	3'UTR	PST_1044	murA	UDP-N-acetylglucosamine 1-carboxyvinyltransferase	30	11	1.66832	0
284	1155604	1155698	+	94	AGCGCCGAGTATCGGATCAAGTAAGCCGTAAGGTGGGAGCGAGGCCGCTGGCCCCTTCCGCCTGACGTCACTGGTGGAAAGCGTCACGCGATTT	3'UTR	PST_1046	hisD	histidinol dehydrogenase	8	4	1.22086	0
285	1164194	1164270	-	76	CCAAAATCCCAATGATCGCCACAACGATCATCAATTCAATAAGCGTAAAACCCTTCTGCATCTGAGCTTTCATGTG	5'UTR	PST_1054	pilA	fimbrial protein ecpC precursor	78	14	2.25719	8.3153
285	1164194	1164270	-	76	CCAAAATCCCAATGATCGCCACAACGATCATCAATTCAATAAGCGTAAAACCCTTCTGCATCTGAGCTTTCATGTG	CDS	PST_1054	pilA	fimbrial protein ecpC precursor	78	14	2.25719	8.3153
286	1168961	1169010	+	49	CGGGCGATTATCCAGGTCCAGGCCAGGCGGGAGGAGCGCCTGCGGCATG	CDS	PST_1058	coaE	dephospho-CoA kinase	20	10	1.22086	0
287	1171328	1171445	+	117	TAGCCCGTCGACGCAAGCCAATGGTAGGGGATGCCTAGCCTACCGAACCACTGCCGTGGCGGACGCGCTGACCCGAGCCCCCGATAGCGTCTGTTTCCGGCTGCCCTGTTCTTGTCA	CDS	PST_1061	rplM	50S ribosomal protein L13	80	34	1.01361	3.18573
289	1181431	1181543	+	112	GAAGTGGCAGAAAGTGGGTAAATGTGGGCATGGATAGCTAATTCAGGGGAAGCGCAAGCGTGTTTCGCGGAGCTAACGCCATCAGTCTCGACGCCAAAGGCCGGCTAGCCAT	5'UTR	PST_1073	PST_1073	MarZ family protein	58	22	1.17769	2.92151
290	1195618	1195681	+	63	TCTGCGCTATGCGAACGGCCTGGCAGTCGCCTGGCATGAGCCGATCCCGACTGCGACGGATAC	3'UTR	PST_1085	ftsQ	cell division protein FtsQ	29	4	2.63712	4.20129
291	1195681	1195880	+	199	GACCGTCGCTGCGAAGAATTGAGGAATGAAACACATGTCGAGCGTGCAAAGCGGCAAGATGATCGTCGGCCTGGACATCGGCACCTCCAAGGTGGTGGCGCTGGTGGGCGAGGTGACCGCCGATGGTGAACTGGAAATCGTGGGCATCGGTACCCATCCTTCGCGCGGCCTGAAGAAGGGCGTGGTGGTGAACATCGAA	5'UTR	PST_1086	ftsA	cell division protein FtsA	87	10	2.90016	11.5446
292	1203651	1203737	-	86	GCGGCATCAGCACGAAGATGGCCAGGGCCAGCAGCGTACTCAGGACAGCGGTGGCTTCATGCCCCAGGCCAACGGCCACTCCGATG	CDS	PST_1094	PST_1094	transporter, MgtC family	10	4	1.54278	0
293	1207489	1207517	-	28	GAGGCGTAATTGGCGAACAGACGCTCGA	intergenic				9	4	1.39078	0
294	1215405	1215640	-	235	CGGGCGAAACCGGAGCGGCATCCTGCGCCAGACCGCCGGTCCAGGCGGGAATGGTGCCTGCCGCATTACCAGCCTTCTCTGCGCCGACCGGGGTCAGTTCGCTGCCCAGGCGTGCCGCCTCGGACTGGGATACCGCGGCCATGGCGCTGCTGGCCAGCAGCGAAAGGGTTAACGCTCCGGTTGTGAACATTGTTGTTTTCATTATTTCGTCCTGTGGTTCTGAATACTGATTCCC	CDS	PST_1105	PST_1105	conserved hypothetical protein	124	11	3.27391	17.7774
295	1225099	1225190	-	91	ATCTGTTCCGGCGTGCTCAGGTCGTGGCAGACCAGCTCGTCGAAGGCGCTGCGCAGCGGGGCGAGGTCGAGGTCGCCCTGGTCGAGCGGGG	CDS	PST_1117	hprA	glycerate dehydrogenase	15	7	1.32039	0
296	1231506	1231727	+	221	ACAGAGGAGGTCGAATGGATGATCGTCCCGCTCTCCATTCCCGTAGGTCCTGGCTGCCAGTTCTGGTCGCACTGGCCCTGATGGCGGGCCTGGGAGGATGGATTGGCTGGCAATGGCACGTCCAGGAGCAGCGCAGCAAGGTCGAGCAGGAGCAGCGCTTCACGTTTGCCGTCGATGACATCGAGCACACCCTCCGCGAGCGGATGCGTGCCTACGAGATG	CDS	PST_1123	PST_1123	sensor histidine kinase/response regulator	48	24	1.22086	0
297	1241754	1241823	-	69	GCGGCGTCCTCGACGCGCGGCAGGATCTGGGCCAGAGCAGCCTGATGATCGGCGTTGGGCACCTTGACG	CDS	PST_1127	PST_1127	probable acetate kinase	88	12	2.65361	10.8479
298	1241823	1241973	-	150	CTTTCCTTGCCAGCGGCGCTCTCGAAGTGGATGACGGCCTCCGGGCTGCCGATGCACTCGGCCAGGCCTTGTAGCGGGAAGGTCGCTTGCGCTTCGTTGACCAGGGCGAACTTGATCGACGAGCTGCCACAGTTAATCACCAGGATGTTA	CDS	PST_1127	PST_1127	probable acetate kinase	345	29	3.35162	49.1904
299	1241973	1242024	-	51	CGAGCCGACATCGGTGCTCCTTGGATCTCTAATGTTATTGAAATGGGTGCC	5'UTR	PST_1127	PST_1127	probable acetate kinase	170	10	3.86661	26.7394
300	1243338	1243383	+	45	TTCTGTTTCCCGCCTTGCGTGTTGTGCCATCGCTGCCATGGTTGC	intergenic				10	1	3.10107	1.84557
301	1244006	1244078	+	72	TCCAGCAGCTCGAGTGCCTATTGGCGCCGGCTGCGCCTCGTTTGCCGGGCCATGAGCGCTCGGTTGCCTTGC	3'UTR	PST_1130	PST_1130	probable transcriptional regulator	18	2	2.94907	2.97341
302	1246652	1246716	-	64	GCGGTTGCGCAGGCTCGCGCGGAAGTCCTTCAGGTCTGTCATTATTTCTGTGCCTTGTCGAAAG	5'UTR	PST_1133	PST_1133	type III effector	28	9	1.41657	1.90812
302	1246652	1246716	-	64	GCGGTTGCGCAGGCTCGCGCGGAAGTCCTTCAGGTCTGTCATTATTTCTGTGCCTTGTCGAAAG	3'UTR	PST_1134	PST_1134	conserved hypothetical protein	28	9	1.41657	1.90812
303	1249594	1249729	+	135	CCTTCACGACAATAACAAGAGGTGCCCTCGATGACTGCGCTGCATACCCTGCCTTCGCTTCAGCCTCAGGTCAGCCCCGCCGAATGGCAGGCGCGGGTGGGCCTCGCCGCCTGCTACCGACTGGTGGCGCTGCAC	5'UTR	PST_1139	PST_1139	probable aldolase	18	4	1.94907	2.03621
303	1249594	1249729	+	135	CCTTCACGACAATAACAAGAGGTGCCCTCGATGACTGCGCTGCATACCCTGCCTTCGCTTCAGCCTCAGGTCAGCCCCGCCGAATGGCAGGCGCGGGTGGGCCTCGCCGCCTGCTACCGACTGGTGGCGCTGCAC	CDS	PST_1139	PST_1139	probable aldolase	18	4	1.94907	2.03621
304	1255739	1255773	+	34	TCAGCAAGAGCGCCATCCGTGTCTGCAACTCCCA	CDS	PST_1146	PST_1146	Uncharacterized conserved protein	9	4	1.39078	0
305	1262256	1262352	+	96	CAGTGAACTAGAGGCGGCTCGACAGCGCCTGGCGGCGCGCATCAGCCAGGTCTGCAACTGAGCCGAAGGGACTCGATCGCAGGGCTAAGGTAGAAG	3'UTR	PST_1152	PST_1152	conserved hypothetical protein	18	7	1.58343	0
305	1262256	1262352	+	96	CAGTGAACTAGAGGCGGCTCGACAGCGCCTGGCGGCGCGCATCAGCCAGGTCTGCAACTGAGCCGAAGGGACTCGATCGCAGGGCTAAGGTAGAAG	5'UTR	PST_1153	PST_1153	conserved hypothetical protein	18	7	1.58343	0
306	1291736	1291750	+	14	GGAAGAGGGCGCCG	CDS	PST_1180	purL	phosphoribosylformylglycinamidine synthase	259	6	5.21099	45.5283
307	1301960	1302024	+	64	ACCCTATGAGCGCAATGTCCGCCCCGAGCGATGAGCTGGTCGTCATCGGCAAGATCGTTTCGGT	5'UTR	PST_1192	rimM	16S rRNA processing protein	54	26	1.2753	0
307	1301960	1302024	+	64	ACCCTATGAGCGCAATGTCCGCCCCGAGCGATGAGCTGGTCGTCATCGGCAAGATCGTTTCGGT	CDS	PST_1192	rimM	16S rRNA processing protein	54	26	1.2753	0
308	1303373	1303407	+	34	GGGCGATACCGTCATCGTTCAGGTGAAGGTGAAG	CDS	PST_1194	rplS	50S ribosomal protein L19	38	9	2.29886	0
309	1311045	1311213	+	168	CCAGCATCCTCCCGGAGCCCACCGTGCGCCTGCGCCCCCTCGTACTGTTGTGCCTGCTCGCTTCACCGGCCAACGCCCTGACATTCCAGACTCGGCTGGAGCGGGTGCAGTGGCAGGTGGAGGGCGATCAGTTCGAGTGTCGGCTGATCCAGCCCATCGCCGGTTTTG	CDS	PST_1202	PST_1202	probable outer membrane protein	67	25	1.20138	3.41796
310	1324786	1324842	-	56	GGCGCGAGGCAGTGTTCCGGCTGATCAACTGCAGCGGGCGGCCCAACACGCCGCCG	CDS	PST_1215	PST_1215	possible branched-chain amino acid transport system substrate-binding protein	136	12	3.28164	19.4796
311	1324863	1324907	-	44	GCCAGCAGCGCACCGCGCATCTGCGCCAGGCCTTCTTCCTTGTA	CDS	PST_1215	PST_1215	possible branched-chain amino acid transport system substrate-binding protein	192	17	3.27664	27.2436
312	1324907	1324929	-	22	GCTTCCGGTACGGGGATAGTTG	CDS	PST_1215	PST_1215	possible branched-chain amino acid transport system substrate-binding protein	298	16	3.99831	47.2158
313	1324929	1324971	-	42	AGACCAAGCGTGATGGGGTCGGCTGCCTGAGCCGCGAGACAG	CDS	PST_1215	PST_1215	possible branched-chain amino acid transport system substrate-binding protein	516	17	4.70291	87.1015
314	1324971	1325002	-	31	AACCCCAGCCCTAGCGCCAGAAGGGTAATCC	CDS	PST_1215	PST_1215	possible branched-chain amino acid transport system substrate-binding protein	533	17	4.74967	400
315	1325002	1325045	-	43	TGAACCAATAACAATAGCGATAACAAGGAACATGCTATGAACC	5'UTR	PST_1215	PST_1215	possible branched-chain amino acid transport system substrate-binding protein	518	11	5.33652	400
315	1325002	1325045	-	43	TGAACCAATAACAATAGCGATAACAAGGAACATGCTATGAACC	CDS	PST_1215	PST_1215	possible branched-chain amino acid transport system substrate-binding protein	518	11	5.33652	400
316	1325045	1325086	-	41	TTGGCAGTGGGCTTTTTTACCTTGCGGCTGGGGCTTGCGTC	sRNA				327	5	5.81036	58.8177
317	1327359	1327509	-	150	TGATGTTGGGGTCTTCGGCAGCCTCGCGCACGCGCAACGCCACTTCCGGCAGCGTAGGCAGGACCAGTTCATCGTTCTCGATCGCAAGGGTCAGCTCACGCTGGACTTTCTCGGCAAGGGTGCTCATGTCATTCCTTTATGTGTCGGTCA	5'UTR	PST_1218	PST_1218	predicted signal transduction protein	52	13	1.77914	4.40166
317	1327359	1327509	-	150	TGATGTTGGGGTCTTCGGCAGCCTCGCGCACGCGCAACGCCACTTCCGGCAGCGTAGGCAGGACCAGTTCATCGTTCTCGATCGCAAGGGTCAGCTCACGCTGGACTTTCTCGGCAAGGGTGCTCATGTCATTCCTTTATGTGTCGGTCA	CDS	PST_1218	PST_1218	predicted signal transduction protein	52	13	1.77914	4.40166
318	1327509	1327571	-	62	GTGTCGCTTGGGCGCTTCTGTCTGTCGGCTGGCATGCCGCTATGGTGCGCCTCTTTGGTGAA	intergenic				27	10	2.45722	3.87621
319	1330844	1330944	-	100	TTGGACAGGTCGCCCTTGCTCAGTACCGCAATGCGCAGGTCGGACGGAAGGTTGAGCGCGAGGGTAAGGCCGGCGGCACCGCTGCCGATGACCAGCACGT	CDS	PST_1222	nadB	L-aspartate oxidase	22	5	2.35836	0
320	1331175	1331386	+	211	ACGCTGTGGTGCAATCGCCGTCAGGTATTGCAGGATAGCTTGCTAGGAGGGGGGAGAACTTTTGCGTAAAGCCCGGGTCTATTCTGGCAGGTCGGTTCACTGGTGTGAGCGACGCTGCTCCGACAAGGAGGAGCGTTCATGCTGACTCAGGAGCAGGACCAGCAACTGGTTGAACGAGTGCAGCGTGGGGACAAGCGGGCGTTTGATCTGC	5'UTR	PST_1223	algU	RNA polymerase sigma-H factor AlgT	233	51	1.9709	20.599
320	1331175	1331386	+	211	ACGCTGTGGTGCAATCGCCGTCAGGTATTGCAGGATAGCTTGCTAGGAGGGGGGAGAACTTTTGCGTAAAGCCCGGGTCTATTCTGGCAGGTCGGTTCACTGGTGTGAGCGACGCTGCTCCGACAAGGAGGAGCGTTCATGCTGACTCAGGAGCAGGACCAGCAACTGGTTGAACGAGTGCAGCGTGGGGACAAGCGGGCGTTTGATCTGC	CDS	PST_1223	algU	RNA polymerase sigma-H factor AlgT	233	51	1.9709	20.599
321	1331875	1331912	+	37	CCTTGTTGCATGAATCCTGAGACAGCGGCGACAGCCA	5'UTR	PST_1224	mucA	anti-sigma factor MucA	650	164	1.76589	49.2535
321	1331875	1331912	+	37	CCTTGTTGCATGAATCCTGAGACAGCGGCGACAGCCA	CDS	PST_1224	mucA	anti-sigma factor MucA	650	164	1.76589	49.2535
323	1337082	1337185	+	103	GGCCGTCAGCTGACCGAGAAGATGAAGGAGCTGATCCCACGGCAGATGTTCGATGTGGCGATCCAGGCGGCCATCGGCGGGCAGATCGTCGCGCGGACCACGG	CDS	PST_1228	lepA	GTP-binding protein LepA	37	7	2.62295	0
323	1337082	1337185	+	103	GGCCGTCAGCTGACCGAGAAGATGAAGGAGCTGATCCCACGGCAGATGTTCGATGTGGCGATCCAGGCGGCCATCGGCGGGCAGATCGTCGCGCGGACCACGG	3'UTR	PST_1229	lepB	signal peptidase I	37	7	2.62295	0
324	1338524	1338624	+	100	CATCCAGAATATCGATCTGAAGGAAGCGCTGAAGGTCGAGATCCAGAACAATGAATTCAGGGCACACCTGAAGTACGAAAAACGCGAGCCGCTGATCCGC	3'UTR	PST_1226	mucC	positive regulator for alginate biosynthesis MucC	24	8	1.36411	1.58481
325	1339501	1339587	+	86	CCCGTCACAACATGCTCGGCATCAAGACCGAGGGCAGCGTGCAGGCGGTCTATGTCGATACCCCGGGTCTGCACAAGAATGGCGAG	CDS	PST_1232	era	GTP-binding protein Era	510	9	5.60357	400
326	1352617	1352725	+	108	CCGAACAACAACTAACGAGGGATTCACAATGAGCGTCAGTACACCCACGCTGATCACCTTTCTGATCTACATCGCCGCGATGATCCTGATCGGCTTCATCGCCTACCG	5'UTR	PST_1243	putP-1	sodium/proline symporter PutP	22	2	3.23858	3.95728
327	1354467	1354490	-	23	GTGCCGGTGGTGGTGTCGATGTC	CDS	PST_1244	PST_1244	conserved hypothetical protein	36	10	2.06885	0
328	1380506	1380667	-	161	CATCACGCGTTTCCGTCTGGCTTGGTGGCAGGGCGTGAGCGCCCCGGTCAATGGTGCGGGAGCTAGGCTGGGCCCGGCGGCCCGAAGATCATCTGCACGATCCAGACGATGAAACCGTAGCCGCTGACCAGCGCGACGCTCAGGATGGGAAACAGAAACAC	5'UTR	PST_1269	napD	Uncharacterized protein involved in formation of periplasmic nitrate reductase	46	11	1.84327	4.08566
328	1380506	1380667	-	161	CATCACGCGTTTCCGTCTGGCTTGGTGGCAGGGCGTGAGCGCCCCGGTCAATGGTGCGGGAGCTAGGCTGGGCCCGGCGGCCCGAAGATCATCTGCACGATCCAGACGATGAAACCGTAGCCGCTGACCAGCGCGACGCTCAGGATGGGAAACAGAAACAC	3'UTR	PST_1270	napE	periplasmic nitrate reductase NapE subunit	46	11	1.84327	4.08566
329	1380682	1380750	-	68	CAGGCGGGTCTCGTCCCGCTTGGTCGAGGCGACAGAGGGGCGGGTGTCATTCGGCGTTACTGTCATTG	5'UTR	PST_1270	napE	periplasmic nitrate reductase NapE subunit	42	10	1.84953	3.76812
331	1389743	1389758	+	15	TTGCTGGTCAAGGTC	intergenic				41	13	1.43626	2.74565
332	1389784	1389831	+	47	CTGGTTCGATGCTCCCAGCATTCCCGAGAACGGTTCGGCGAGGGTCG	intergenic				43	16	1.20541	2.3001
334	1391492	1391600	+	108	CCAAACCGTCCGCCGTGTGAGGGAAAGAAAATGTTCGACTACGAGGTTCTCAAGCTGGTCTGGTGGGTGCTGATCGGTGTGCTGCTGATCGGCTTCGCCCTGACCGAT	CDS	PST_1281	cydA1	cytochrome d ubiquinol oxidase, subunit I	76	35	1.3395	0
334	1391492	1391600	+	108	CCAAACCGTCCGCCGTGTGAGGGAAAGAAAATGTTCGACTACGAGGTTCTCAAGCTGGTCTGGTGGGTGCTGATCGGTGTGCTGCTGATCGGCTTCGCCCTGACCGAT	5'UTR	PST_1282	cydB1	cytochrome d terminal oxidase polypeptide subunit II	76	35	1.3395	0
334	1391492	1391600	+	108	CCAAACCGTCCGCCGTGTGAGGGAAAGAAAATGTTCGACTACGAGGTTCTCAAGCTGGTCTGGTGGGTGCTGATCGGTGTGCTGCTGATCGGCTTCGCCCTGACCGAT	CDS	PST_1282	cydB1	cytochrome d terminal oxidase polypeptide subunit II	76	35	1.3395	0
335	1393246	1393307	+	61	GCCGAACGCCTGCTGATCATCACCGGAGCCGGGCTTTCCGCCGACTCCGGGCTGCCCACCT	CDS	PST_1283	PST_1283	conserved hypothetical protein	28	7	2.22086	0
336	1417576	1417636	+	60	ATAGCCGCCAGCGCTCGGGAAATGCTCTTGGGCCAGCGGCTTTTCCCGCGCCCGATCGTG	intergenic				9	1	2.94907	1.60004
337	1424089	1424141	+	52	TCTTGCACTGATGGGCCTGCTGCTCGGCGGCGGCCTCGGTCTGGCGGCGCGC	CDS	PST_1316	rnfB	electron transport complex, RnfABCDGE type, B subunit	29	6	2.49387	0
338	1432945	1433092	+	147	TCATCGAGTACGACCCCGCCGCCAAGCAGGCCGACGAATACCGGACCCTGGCGAAGAAGATCGTCGAGAACAAGAAACTGGTCATCCCCACCCCGATCAGCATGGACGAGCTGGAAGCCTTGCTTATGGAGTTCGGGATCATGGACG	3'UTR	PST_1326	nifH	Fe protein, nitrogenase reductase NifH	142	47	2.21453	12.2162
340	1442840	1443049	+	209	ACCAGGCCTGCCTCGACTGGGCCGAGGCCAACGCCCGGCTGGAAGCGGCCGGCAACGCCTGACCGCCAATACAGAGCGGGCCCGAGCCCGCCGTATCCCTAACCGTAGGCCGCCGCCATGCCATTGGCGGGCAGGAGATGACAGATGGAAGCAGTGATAACCGGGCGTACGCGCGGTGGCGCCGAATGGGTGCCGCAGTTCGTCACCGC	3'UTR	PST_1337	PST1337	protein of unknown function DUF683	43	18	1.03548	1.88572
340	1442840	1443049	+	209	ACCAGGCCTGCCTCGACTGGGCCGAGGCCAACGCCCGGCTGGAAGCGGCCGGCAACGCCTGACCGCCAATACAGAGCGGGCCCGAGCCCGCCGTATCCCTAACCGTAGGCCGCCGCCATGCCATTGGCGGGCAGGAGATGACAGATGGAAGCAGTGATAACCGGGCGTACGCGCGGTGGCGCCGAATGGGTGCCGCAGTTCGTCACCGC	5'UTR	PST_1338	PST_1338	ferredoxin, 4Fe-4S	43	18	1.03548	1.88572
340	1442840	1443049	+	209	ACCAGGCCTGCCTCGACTGGGCCGAGGCCAACGCCCGGCTGGAAGCGGCCGGCAACGCCTGACCGCCAATACAGAGCGGGCCCGAGCCCGCCGTATCCCTAACCGTAGGCCGCCGCCATGCCATTGGCGGGCAGGAGATGACAGATGGAAGCAGTGATAACCGGGCGTACGCGCGGTGGCGCCGAATGGGTGCCGCAGTTCGTCACCGC	CDS	PST_1338	PST_1338	ferredoxin, 4Fe-4S	43	18	1.03548	1.88572
341	1456718	1456840	+	122	CGGCGATGGAGGGCGGAAGCCTCGGCCTGATACGCCCCGGCGTGCTCTATCCGCAGCTGGAAGCCTGCCTGTTCGCCTTGCGCGCAGGCGAGATCGGCCCGGTGGTGGAGACGCCACTGGGC	CDS	PST_1357	nifM	NifM protein, putative a peptidyl-prolyl cis/trans isomerase	21	3	2.5865	3.13679
343	1460991	1461173	-	182	AGGGTGGTGGCGTCGTCGGCGGAAGATGAGCGGCCTGCGAAGGAGGTGCCCATGCCGCTGATGCTTTGCTCGTTGAGGGCGAAACCGGCTGCCATTGCCTGGCTGGACAAGGCGCCTACGGCTACCGCGAGTGCGGTCTTCAACCATGTTGTTTTCATTGTTGTACTACTCCGGGATAAAAG	5'UTR	PST_1361	PST_1361	long-chain fatty acid transporter, putative	59	16	1.66179	4.57453
343	1460991	1461173	-	182	AGGGTGGTGGCGTCGTCGGCGGAAGATGAGCGGCCTGCGAAGGAGGTGCCCATGCCGCTGATGCTTTGCTCGTTGAGGGCGAAACCGGCTGCCATTGCCTGGCTGGACAAGGCGCCTACGGCTACCGCGAGTGCGGTCTTCAACCATGTTGTTTTCATTGTTGTACTACTCCGGGATAAAAG	CDS	PST_1361	PST_1361	long-chain fatty acid transporter, putative	59	16	1.66179	4.57453
344	1464847	1465056	+	209	AGCACACCCCTCGCGTTATCCGATCCGTGGAGTTCTCTTCGATGCTTGCTCGACTGCTGTCGCTGTTCGCTCTCGTTCTTTTCATCGTCGGCCCGGCACAGGCGGCCAAACGGGTCGATCTTGACTATCACGTGCGCTTCCTCCCGGCGGAAGATCAGGCAGTGGTGCAGCTGATCCTGGAGAAGGGCGAGGCGGTCCGCAGCCTGCAG	CDS	PST_1367	PST_1367	conserved hypothetical protein	13	4	1.55374	0
345	1471470	1471501	+	31	CTGACTCGCCGGGTAGGAGAAACCCTGATGG	CDS	PST_1371	csrA/RsmA	carbon storage regulator	133	8	3.83443	20.9445
346	1472927	1473069	+	142	CGCTTGCCAATCACGTGAAGATTGATTGATTCCCCCGGCGCGCTCCCGGCCGGGGGTGGAGTGCGCCATGACAGAAGTAGAAGCAAAAAAGCCACAAGAGACCTTGCAGGACCGCCTGGCGCAGGTGGTCGAACTGCTGCAA	5'UTR	PST_1376	mgtE	magnesium transporter	236	9	4.49186	39.5318
346	1472927	1473069	+	142	CGCTTGCCAATCACGTGAAGATTGATTGATTCCCCCGGCGCGCTCCCGGCCGGGGGTGGAGTGCGCCATGACAGAAGTAGAAGCAAAAAAGCCACAAGAGACCTTGCAGGACCGCCTGGCGCAGGTGGTCGAACTGCTGCAA	CDS	PST_1376	mgtE	magnesium transporter	236	9	4.49186	39.5318
347	1473069	1473085	+	16	CGCCATCGCCTCGGTG	CDS	PST_1376	mgtE	magnesium transporter	131	7	4.00521	21.1026
348	1473085	1473136	+	51	AGGATGGCGAATACCGGCAGGACAATCTGCAGGTCGAGCCCGCCGAGAATT	CDS	PST_1376	mgtE	magnesium transporter	109	11	3.0879	15.0523
349	1474606	1474655	+	49	CGTCGAACTCATGCTGTTCGGCATCGGTTTCGTCTTCGCATTCCTCGTT	intergenic				19	1	4.02707	3.88457
350	1474668	1474760	+	92	GCATTCGCCTGATGTCGTATCTGACCGGTCGCTTCGTAAGTGCACCGGCGCCTCAGGCTGCGCCTGCACCGCATGCAGGTGCTGAAACAGAC	5'UTR	PST_1377	PST_1377	oxaloacetate decarboxylase, alpha subunit	15	1	3.68603	3.08944
352	1478562	1478621	-	59	GCACAGATCGATGCCAGCAGCAGGCAAGACAATGCGAATTTGGACATGGTTATCTCCCT	5'UTR	PST_1380	PST_1380	conserved hypothetical protein	43	16	1.20541	2.3001
352	1478562	1478621	-	59	GCACAGATCGATGCCAGCAGCAGGCAAGACAATGCGAATTTGGACATGGTTATCTCCCT	CDS	PST_1380	PST_1380	conserved hypothetical protein	43	16	1.20541	2.3001
353	1480143	1480185	-	42	GGATTAGACACGTTCCGATGCTCCCCGGCGCATTGGCATTAC	intergenic				37	15	1.52342	0
356	1487193	1487261	+	68	TCGAACAGGCGCGTTCGATGCAGGTGTTCGGCGACAGCTATCCGGCCCGCGTCTACGCCATGTCGGAG	CDS	PST_1392	PST_1392	flagellar basal-body rod protein FlgF	285	55	2.59431	0
357	1487305	1487359	+	54	TCGTGATCTGGACGTCGCCATCGAAGGCGAGGGCTGGGTCGCCGTGCAGGCGCC	CDS	PST_1392	PST_1392	flagellar basal-body rod protein FlgF	299	48	2.8599	0
358	1492522	1492572	+	50	CGGGGGCTCGATCAGTGGGCTCGTTCGTTATCGCGAGGAAGTGCTCGACC	CDS	PST_1397	PST_1397	flagellar hook-associated protein FlgK	27	5	2.65382	0
359	1496072	1496244	+	172	AGCTAGGGAGAGGGGATGGAAGACCATTTCATAAGAAATAGGGTCGATGTCACACGGGTGGCCAATCTGGCAACTTCCGACGAGCGGAAGAGAGGAGTGCTGAACCAGATACCTGTGACCTTGTGGCTGACCGGCCTTAGCGGTGCGGGAAAGTCTACCTTGGGCTTCAGTC	5'UTR	PST_1400	cysC	adenylylsulfate kinase	243	23	3.18039	33.6034
359	1496072	1496244	+	172	AGCTAGGGAGAGGGGATGGAAGACCATTTCATAAGAAATAGGGTCGATGTCACACGGGTGGCCAATCTGGCAACTTCCGACGAGCGGAAGAGAGGAGTGCTGAACCAGATACCTGTGACCTTGTGGCTGACCGGCCTTAGCGGTGCGGGAAAGTCTACCTTGGGCTTCAGTC	CDS	PST_1400	cysC	adenylylsulfate kinase	243	23	3.18039	33.6034
360	1497436	1497628	+	192	TGGACTGCTCCATCATGATTCGCCGCGGTCTGCCATACATTCCGCGCCAGCGGTTCTGATTTCGGGTGAGCGATGAACAAATACAAGACGGCAATTATCACGAACCATTCCCTGCGCTACTTCGCAGGTTCGGAGCTGGTCACCCTCGACATGGCGAGAGTGTTGACCAGCATGGGCTGGAAGGTTCATGTG	3'UTR	PST_1401	PST_1401	conserved hypothetical protein	31	7	1.92598	2.96799
360	1497436	1497628	+	192	TGGACTGCTCCATCATGATTCGCCGCGGTCTGCCATACATTCCGCGCCAGCGGTTCTGATTTCGGGTGAGCGATGAACAAATACAAGACGGCAATTATCACGAACCATTCCCTGCGCTACTTCGCAGGTTCGGAGCTGGTCACCCTCGACATGGCGAGAGTGTTGACCAGCATGGGCTGGAAGGTTCATGTG	5'UTR	PST_1402	PST_1402	conserved hypothetical protein	31	7	1.92598	2.96799
361	1502671	1502699	+	28	GCTAAAGGATTGTCGGGCCACGACGATA	sRNA				142	4	4.92889	32.2409
362	1502703	1502763	+	60	CAGTGAAAGCTCTCTAGGCCATCCCGGGCGGTTGCCAAGGCCGGGAGTCGTACAAGCCCA	sRNA				263	96	1.2331	12.6558
365	1504467	1504499	+	32	AGCATGCGGAGCTTCGCCCAGTCCGTCAGCCG	CDS	PST_1405	PST_1405	flagellin FlaG, putative	97	23	2.29721	0
366	1507858	1507919	+	61	GCATCAGCCCCGCCTACCTTGGCCTGATCGAAGCCGGAGAGCGCGAGCCGGATGCCGCGAT	CDS	PST_1409	PST_1409	transcriptional regulator, Cro/CI family	16	7	1.4135	0
367	1513611	1513799	+	188	GCTGGTCGAGAAAGCGAGCGATCGGTTGAACGGGCACGGATTGAACTCACTATGGAGGCAGCATGAAGGCATTGCAAGGTATCGAGGGGCAACTGGAGTGGGCGCACAGAGCGGCTCCGGCGTGCGCTGAGGGCGAGGTGCGCATACGGGTCGCCGCCGCCGGGCTCAACCGGGCGGACCTGCTTCAG	3'UTR	PST_1414	prc	periplasmic tail-specific protease	61	20	1.38795	3.7836
367	1513611	1513799	+	188	GCTGGTCGAGAAAGCGAGCGATCGGTTGAACGGGCACGGATTGAACTCACTATGGAGGCAGCATGAAGGCATTGCAAGGTATCGAGGGGCAACTGGAGTGGGCGCACAGAGCGGCTCCGGCGTGCGCTGAGGGCGAGGTGCGCATACGGGTCGCCGCCGCCGGGCTCAACCGGGCGGACCTGCTTCAG	5'UTR	PST_1413	PST_1413	probable oxidoreductase	61	20	1.38795	3.7836
367	1513611	1513799	+	188	GCTGGTCGAGAAAGCGAGCGATCGGTTGAACGGGCACGGATTGAACTCACTATGGAGGCAGCATGAAGGCATTGCAAGGTATCGAGGGGCAACTGGAGTGGGCGCACAGAGCGGCTCCGGCGTGCGCTGAGGGCGAGGTGCGCATACGGGTCGCCGCCGCCGGGCTCAACCGGGCGGACCTGCTTCAG	CDS	PST_1413	PST_1413	probable oxidoreductase	61	20	1.38795	3.7836
368	1530370	1530429	-	59	GGCGTGAGCCGGCGCGACGACCAGCGCGAGCAGGGCAGTCAGGCGCAACAACAGCGGCA	CDS	PST_1429	PST_1429	conserved hypothetical protein	24	6	2.22086	0
369	1560428	1560503	+	75	GATGGCCGTCCGTGCCGGTCATCTGGAATGTGTGCAGGTCGAATAACAAGAGCGAGGAGTTGGCGCCGTGGCAGT	5'UTR	PST_1455	gcd	glucose dehydrogenase	56	4	3.5865	10.5234
369	1560428	1560503	+	75	GATGGCCGTCCGTGCCGGTCATCTGGAATGTGTGCAGGTCGAATAACAAGAGCGAGGAGTTGGCGCCGTGGCAGT	CDS	PST_1455	gcd	glucose dehydrogenase	56	4	3.5865	10.5234
370	1560503	1560622	+	119	AGTCATCAGCGGATTGTTCTGCATCATCGTCGGGCTGGCGCTTGGCGTCGGCGGTGCAAAGGTCATCAGCCTCGGCGGAACCTGGTACTTCGCCATCCTGGCGGCCGGCTTTCTGCTGA	CDS	PST_1455	gcd	glucose dehydrogenase	76	6	3.44211	11.4324
372	1564865	1565034	+	169	GCCACGCAAGACGATTTACCGGTTTGTTCAGGGGGTGGACGGCGGGAAATTTCTTGTAGAACGGTTCGTTTGTTGTGACACCGCGGTTCCTTCCAGTATCGCCCCACGACTTATCGACCTCCCGTCACTTTTCGAAGGCTGGGCCTTTGAAGTAGTAAGTTCCGGAGAG	intergenic				21	5	1.84953	1.9798
373	1570527	1570696	+	169	CCATTGAGGCTGGGCGTCAGCTTTGCGAATTATTGCTGGAGCCGCTCCAAGATCGTTTTGGCCGGATCTGCATTCGCTCCGCCTATCGGGCTCCGGCAGTCAATGCGAAGGGCGCAGAAAACAAAAACCAATATAGTTGCGCCGCAAACGAGAGCAACTACGGTGGGCA	CDS	PST_1466	PST_1466	conserved hypothetical protein	96	7	3.55675	14.6203
374	1588129	1588243	+	114	TGTACGCAGGATGACAAGTACGGATGGCAGCTGACGGGCGTGGCTCAACGGGAGCTGGAAGCGTTCGAGGCTGAGGGGAGAGAGCAGTAATGAGACTTTTCGATGTTCTGAAGT	3'UTR	PST_1479	PST_1479	conserved hypothetical protein	11	2	2.23858	1.56191
374	1588129	1588243	+	114	TGTACGCAGGATGACAAGTACGGATGGCAGCTGACGGGCGTGGCTCAACGGGAGCTGGAAGCGTTCGAGGCTGAGGGGAGAGAGCAGTAATGAGACTTTTCGATGTTCTGAAGT	5'UTR	PST_1480	PST_1480	helicase, putative	11	2	2.23858	1.56191
374	1588129	1588243	+	114	TGTACGCAGGATGACAAGTACGGATGGCAGCTGACGGGCGTGGCTCAACGGGAGCTGGAAGCGTTCGAGGCTGAGGGGAGAGAGCAGTAATGAGACTTTTCGATGTTCTGAAGT	CDS	PST_1480	PST_1480	helicase, putative	11	2	2.23858	1.56191
375	1595404	1595419	-	15	CCACAGCCGAGTTGT	intergenic				13	2	2.47958	1.78094
376	1597751	1597852	-	101	ACGTTATGGGCGTTCAAGCAGGTAGCGAGATTCGCAAAACTCAGCGCCACGACGTTTATTTGCTCAATGGCCTGAGGATGAGCGACACGGACGGCTGACAA	3'UTR	PST_1488	PST_1488	conserved hypothetical protein	17	3	2.28164	2.23683
377	1598549	1598628	-	79	GAGTCACGTTCTGCGGAGTGCCATTCTTGGTCATGCCGATGCGCCAGACATGAGCCTCTAGGTCGAGGTCGCGCCAGGC	CDS	PST_1489	PST_1489	integrase	28	4	2.5865	3.96908
379	1610049	1610070	+	21	ATTTTTAGACCGCAACACTTC	intergenic				14	3	2.00154	1.58922
380	1623854	1624031	+	177	CCACTGTGCCCGCTCGGTTGCCACGACCACTTGATACATATCAGAGATAACCAAACGAGCCCTGCCTAGACTACAGCACATCCCGCTTACCAACGGAGTGAACCCATGAGTCAGCTACTGCCCAGCCTCGTCGAGCTGGATCAACACGCGCAAGCCGAACCGGAGTTCGCCACCTGG	5'UTR	PST_1512	PST_1512	phosphoketolase	54	27	1.22086	0
380	1623854	1624031	+	177	CCACTGTGCCCGCTCGGTTGCCACGACCACTTGATACATATCAGAGATAACCAAACGAGCCCTGCCTAGACTACAGCACATCCCGCTTACCAACGGAGTGAACCCATGAGTCAGCTACTGCCCAGCCTCGTCGAGCTGGATCAACACGCGCAAGCCGAACCGGAGTTCGCCACCTGG	5'UTR	PST_1511	PST_1511	metallo-beta-lactamase superfamily protein	54	27	1.22086	0
380	1623854	1624031	+	177	CCACTGTGCCCGCTCGGTTGCCACGACCACTTGATACATATCAGAGATAACCAAACGAGCCCTGCCTAGACTACAGCACATCCCGCTTACCAACGGAGTGAACCCATGAGTCAGCTACTGCCCAGCCTCGTCGAGCTGGATCAACACGCGCAAGCCGAACCGGAGTTCGCCACCTGG	CDS	PST_1512	PST_1512	phosphoketolase	54	27	1.22086	0
381	1628728	1628840	+	112	TCGGACCACCCCCGGAGCGGTTTTACGGGGTTTTCTGCCGTCATCTTGTCGGCATCGGCTGCTCAAGCCGATGAAAAGCGCCAATAAAAATTACAGGTCTGCCAATGGCTGC	intergenic				198	6	4.82354	34.1393
382	1628871	1628974	+	103	CTTTTCCGCAGTGCGCTTCAGCAGGCGCTCACCATGGGGCTTGGTGAGAACGTACGTCTGGTGGAGGCGGCCAGCATCGCCGAACTGGAAGGCTTTCTGAACC	CDS	PST_1516	PST_1516	probable two-component response regulator	209	20	3.16457	28.8856
383	1629035	1629047	+	12	CGGCCTGGTGCT	CDS	PST_1516	PST_1516	probable two-component response regulator	171	14	2.96237	14.5901
384	1629047	1629103	+	56	GCTGAGGGGGCAGTATCCGCATCTGCCGGTGGTCATGATCTCGGCTCAGGAAGACG	CDS	PST_1516	PST_1516	probable two-component response regulator	424	105	3.38964	24.885
385	1637254	1637406	+	152	AGAAACGCGTCTGGTGCACGGAAATTTTGCTCATGAACCTGCTGAAGAGCGCCTCCCTGATTCTCTGCATGATCGTCATCGCCGGCTGTAGCTCGAAGGGCGAGAAGAAACCCAGTGAGGCAGCGGCTCCGGTTGCGCCGAAGGTGGATTAC	5'UTR	PST_1525	PST_1525	putative outer membrane protein	105	27	1.7385	8.28615
385	1637254	1637406	+	152	AGAAACGCGTCTGGTGCACGGAAATTTTGCTCATGAACCTGCTGAAGAGCGCCTCCCTGATTCTCTGCATGATCGTCATCGCCGGCTGTAGCTCGAAGGGCGAGAAGAAACCCAGTGAGGCAGCGGCTCCGGTTGCGCCGAAGGTGGATTAC	CDS	PST_1525	PST_1525	putative outer membrane protein	105	27	1.7385	8.28615
386	1638074	1638142	+	68	GAAAGCCTGCCTATTCGATGAAGGAGCCACGCGATGATCCAGACCCTGGCCGATATGCGCCGCGATTA	CDS	PST_1526	pdxH	pyridoxine 5'-phosphate oxidase	66	20	1.88382	0
387	1639942	1640153	+	211	CCGTTTCAGGCAGTTGCCGTGCCTGCAAGGATAAGAATGCCATCCGGACTGATGGCTTAAGGGGTCTCGTTCATGGCGCTTGCGCTGATTATCGCTTTGCCATTTCTGGGCATCTTCCTGCCCCTGCTTCTGGAGCGTTTCGGTCGTTCCGCCTGTGCCTTCGGTGCAGGTCTGGCGCCACTGGCAGCACTGGTTCTGTTGCTCACCAAAC	5'UTR	PST_1529	PST_1529	probable NADH dehydrogenase	49	14	1.5865	3.64593
387	1639942	1640153	+	211	CCGTTTCAGGCAGTTGCCGTGCCTGCAAGGATAAGAATGCCATCCGGACTGATGGCTTAAGGGGTCTCGTTCATGGCGCTTGCGCTGATTATCGCTTTGCCATTTCTGGGCATCTTCCTGCCCCTGCTTCTGGAGCGTTTCGGTCGTTCCGCCTGTGCCTTCGGTGCAGGTCTGGCGCCACTGGCAGCACTGGTTCTGTTGCTCACCAAAC	CDS	PST_1529	PST_1529	probable NADH dehydrogenase	49	14	1.5865	3.64593
388	1668036	1668244	+	208	CGGAACAGCCTCCCGGCCGCCTGGCCGTCGACGCATGACGGATGCCTATGAACCCGAACTTCCTGGATTTCGAACAGCCGATCGCCGACCTGCAAGCCAAGATCGAAGAATTGCGCCTGGTTGGTAACGACAACTCGCTGAACATCGGCGATGAGATTGCCCGCCTGCAGGACAAGAGCGAATCGCTCACCGAAGGCATCTTCGGCAA	5'UTR	PST_1553	accA	acetyl-CoA carboxylase, carboxyl transferase, alpha subunit	148	23	2.46503	16.7544
388	1668036	1668244	+	208	CGGAACAGCCTCCCGGCCGCCTGGCCGTCGACGCATGACGGATGCCTATGAACCCGAACTTCCTGGATTTCGAACAGCCGATCGCCGACCTGCAAGCCAAGATCGAAGAATTGCGCCTGGTTGGTAACGACAACTCGCTGAACATCGGCGATGAGATTGCCCGCCTGCAGGACAAGAGCGAATCGCTCACCGAAGGCATCTTCGGCAA	CDS	PST_1553	accA	acetyl-CoA carboxylase, carboxyl transferase, alpha subunit	148	23	2.46503	16.7544
389	1673094	1673273	+	179	CTTGCAGCTATCTATGGAGTGTTAACAACAATGGCAAAGATCGTCGACATCAAGGGGCGTGAAGTTCTCGACTCCCGCGGCAACCCCACCGTGGAAGCCGATGTGATCCTCGATAACGGCATCATCGGCAGCGCCTGCGCGCCGTCCGGTGCATCCACCGGCTCCCGCGAGGCTCTGGA	5'UTR	PST_1557	eno	enolase	48	11	1.90467	4.40655
389	1673094	1673273	+	179	CTTGCAGCTATCTATGGAGTGTTAACAACAATGGCAAAGATCGTCGACATCAAGGGGCGTGAAGTTCTCGACTCCCGCGGCAACCCCACCGTGGAAGCCGATGTGATCCTCGATAACGGCATCATCGGCAGCGCCTGCGCGCCGTCCGGTGCATCCACCGGCTCCCGCGAGGCTCTGGA	CDS	PST_1557	eno	enolase	48	11	1.90467	4.40655
390	1682305	1682413	+	108	CAGGCCCCGAAGATGGCGCCGCATATCGAGCGCATGCGCGCGTTGATCGCCGCAGATCTGCAGGTGGAGCTGGATCAGGTCAACGTCAAGGCCACCACCACGGAGAAG	3'UTR	PST_1566	ispF	2C-methyl-D-erythritol 2,4-cyclodiphosphate	8	4	1.22086	0
391	1742625	1742653	-	28	TGGAGCCTTTCCGCCGTCCTTGGCAGCC	intergenic				22	5	1.91665	2.14614
391	1684744	1684824	+	80	ATCGTCACCGCGGCGGCAGCCGATGTGCCGCAGGCCTTGCTCGATCAGCTGGCGCCCGGTGGGCGCCTGGTGATTCCGGT	CDS	PST_1569	pcm	L-isoaspartate protein carboxylmethyltransferase type II	36	14	1.58343	0
392	1686823	1687073	+	250	AGGGACCCGCGTCGCTTGGGCCTGTTGTCGAACTCGGAACAGGACAAGAATAATGGCACTTAAAGACCAAGCGCTGGAGTTTGACGTCGACGATGCGGTTCTGCTCATGGAAACGCCCATCCACTTCGACCAGAAAGACAAAGTGACCAAGGCTGCCTCTGCAGGCAGACCCAAGGCCGCATCCAGCACCAGACAGCACAAGTTCATCGACTACAACCGGGCCCTGGATGCAACCCAGTTGTACCTCAAC	5'UTR	PST_1572	rpoS	sigma factor RpoS	93	30	1.41141	5.70684
392	1686823	1687073	+	250	AGGGACCCGCGTCGCTTGGGCCTGTTGTCGAACTCGGAACAGGACAAGAATAATGGCACTTAAAGACCAAGCGCTGGAGTTTGACGTCGACGATGCGGTTCTGCTCATGGAAACGCCCATCCACTTCGACCAGAAAGACAAAGTGACCAAGGCTGCCTCTGCAGGCAGACCCAAGGCCGCATCCAGCACCAGACAGCACAAGTTCATCGACTACAACCGGGCCCTGGATGCAACCCAGTTGTACCTCAAC	CDS	PST_1572	rpoS	sigma factor RpoS	93	30	1.41141	5.70684
392	1748492	1748591	+	99	ACCATTTCTTCCAACAACAGATGAGAGAAACTCAGCCATGGCGCACCGCCGCTTACCTTCGCTTTCTGCGCTGCGAGCCTTCGAAGCCGCCGCTCGCCA	CDS	PST_1632	PST_1632	putative LysR-family transcriptional regulator	23	10	1.42249	0
393	1751981	1752087	-	106	GGCTGCACCAAGGCAATCTAGCAAACTCTTACCTAGACCGTGATTCGTGAGGAAACTCTTATATTCAGCGTCTATATAGGCATGTCCGATAGTCGCCTCAACTCTT	3'UTR	PST_1635	PST_1635	conserved hypothetical protein	13	2	2.47958	1.78094
393	1701446	1701472	+	26	CCGGCTGCAGGTGACGGTAGTCGCTC	intergenic				27	7	2.16839	0
394	1704696	1704809	-	113	TCCGCCATGAGCAACCTCGACATCGACGCCCGCTATGCCTGCGCCAAGAGCCTTGCGCTGGAAGCTGCGCAGCTCGGCATGACCTATTACCGTCAGCGCGAGACACTGGATGT	5'UTR	PST_1592	PST_1592	uncharacterized oxidoreductase, Fe-dependent alcohol dehydrogenase family	102	6	2.10107	1.34473
394	1704696	1704809	-	113	TCCGCCATGAGCAACCTCGACATCGACGCCCGCTATGCCTGCGCCAAGAGCCTTGCGCTGGAAGCTGCGCAGCTCGGCATGACCTATTACCGTCAGCGCGAGACACTGGATGT	CDS	PST_1592	PST_1592	uncharacterized oxidoreductase, Fe-dependent alcohol dehydrogenase family	102	6	2.10107	1.34473
394	1757128	1757326	-	198	CGCTTGATCACGCGCAGCTGGCCCGGGGCGGTAGCCGCCAGATCCGGTGCATCGGCTGATAGCGGGTTCTCGCGAGTGGATTGGTTTTGCATGGGGGCTCCGGATTCTCTTCTGGTCGCGGTTCTATCTGTCTGCGGGCTCGATTGAGCACGGCGTTGTCTGTTGCATAAGCCATGCCCCGCATGGCGGGCGCATGTG	5'UTR	PST_1637	nrdA	ribonucleoside reductase, large chain	72	17	1.86161	6.28226
394	1757128	1757326	-	198	CGCTTGATCACGCGCAGCTGGCCCGGGGCGGTAGCCGCCAGATCCGGTGCATCGGCTGATAGCGGGTTCTCGCGAGTGGATTGGTTTTGCATGGGGGCTCCGGATTCTCTTCTGGTCGCGGTTCTATCTGTCTGCGGGCTCGATTGAGCACGGCGTTGTCTGTTGCATAAGCCATGCCCCGCATGGCGGGCGCATGTG	CDS	PST_1637	nrdA	ribonucleoside reductase, large chain	72	17	1.86161	6.28226
395	1717715	1717887	-	172	CGCCGAGCTTTAGCGCTGCGACGCAGCCGGTACCGAAGAAGATGAGAAGGGCAGTGCCGAGAAATTCGGCGATGCATTGTCCCTTGAGCGTCGGGACGATGGGCGTACTCATGCGCGGAGCCTCGTTCGTTTGTTTTTGTTTTATTCCGAGCACTGCGTGGGTTCGGAATTG	5'UTR	PST_1604	glpF	glycerol uptake facilitator protein	494	204	3.86661	16.247
395	1717715	1717887	-	172	CGCCGAGCTTTAGCGCTGCGACGCAGCCGGTACCGAAGAAGATGAGAAGGGCAGTGCCGAGAAATTCGGCGATGCATTGTCCCTTGAGCGTCGGGACGATGGGCGTACTCATGCGCGGAGCCTCGTTCGTTTGTTTTTGTTTTATTCCGAGCACTGCGTGGGTTCGGAATTG	CDS	PST_1604	glpF	glycerol uptake facilitator protein	494	204	3.86661	16.247
395	1764559	1764631	-	72	CGGACTCCTCGCGGCGCGCTGTGGGGCGCGCTCAGCTGAATATGCGGGACAGGTTTGGCAGGATCAGGATCA	5'UTR	PST_1642	PST_1642	rhodanese domain protein	210	22	3.03396	28.1279
396	1730985	1731113	-	128	CCTGCGTCGCTACGCCGGCCTCCATCAGTACCTTGACCTGCTCAGCCAGGGCGGGCCAGGCACTGGTGCCTTGGTCGAGGCGTTCGGTGAAGGCCAGCCTGGCCAGTTCGTCGGCGGAAAAGTGCTTT	CDS	PST_1615	PST_1615	putative MerR-family transcriptional regulator	70	10	2.5865	8.51999
396	1764631	1764727	-	96	CTGCCGTGGCGATCACGATCAGTGTCGCCTGACGAAATTTCTTCTGCTTGAGCATGACATGGCCTTTTATTCTTTTGTGTAGCGGATTGTCGCCTT	3'UTR	PST_1642	PST_1642	rhodanese domain protein	315	46	2.55479	36.1811
397	1737740	1737869	-	129	TGCAAGTCGTCATACCTCTACTATGATTCGTTCGCGGTCCCCCTCCGATTCGAACAAGGGTCCCTCAAAATGGACGAACAAGAACAACACTCATCACCCAGTTCCCGCCGCCGCTTTCTAAAGCAATCC	5'UTR	PST_1621	gnl	gluconolactonase	206	20	3.14372	28.3437
397	1737740	1737869	-	129	TGCAAGTCGTCATACCTCTACTATGATTCGTTCGCGGTCCCCCTCCGATTCGAACAAGGGTCCCTCAAAATGGACGAACAAGAACAACACTCATCACCCAGTTCCCGCCGCCGCTTTCTAAAGCAATCC	CDS	PST_1621	gnl	gluconolactonase	206	20	3.14372	28.3437
397	1766061	1766073	-	12	GCGGTGAGGGAG	tRNA		tRNA-Ser	codon recognized: UCC	302	49	2.40284	32.7405
398	1737959	1738085	+	126	ACATGAGTTTCAGCAGTCCGGTGCGGGCCGTACGCCGCTCCTGCGGCCTGCGTGCGTGCCTGTTCGTAGCGGAGCAGGGAAGGCCTGCAACTATCGTATGATAAGCATTCGCATATACGAGCGTTT	5'UTR	PST_1621	gnl	gluconolactonase	206	20	1.86661	4.56114
398	1772439	1772524	+	85	CAGCACCAAGTTTCAGCGCTCCATCGAGGAACTGCTGGTCTCGCCGGTGTCGCCGCACGTCATTGTCATCGGCTTCGCCCTGGGC	CDS	PST_1653	PST_1653	ABC transporter, permease protein	14	4	2.02821	0
399	1742558	1742625	-	67	TCATGGTACTTCCTTGATGTTCTACGGGTTGGCAGGCCGCGAACGACGTGCAGCTACTCTCTGAAGT	5'UTR	PST_1627	PST_1627	conserved hypothetical protein	25	6	1.83804	2.31285
399	1742558	1742625	-	67	TCATGGTACTTCCTTGATGTTCTACGGGTTGGCAGGCCGCGAACGACGTGCAGCTACTCTCTGAAGT	CDS	PST_1627	PST_1627	conserved hypothetical protein	25	6	1.83804	2.31285
400	1776750	1776830	+	80	CGGTTTACGTCGAGTCTTCGGGTTGGCCGAACTGGCTGACATGCCCGACGATATCGCCTTGCTGGTGTTGAGCAGGAACC	CDS	PST_1658	PST_1658	probable two-component response regulator	60	17	1.59857	4.43678
401	1782488	1782588	-	100	ACCGCTTCCTGAGCGTAGGCGGACAGGCTCAGACAACTGACGCAGGCAAGTGCCAGCAAGGCCTTGGGCAATTTCGACATGGGGTATTCCCTTTTGTTGT	CDS	PST_1664	PST_1664	predicted TRAP dicarboxylate transporter (DctP-like)	164	4	5.1367	37.9033
402	1782588	1782677	-	89	TGTAGTTGCGCGCAACCGGCTGCCCCGCGGATGTTCCGCTCCGGCAGCCCCCGCTACACGCGAGGCGCCGAGACGGTGAACGCCTCCGT	CDS	PST_1664	PST_1664	predicted TRAP dicarboxylate transporter (DctP-like)	88	8	3.23858	12.6572
403	1784835	1785024	+	189	TCAATATTCTCGATCTACGCAATACCGACCAAGCCGGCCACTAAGCGCCGCCAACTATAAAAACAACCGAGTGCCGGGTGATGGAACGACTGCTGAATGAAAAAAGCAGGATCTTCGAGCGTGCTGATCCGCATGCGGTGTCGGATTACGTCAATCAGCATGTAGGCGTGCACTGCATTCGTCTGCCTC	5'UTR	PST_1666	benR	benABC operon transcriptional activator BenR	266	11	4.37499	43.9998
403	1784835	1785024	+	189	TCAATATTCTCGATCTACGCAATACCGACCAAGCCGGCCACTAAGCGCCGCCAACTATAAAAACAACCGAGTGCCGGGTGATGGAACGACTGCTGAATGAAAAAAGCAGGATCTTCGAGCGTGCTGATCCGCATGCGGTGTCGGATTACGTCAATCAGCATGTAGGCGTGCACTGCATTCGTCTGCCTC	CDS	PST_1666	benR	benABC operon transcriptional activator BenR	266	11	4.37499	43.9998
404	1789775	1789920	+	145	CTGCCGGTGGGTGGTGGCGATCTCGGTTGAGCAGTACCCGGGCCGGCTCGACCGGTCAAGGCCAAGGCACATCGGCGGCGCGGTGATCCATCGCTGCAGCCGATCCGCGACTAACAAAAACAATAGAGAGTCTTGCCATGCGAAA	5'UTR	PST_1671	benK	benzoate MFS transporter BenK	78	8	4.23858	4.68706
404	1789775	1789920	+	145	CTGCCGGTGGGTGGTGGCGATCTCGGTTGAGCAGTACCCGGGCCGGCTCGACCGGTCAAGGCCAAGGCACATCGGCGGCGCGGTGATCCATCGCTGCAGCCGATCCGCGACTAACAAAAACAATAGAGAGTCTTGCCATGCGAAA	CDS	PST_1671	benK	benzoate MFS transporter BenK	78	8	4.23858	4.68706
405	1819060	1819119	-	59	GCAGAGCCACGCCGGCGAGCAGTGAACTGATGGGAGCGATCAAGGACGTCATGCGGTAA	3'UTR	PST_1691	PST_1691	major facilitator family transporter	16	7	1.4135	0
406	1826647	1826777	+	130	TTCTCCAGGCTGACCGCCGAAGAGGTGATCACCCGGCTGGACAACGCACCGATCGCCAACGCTCACGTCAACGACATGGCCGGCGTCTGGGCGCATCCGCAGCTTCAGGCCCGCCAGCGCTGGAGTGAAG	CDS	PST_1697	PST_1697	putative CAIB/BAIF-family enzyme	11	4	1.68029	0
407	1827756	1827976	+	220	GCCCGTCGCCTGCTGCAACGTGCCGGGCAAGCGGTGCCCTGACCGCAACGCTTGCCCGCGAAACGTACCAATCGACAAAAACAAGAGGGTACTTCCATGCTGAGTAACAAGCTCAAGGCACTCGCCTGCGCGCTTTCTTTCACCGTCGCCGGGTTGGTGCACGCCGACCCCGTGACCATCAAGTTCGCCCATGTGGTGGCGGACAACACACCGAAAGGGC	5'UTR	PST_1699	PST_1699	C4-dicarboxylate-binding periplasmic protein	33	8	1.82354	2.96621
407	1827756	1827976	+	220	GCCCGTCGCCTGCTGCAACGTGCCGGGCAAGCGGTGCCCTGACCGCAACGCTTGCCCGCGAAACGTACCAATCGACAAAAACAAGAGGGTACTTCCATGCTGAGTAACAAGCTCAAGGCACTCGCCTGCGCGCTTTCTTTCACCGTCGCCGGGTTGGTGCACGCCGACCCCGTGACCATCAAGTTCGCCCATGTGGTGGCGGACAACACACCGAAAGGGC	CDS	PST_1699	PST_1699	C4-dicarboxylate-binding periplasmic protein	33	8	1.82354	2.96621
408	1840686	1840752	-	66	AATGGCATCAGCCGCCAGCTCGTCGTTGAGGTAGCCGCCACGCAGGGAGCTGACCACCTTGTTTTC	CDS	PST_1710	PST_1710	TonB-dependent receptor	26	3	2.89462	4.29413
409	1840752	1840823	-	71	GTTATAGGATGCGCCGACGTTGTAGTCCCAGGCACCGGCGAGATTGCCGTCGAACACCAGTTGCAGGCGTT	CDS	PST_1710	PST_1710	TonB-dependent receptor	26	3	3.36411	2.34055
410	1844197	1844380	-	183	ATTAAAACCGTATATACAGTTCCTGACTAACAAGACAGGATTAATTATTTACCCGAAGTCGTTACTCTGCACCGGAAGGTCGTTCTACTCATAAAGTTAGCGAGTGCCGGAATCGGCGAACAAACAATGTGGCTCCGCTAATGAGTCGACCGGCACTTTTTCCCAAAAGGGAGAACACTAAAT	5'UTR	PST_1713	PST_1713	TonB protein, C-terminal domain	99	15	2.50161	11.5253
411	1847517	1847592	-	75	CCAGAAATCCGCATCGCTGCGAAGCGCGCTGACACGCGCCCTGAAGGATTCGAACGCATCGAACATGTCTGTTCC	3'UTR	PST_1715	PST_1715	TldD/PmbA family protein	81	39	1.2753	0
412	1854601	1854818	+	217	GAGGCCGCGGTGGCAATGCTGGCCTGCGCGCGCATCGGTGCGATCCACTCGGTGGTGTTCGGCGGCTTCTCGCCGGAGGCATTGGCCGGGCGCATCATCGATGGCAGCTCGAAGGTGGTGATCACTGCCGATCAGGGCATACGTGGCGGCAAGACCATCGCCCTGAAGGAGAACGTCGACGAGGCGCTGACGAACCCGCAGACCCGTTGCGTGCAGA	CDS	PST_1723	acsA	acetyl-coA synthetase	212	12	3.9221	33.4482
413	1854818	1854920	+	102	AGATCATCGTGGTGCGCCGCACCGGAGCGAACATCCGCTGGTACCCGCACCGGGACGTCTCCTACGACGACTTGATGCGGGTTGCCGGCGAGGTCTGCGCGC	CDS	PST_1723	acsA	acetyl-coA synthetase	212	12	4.5251	27.2348
414	1862683	1862709	+	26	CCCGGCACTCCGAGACGGAGGAGCTG	CDS	PST_1728	PST_1728	conserved hypothetical protein	17	2	2.86661	2.73046
416	1867186	1867285	-	99	AGGATCGAGTTGCCGGCGAACGCCAGCATGGCCAGAGCGGTGAGCAGCAAGGTGCGGGTGGTCATGCACGATTCCTTGTCCCGGCGCAGAGATGCGCGC	5'UTR	PST_1731	PST_1731	membrane protein, putative	43	3	3.62045	8.25441
416	1867186	1867285	-	99	AGGATCGAGTTGCCGGCGAACGCCAGCATGGCCAGAGCGGTGAGCAGCAAGGTGCGGGTGGTCATGCACGATTCCTTGTCCCGGCGCAGAGATGCGCGC	CDS	PST_1731	PST_1731	membrane protein, putative	43	3	3.62045	8.25441
417	1872219	1872347	+	128	TGCTACACTTGGCCGTCCTTTGGAGTACCGGAATGTCTTGCCAGGCACACACAATAAGAATTCTAAGAACGGTCGTGTTGCTGACGCTGCTTGGCGGCATGGCCGGTTGTTCGACCTGGTTCTCGGGT	5'UTR	PST_1739	PST_1739	lipoprotein, putative	213	3	5.92889	51.9378
417	1872219	1872347	+	128	TGCTACACTTGGCCGTCCTTTGGAGTACCGGAATGTCTTGCCAGGCACACACAATAAGAATTCTAAGAACGGTCGTGTTGCTGACGCTGCTTGGCGGCATGGCCGGTTGTTCGACCTGGTTCTCGGGT	CDS	PST_1739	PST_1739	lipoprotein, putative	213	3	5.92889	51.9378
418	1907907	1907996	+	89	CCATGGCCCCTCTGTTCCGGCAATCCGTGGGCTTCGATCGCTTCAACGACCTGTTCGAGTCGGCCTTGCGTAACGACACCGGCAGCTCG	CDS	PST_1770	ibpA	heat-shock protein IbpA	54	8	2.53403	6.53456
419	1915095	1915207	+	112	TTCAAAGAATATTTCTAGCCGATGCGCTGAACGGCTTATCGCTGAAGGGGAGCCACCGTAAGGTGGCGCGGGCAGTGAAATAAGACCCTCTCGTAGTTCGAGAAAAAGATAA	intergenic				618	7	6.24325	400
420	1915207	1915283	+	76	ACAAGGGATTAAATAATGGTTCGGGTTCGCAATCTGGTGCTGGCAATCGCGGCTGCTACCGCGCTGACTACAGAAA	5'UTR	PST_1777	PST_1777	conserved hypothetical protein	570	12	5.349	400
421	1915283	1915331	+	48	TGGCCCATGCGCTTGGGTTGGGAGAGGTCACGCTTCAGTCGTCTTTGA	CDS	PST_1777	PST_1777	conserved hypothetical protein	488	13	5.00944	84.1741
422	1915331	1915423	+	92	ATCAACCGCTGATCGCCGAAATCGAGCTGCTCGATGCCAAAAACCTGGCACCGGGAGAGGTGATTCCGGTTCTCGCCTCGCTTGAGGAATTC	CDS	PST_1777	PST_1777	conserved hypothetical protein	373	12	4.73721	63.3368
423	1915423	1915493	+	70	AATCGTGCCGGTATTGATCGCCAGTACTTTCTGACCGACCTGAAGTTCACGCCCGTACTGCGTCCAAACG	CDS	PST_1777	PST_1777	conserved hypothetical protein	144	7	4.14171	23.5183
424	1915507	1915542	+	35	CAGGTTTCGTCGAGCAAGCCGGTACGCGAGCCATA	CDS	PST_1777	PST_1777	conserved hypothetical protein	94	6	3.74877	14.7624
425	1919731	1919912	+	181	AAGCTTTGGAGAACAAGAGCATGAGCAACTGGCTGGTAGACAAACTGATCCCTTCGATCATGCGCTCGGAGACGCAGAAGAGTTCGGTACCCGAAGGCCTCTGGCACAAATGCCCCTCCTGCGAGGCGGTACTGTACCGCCCCGAGCTGGAGAAGACCCTCGATGTATGCCCCAAGTGCCA	5'UTR	PST_1780	accD	acetyl-CoA carboxylase beta subunit	76	15	2.12018	7.61218
425	1919731	1919912	+	181	AAGCTTTGGAGAACAAGAGCATGAGCAACTGGCTGGTAGACAAACTGATCCCTTCGATCATGCGCTCGGAGACGCAGAAGAGTTCGGTACCCGAAGGCCTCTGGCACAAATGCCCCTCCTGCGAGGCGGTACTGTACCGCCCCGAGCTGGAGAAGACCCTCGATGTATGCCCCAAGTGCCA	CDS	PST_1780	accD	acetyl-CoA carboxylase beta subunit	76	15	2.12018	7.61218
426	1928599	1928700	-	101	CGATCTGGGTCGCCAGATAGAAAGCGAACAGGCAGAGAAGCACGGCGCTGAAAAACAAAGGGACGTAGCGGCGGTAACTGTGAAGTTTTCCCGGCAGTGGC	CDS	PST_1787	xcpP	secretion protein XcpP	67	6	3.26027	9.77591
427	1928700	1928795	-	95	AAGCGAAATACTCCGTGGCGCTTTTGTTGTTCGGTTCCCTGTACGCAGGTTGCCTCTGTCAGGCGTTACAGCATTTCTAGAACACTTTCGGCACT	intergenic				78	9	2.89462	10.3777
428	1928795	1928863	-	68	GGCGCAGCGAATTTGCCGGCACGTGCGACGACTCGATGATGGGCCGCCAAGATTACAAAGCGAGGTGG	intergenic				40	8	2.10107	4.11938
429	1940580	1940706	-	126	CGCAGCGCCTGTCCTCCAGCGCGGCGATCGGCCCTCCCAGCGCTTGCACATCCACGCGAAAGCAGGTCGACGGAAATTCGGCGCTCGCTGCGGCAACCGCCCGCGCCACCGACTCGATCGGGAACA	CDS	PST_1800	PST_1800	probable transcriptional regulator	38	10	2.14686	0
430	1952814	1952959	+	145	GCTGCATATCCGACCGCAGCCCCAAGAGGCTCGGCACCGACAATGATGAGGACACACCGATGACCGCCTTCCCGCATCTGCTGGCTCCGCTCGATCTGGGCTTCACCACGCTGCGCAACCGCACCCTGATGGGCTCCATGCACAC	5'UTR	PST_1812	fadH1	2,4-dienoyl-CoA reductase FadH1	69	23	1.36411	4.14432
430	1952814	1952959	+	145	GCTGCATATCCGACCGCAGCCCCAAGAGGCTCGGCACCGACAATGATGAGGACACACCGATGACCGCCTTCCCGCATCTGCTGGCTCCGCTCGATCTGGGCTTCACCACGCTGCGCAACCGCACCCTGATGGGCTCCATGCACAC	CDS	PST_1812	fadH1	2,4-dienoyl-CoA reductase FadH1	69	23	1.36411	4.14432
431	1970196	1970367	+	171	GCGTCTATCTCCCGGCGGTGATGCCCGAGCTGATCACCGGCGCCCAGCTGGCCTTCGGCAACGCCTGGCGTGCACTGATCTCTGCCGAGATGCTGATCGGCTTCGGCCAGGGGCTGGGCCGCTCGCTGGCTTACTCCGGGGAGATCGCCGATATGGTGGGAGTCATGATGA	3'UTR	PST_1825	PST_1825	taurine ABC transporter, permease protein	18	4	1.94907	2.03621
432	1976747	1976839	-	92	CGCGTGAGCCGTAGGGCGTTGAGTACCACCAGCAGCGAGCTGATCGACATCCCGAGCGCCGCCCATAGAGGAGTGACCCAGCCCACTGCGGC	CDS	PST_1834	PST_1834	probable cation-transporting P-type ATPase	9	4	1.39078	0
433	1980983	1981037	-	54	TAGATTTTTTCACGCGCGGCATAGAGGTCAGCGGACGCTCCTGCCTTGGACGGA	CDS	PST_1836	PST_1836	probable ferredoxin	53	7	2.69971	6.77801
434	1981037	1981091	-	54	GGGGTTACATCACGAACGGGGATCTGCTCAGTCATCGAGTGCGTACCACGGCGG	5'UTR	PST_1836	PST_1836	probable ferredoxin	53	7	2.18723	7.17092
434	1981037	1981091	-	54	GGGGTTACATCACGAACGGGGATCTGCTCAGTCATCGAGTGCGTACCACGGCGG	CDS	PST_1836	PST_1836	probable ferredoxin	69	13	2.18723	7.17092
435	1981091	1981201	-	110	AAGGTGGGTGTCCCGGCCGATACGTGCCAACCGGGATCATTTTTCTGTCCAGCTGCGAATGGTACGCCCGGAGCGTTGAGGTCGGGTGTGACAGGTCGTCACTCCCGACC	3'UTR	PST_1837	PST_1837	cytochrome c oxidase, cbb3-type, subunit III	154	10	2.20541	8.91564
436	1984120	1984142	-	22	CGCTGAACCACGTAGTAGGACG	CDS	PST_1840	ccoN-2	cytochrome c oxidase, cbb3-type, subunit I	219	16	3.724	23.7842
437	1984142	1984187	-	45	TGGCGAACAGTGCGCAACCACCGAAGGCGAAGATCACCGCGTTGG	CDS	PST_1840	ccoN-2	cytochrome c oxidase, cbb3-type, subunit I	1017	15	3.55393	32.6676
438	1984370	1984417	-	47	TGCAAGGCTTCCACGCTAATGGCATTTTCGAAGGCAAAAACGGCGGC	5'UTR	PST_1840	ccoN-2	cytochrome c oxidase, cbb3-type, subunit I	573	12	5.35657	400
439	1984417	1984535	-	118	AAGTATGGAGAAAGCAGGGGGGCAATGCAAACGACGCCCGGGCTCTCTTTGCTGGCCGAAACCCTGATTTAAAGCGTCTTCCGTGTGCTGTGCAGGGACGATTCGCACCAGGCCGGTG	intergenic				426	38	3.26593	59.4995
441	1987897	1988040	+	143	CGCGGGTCAATACACACAATGTGACAAAGGGCATCTCGTCGGCTGGAACCATCCTCGGGGCGTGGCGTCGGCCAGTCTGATTCTGGCCCACGGCGCCGGTGCGCCGATGGACAGTCCGTTCATGGAGCAAATGGCTGTGCGCG	5'UTR	PST_1844	PST_1844	conserved hypothetical protein	58	13	1.93668	5.35668
441	1987897	1988040	+	143	CGCGGGTCAATACACACAATGTGACAAAGGGCATCTCGTCGGCTGGAACCATCCTCGGGGCGTGGCGTCGGCCAGTCTGATTCTGGCCCACGGCGCCGGTGCGCCGATGGACAGTCCGTTCATGGAGCAAATGGCTGTGCGCG	CDS	PST_1844	PST_1844	conserved hypothetical protein	58	13	1.93668	5.35668
442	2001658	2001779	+	121	AACACAGGCGCATCCCGCAGTTGGAGAGTTCCATGCCCGATTCCCAGTTGGTCGATCCATTCGGCCGGCGCATCACCTACCTGAGGTTGTCGGTAACCGACCGCTGCGATTTTCGCTGCAC	5'UTR	PST_1854	moaA2	molybdopterin biosynthetic protein A2	33	11	1.80582	0
442	2001658	2001779	+	121	AACACAGGCGCATCCCGCAGTTGGAGAGTTCCATGCCCGATTCCCAGTTGGTCGATCCATTCGGCCGGCGCATCACCTACCTGAGGTTGTCGGTAACCGACCGCTGCGATTTTCGCTGCAC	CDS	PST_1854	moaA2	molybdopterin biosynthetic protein A2	33	11	1.80582	0
443	2006445	2006567	+	122	AAGGGCACAAAAAGAGAACTACCGCACGGTGCAAATCTACCGTTCGTCGTGCTAGCTTAGAGCACAATTTTTACGATGCGCTAAAAGCAGTCCCGGCTTGTTGCGTCTTTATCATCGAATTC	5'UTR	PST_1856	zipA	cell division protein ZipA	47	3	3.74877	9.25702
443	2006445	2006567	+	122	AAGGGCACAAAAAGAGAACTACCGCACGGTGCAAATCTACCGTTCGTCGTGCTAGCTTAGAGCACAATTTTTACGATGCGCTAAAAGCAGTCCCGGCTTGTTGCGTCTTTATCATCGAATTC	CDS	PST_1856	zipA	cell division protein ZipA	47	3	3.74877	9.25702
444	2012293	2012440	+	147	TGATAATGCGATCAAAGACATCGACACCCAGCGCGCAACCTTTGGTGCGGTCCAGAATCGGTTTGATAACACGATCGCCAACCTGCAAAACATTGCCGAAAATGTATCGGCAGCTCGAGGCCGCATTCAAGATACCGATTTCGCGGC	3'UTR	PST_1861	PST_1861	putative flagellin protein	43	12	1.62045	3.3142
445	2019127	2019244	-	117	AGGCCCTACGGTACCGGTTAAAACGGGCAGTTCGACGGGGGCAGCGCCCTCGATGATCAACTGCGCTTTCTTGTCAGCCATGTATGGCCTCCTGTTTTGTGCTTGGAATCATCATGG	5'UTR	PST_1870	gltA	citrate synthase	66	22	1.36411	3.97848
446	2019244	2019263	-	19	CCCCCCACGCAGGGCCCGC	intergenic				49	13	1.69341	3.93614
447	2019852	2019933	+	81	TGAGACGCTGGAAGGCGGCAAGCTGGGCTCGAAAATCGTAATCGCCGTATCGGCGGTGCTGATCGTTCTGGCGGGAGTGTG	3'UTR	PST_1871	sdhC	succinate dehydrogenase (C subunit)	173	39	1.92837	15.0675
448	2019933	2019994	+	61	GATATGGTAACCAATGTCACCAACTTTTCGCGCTCGGGTCTGTACGACTGGATGGCGCAGC	5'UTR	PST_1872	sdhD	succinate dehydrogenase (D subunit)	177	34	2.15929	17.4471
449	2023364	2023526	+	162	CAGATTGAAGTCCTGCGCCTGATCCAGGCCTACCGAGTGCGCGGCCATCAGGCAGCACAGCTCGATCCGCTTGGCCTGCAGCAGCGCACCGCACCCGCCGATCTGGCGATCAACAATTACGGTCTGACCGACGCTGATCTCGACACCGTGTTCCGCACCGGC	CDS	PST_1875	sucA	2-oxoglutarate dehydrogenase, E1 component	35	10	2.02821	0
450	2046353	2046397	-	44	GTGCCGTCGGCGATACCGAGAATCAGCGAGCGGTTGATGGTGCG	CDS	PST_1893	fabA	beta-hydroxydecanoyl-ACP dehydrase	21	9	1.44325	0
451	2048456	2048552	+	96	GTCGTTTCGCCACCTTCAACACCGAGCGCAAGCCCTGGCCGTTGTCGGATTGGCCCACACCACGCCCAGCGGATGTGGAACTGGTCACGCCGGTGC	intergenic				19	8	1.46878	0
452	2049094	2049173	+	79	AGCGGCATCCCAGAACAACAATAGCCCTCAGGAGTATGCGCCTTGAGCATCTGGCACCGTCAGCCCGACCTGGAAGAGC	5'UTR	PST_1897	PST_1897	4-hydroxybenzoyl-CoA thioesterase domain protein	21	4	2.17146	2.66063
452	2049094	2049173	+	79	AGCGGCATCCCAGAACAACAATAGCCCTCAGGAGTATGCGCCTTGAGCATCTGGCACCGTCAGCCCGACCTGGAAGAGC	CDS	PST_1897	PST_1897	4-hydroxybenzoyl-CoA thioesterase domain protein	21	4	2.17146	2.66063
453	2061448	2061588	+	140	AACGAACGATAACGAGGTGCATATGGAGCTTTGCGAGCTGCTGCAAGCGGTGCGTGACAATCCCGAAAGCGTGGTCGTGCCGGCCAGCTGGGGGCAGGGGCGTGCGGGTTTCGGCGGCCTGGTCGCAGCGCTGGTATTCG	intergenic				34	5	2.54468	4.23191
454	2064032	2064055	+	23	CGGGCCGAGATCGACGGTGCGCG	CDS	PST_1912	PST_1912	conserved hypothetical protein	13	5	1.59937	0
455	2065906	2066029	+	123	ATCCCGGCTTCGAACCCCATAACAACAAGCACGGGAGAACGCCATGCGGATTCAGGACAACGTATTCCTTATCACCGGCGGCGCGTCCGGCCTCGGCGCCGCAGCGGCGCAGGCGCTGGTCGA	5'UTR	PST_1915	PST_1915	3-hydroxyacyl-CoA dehydrogenase FadB2x	42	15	1.26457	2.39421
455	2065906	2066029	+	123	ATCCCGGCTTCGAACCCCATAACAACAAGCACGGGAGAACGCCATGCGGATTCAGGACAACGTATTCCTTATCACCGGCGGCGCGTCCGGCCTCGGCGCCGCAGCGGCGCAGGCGCTGGTCGA	CDS	PST_1915	PST_1915	3-hydroxyacyl-CoA dehydrogenase FadB2x	42	15	1.26457	2.39421
456	2069028	2069275	+	247	TGGTCATCTCCCGCAACCTCGGAGGATCTGGCTGAGTACCGCCGCGCCGCCCGCGCGCCTGAGGCGGCCAAAAGAAGAACCATGCCGGTAGAACGCCGTTTTCCTCCACCGGCACGTCGACAATAAAAACAAGATAGAGGTAGGAAACATGCAACCAGGTTTGATGCAGAACGCTCCGCTGCTGATCAGCGGCATCCTCACCCACGCCGCTCGTGCCCATGGCGACCGTGAAATCGTCTCGCGGCTG	5'UTR	PST_1918	alkK-2	medium-chain-fatty-acid--CoA ligase	167	16	3.16285	23.1896
456	2069028	2069275	+	247	TGGTCATCTCCCGCAACCTCGGAGGATCTGGCTGAGTACCGCCGCGCCGCCCGCGCGCCTGAGGCGGCCAAAAGAAGAACCATGCCGGTAGAACGCCGTTTTCCTCCACCGGCACGTCGACAATAAAAACAAGATAGAGGTAGGAAACATGCAACCAGGTTTGATGCAGAACGCTCCGCTGCTGATCAGCGGCATCCTCACCCACGCCGCTCGTGCCCATGGCGACCGTGAAATCGTCTCGCGGCTG	CDS	PST_1918	alkK-2	medium-chain-fatty-acid--CoA ligase	167	16	3.16285	23.1896
457	2072291	2072390	+	99	CATGAATAACAATGCCGAACAACAAGTAGTTGCACTTGAACTGTGTCGTTTCCTAGCCCATTGCGTCGCTGCGATCGTTGTCGTGGGGATGCTTTTCGT	CDS	PST_1920	PST_1920	conserved hypothetical protein	1624	41	5.08693	400
458	2072390	2072416	+	26	GGGTCTGATCGGATCCTGGCACGCTG	CDS	PST_1920	PST_1920	conserved hypothetical protein	1088	31	4.91241	400
459	2072815	2073126	+	311	AAAGCACACCCAATAACAAGAACAACACGTAGCGACTCCGACACAATAAAAACAAGCAGGTGGGAGACGTAGCAAACTGATTCTTTTGGAGAGGAATTGCCCGACAGGTTTCCTGTCGACCGGACCGAGAACAATAAAACTGCCTTGAGGCAGCTCCAGAACCGGTTGAGCCCGCGAGGGCAGTGGCAACATCAGCGACCAAAATAATCCGTTTGTTCTTTATGTCCCGAATGGGACTGCTATGCGGACGATGGTCCGATCGGGCTGCGAACAAAAACAACAAGCCCGTCAGCAGAAGAAGAACAAAGCAAC	sRNA		CrcY		185088	230	6.245	63.158
460	2077737	2077936	-	199	GTGTTCGCGACCGCCGACCAGAAGGAAGGCATGGCCGCGTTCAGCGAGAAGCGCAAGCCTGAGTTCACCAATCGCTGAGCCGCATCTGGCCATAACAACAAGAGGAAACACGCCATGCATATCGGATTTATCGGCCTGGGCAACATGGGCGCACCCATGGCCCACAACCTGCTCAAGGCAGGCCACCAGCTCAGCGTAT	5'UTR	PST_1924	mmsB	3-hydroxyisobutyrate dehydrogenase	32	7	1.97179	3.13324
460	2077737	2077936	-	199	GTGTTCGCGACCGCCGACCAGAAGGAAGGCATGGCCGCGTTCAGCGAGAAGCGCAAGCCTGAGTTCACCAATCGCTGAGCCGCATCTGGCCATAACAACAAGAGGAAACACGCCATGCATATCGGATTTATCGGCCTGGGCAACATGGGCGCACCCATGGCCCACAACCTGCTCAAGGCAGGCCACCAGCTCAGCGTAT	CDS	PST_1924	mmsB	3-hydroxyisobutyrate dehydrogenase	32	7	1.97179	3.13324
461	2080007	2080119	-	112	TCTTGAAGGCTTTCTGGCCGCTGGCGACGGCGCGGTCGATTTCCTCGGCGGTCGCAAACGGCACGCGCGCCAGGACTTCCTGGGTCGCCGGGTTGACGACGTCGCGCCAGTC	CDS	PST_1926	mmsA-2	methylmalonate semialdehyde dehydrogenase	247	27	2.97262	32.456
462	2080119	2080132	-	13	CTGGGTGGTCGAT	CDS	PST_1926	mmsA-2	methylmalonate semialdehyde dehydrogenase	199	13	3.71533	30.5266
463	2080132	2080258	-	126	TCGATAAATTCACCGTCGATCAGCAGTTTGACGGTAGGAATGGCGTTGGACGTTGTCATATGGCTCTCCGCCTGAAAAGGCACTGTTGTTGTTATTGGCTCGCGGACGGCTGCGAGGGCTGCATTG	5'UTR	PST_1926	mmsA-2	methylmalonate semialdehyde dehydrogenase	403	23	3.91022	62.8768
463	2080132	2080258	-	126	TCGATAAATTCACCGTCGATCAGCAGTTTGACGGTAGGAATGGCGTTGGACGTTGTCATATGGCTCTCCGCCTGAAAAGGCACTGTTGTTGTTATTGGCTCGCGGACGGCTGCGAGGGCTGCATTG	CDS	PST_1926	mmsA-2	methylmalonate semialdehyde dehydrogenase	403	23	3.91022	62.8768
464	2080324	2080456	+	132	AGGAACCTGCTGGAGACGGCAACCATGGACTGGGACAATCTGCGCTATTTCCTCGAAGTCGCCCGAGCGGGGCGGCTGACCACTGCGGCGCGTCGGCTCGCGGTCGACCACACCACGGTCTCGCGCCGGCTG	5'UTR	PST_1927	PST_1927	transcriptional regulator, LysR family	17	8	1.30832	0
464	2080324	2080456	+	132	AGGAACCTGCTGGAGACGGCAACCATGGACTGGGACAATCTGCGCTATTTCCTCGAAGTCGCCCGAGCGGGGCGGCTGACCACTGCGGCGCGTCGGCTCGCGGTCGACCACACCACGGTCTCGCGCCGGCTG	CDS	PST_1927	PST_1927	transcriptional regulator, LysR family	17	8	1.30832	0
465	2091407	2091439	-	32	TGACCCAGCGAGCGTTGCTGTCATTGTTTTCC	CDS	PST_1934	PST_1934	conserved hypothetical protein	91	9	3.11701	12.7278
466	2091439	2091571	-	132	TGGGCATGGATCGGCGTTGTGGCCAGCAGCGCGCCAAACAGGCCGGCGCCGATGAAATGGCGCGAAGTGAAGCGGGAAAGCAAGGCAGAAAGATGAAGAGATATGGACATGAAAGATTCGCGATATTGGAAG	5'UTR	PST_1934	PST_1934	conserved hypothetical protein	208	14	3.67223	31.6675
467	2121133	2121237	-	104	GGCGACCAGATCGGCACGGCTGCACAGCGTCTGCCAGGCCGCCGGCGCGTTGGAACGGGAGTCGAGACGAACGACGTTGGACTGGCTCATCAGAGCACCTCCTG	CDS	PST_1954	PST_1954	nitrite reductase [NAD(P)H], small subunit	17	5	1.98639	0
467	2121133	2121237	-	104	GGCGACCAGATCGGCACGGCTGCACAGCGTCTGCCAGGCCGCCGGCGCGTTGGAACGGGAGTCGAGACGAACGACGTTGGACTGGCTCATCAGAGCACCTCCTG	3'UTR	PST_1955	PST_1955	nitrite reductase [NAD(P)H] large subunit	17	5	1.98639	0
468	2121698	2121772	-	74	TCTGCGCCTCGGCGCATTCGCGGGTACAGCCCGATACGGCGAACTTGATCTTGTGCGGTGCACGCAGGCCCTTG	CDS	PST_1955	PST_1955	nitrite reductase [NAD(P)H] large subunit	14	2	2.5865	2.01404
469	2123377	2123577	-	200	TAGACCAGCCGCGAGTTGCCTTCGGCACCGGGAATCGGTGGCACGAAGGGGTAGGAGCCGGTGGCCAGGATCAGCTTGTCGTAGGGCTGGCGGCCGTTGCCGGTGACCACTTGCTTGCGCTCGCGGTCGATCTCCAGCACCTGCTCGCCCAGGTGGGCCTGAACGCCGTGGCGGCTGTAGTAGTCGGCTTCGCACATCGC	CDS	PST_1955	PST_1955	nitrite reductase [NAD(P)H] large subunit	161	38	2.30385	0
470	2125212	2125332	+	120	CGGCTGCGGTCGATTTCAGCGACCGTGTCGCACCGCTGGACCTGTTGCGCGCCCTGCGCGAGAGTCGCCGCGGCGGACGGCCGCTCTCCCTCTCCATTCATCAGCCGGACGGCGCTGGCC	CDS	PST_1957	PST_1957	oxygen-independent coproporphyrinogen III oxidase	32	9	2.05093	0
471	2125707	2125778	+	71	ACTATCGCTCGGTGAACCTGGACCTCGGCTACGGTCGCTCCTGGCAGACCCCGTCGAGCTTCGCCCGGAAG	CDS	PST_1957	PST_1957	oxygen-independent coproporphyrinogen III oxidase	42	7	2.80582	0
472	2135683	2135715	-	32	AGACCGATGGCCACTTCCGGGCAGACCGGCAC	CDS	PST_1966	PST_1966	conserved hypothetical protein	88	16	2.68029	0
473	2135733	2135853	-	120	CAGTGTCTCGCTGCACAGGCGCGATTCCTTGTGGCCGCCATTGAACCGCACCGGGTTGCCGAGCAGGCAGGCGCTGATTCCGATTCGGGGGGTGGGGAGCGTGGTGTGCATGATGACAAC	CDS	PST_1966	PST_1966	conserved hypothetical protein	88	16	1.37665	0
474	2136095	2136174	+	79	TCGAATAACCATGTATAGGTGTATGCTGTAGTTGAGGCGGGTCGACCAGCACAGCGCGCAGCGCAACAGGAGCTCACCA	5'UTR	PST_1967	PST_1967	predicted nucleoside-diphosphate sugar epimerase	77	33	1.00154	3.02763
475	2149246	2149312	+	66	GGTCGATCAGCCGCAGGGAGGAGATGCTTTGCGGGCAAGACGGTCTGCGTGCCGAAAGTAGTAGCG	intergenic				20	2	3.10107	3.46341
476	2149312	2149491	+	179	TTTCGCCGCTATCGCAGCGTATGTGCGCCAGGAGGGCCTTTCGATAATCGCTCCCGACACGACTGCGAGTCGTCAATACAGCGGAGAGCGCCATGCACAACAACAAGAAAGCCGTATCAACCCTGCTGCCACTGGCCCTGGCCAGTGCTGTTGCCATGACCGTGAGCCAGTCGGCCATG	5'UTR	PST_1979	PST_1979	outer membrane protein (porin)	56	2	4.5865	12.4644
476	2149312	2149491	+	179	TTTCGCCGCTATCGCAGCGTATGTGCGCCAGGAGGGCCTTTCGATAATCGCTCCCGACACGACTGCGAGTCGTCAATACAGCGGAGAGCGCCATGCACAACAACAAGAAAGCCGTATCAACCCTGCTGCCACTGGCCCTGGCCAGTGCTGTTGCCATGACCGTGAGCCAGTCGGCCATG	CDS	PST_1979	PST_1979	outer membrane protein (porin)	56	2	4.5865	12.4644
477	2164467	2164613	+	146	CGCGCTGGGCGAAATGCGCCTCGAAAACGGCGAACGCCTGCGCAATGCGCGGCTCTGCTATCAGGTAGTGGGCACGCCGAACCGCGCGCGGGACAACCTGGTGCTGATTCCGAGCTACTACGGCGGCACACATTGGGGCAGCCTGC	5'UTR	PST_1994	PST_1994	proable homoserine O-acetyltransferase	22	3	2.65361	3.36604
478	2174016	2174029	-	13	CCGTGTAGTCCCG	intergenic				5024	998	2.11087	400
479	2174029	2174047	-	18	TCCCTGGGACCGGAGAAC	intergenic				5868	2372	1.08591	400
480	2174047	2174085	-	38	TCTCGGACCAGCGCCCACTCCCTGTGAGCCGGAACCCT	intergenic				6958	2486	1.26399	400
481	2174085	2174103	-	18	AGTTCTCCTTGAAGTTGC	intergenic				6224	2162	1.30462	400
482	2174103	2174130	-	27	TCCTGATTGTGCCAAGCGTCATGAGTG	intergenic				5692	1828	1.41781	400
483	2174130	2174143	-	13	CCGGAGGCGACTC	intergenic				3725	818	1.96621	400
484	2190621	2190688	-	67	ATTCGAAGAGTGCGTCCATGAACAAGAACAAAACCTTGCTCGCCCTCTGTCTCGGAAGCGCCCTGGC	5'UTR	PST_2016	lipC	lipase LipC	27	4	2.00154	1.58922
484	2190621	2190688	-	67	ATTCGAAGAGTGCGTCCATGAACAAGAACAAAACCTTGCTCGCCCTCTGTCTCGGAAGCGCCCTGGC	CDS	PST_2016	lipC	lipase LipC	27	4	2.00154	1.58922
485	2190688	2190809	-	121	GTGAATCGGGCTATGGGGCAGTCCCTTGCCGTTCACCGCGCATGGCGCGTACTGCGCCCTTGCCAGCGCAGCATTCGTGCCAGAGCCGACCCACTCGGCAGCGTCCGCTCTAACTGGCGGA	intergenic				27	7	2.53403	3.73833
487	2219413	2219484	+	71	GTGCCGACTTCCCGTACGGGTTCGCCGTAGCCTGCGTACTGATCGGCAGTATCGCCTTGCTGCAGTGGTGG	3'UTR	PST_2041	cmaX	CmaX protein	27	6	1.94907	2.64283
488	2221224	2221265	+	41	GCACATGGGTCTCAGTGCGACGAAGATGCGTTACAAGCGTG	3'UTR	PST_2044	sigX	RNA polymerase sigma factor SigX	65	7	2.99416	8.93949
489	2225178	2225284	-	106	CCTGGGCGGCACGCTCTTCTACGTGTTTGCGATAGGCTTCAAGCACAGTTTTTACCCTCATCATTGGTCCCTTGGGTGTTTCGGGACGCGCATCCGGAAGCTGTTT	5'UTR	PST_2046	acnB	aconitate hydratase 2	145	26	2.79197	14.4096
489	2225178	2225284	-	106	CCTGGGCGGCACGCTCTTCTACGTGTTTGCGATAGGCTTCAAGCACAGTTTTTACCCTCATCATTGGTCCCTTGGGTGTTTCGGGACGCGCATCCGGAAGCTGTTT	CDS	PST_2046	acnB	aconitate hydratase 2	145	26	2.79197	14.4096
491	2249788	2249843	+	55	GCTACGCACGTCAAGTGCAGGAACCTGCGCCGCTTCTGAAGTACCCCCTCGAACC	intergenic				34	7	2.05925	3.46703
493	2252259	2252436	+	177	TCCTTGGCGAGCACGGGATCGAGGTCGCCTACGACGGCATGAACATCGAGCTCTGAAGCCAGATATCGCCGCAGCCCGGCCACAGGCCGAACGAGCGCAGAACGACAAGAAAGGAACTGAAACCGTTATGAACCTGCCAGCCATGAGTCCCGCCGAATTCGAACAGGCGCTGCGCGC	3'UTR	PST_2073	pqqB	coenzyme PQQ synthesis protein B	27	9	1.36411	1.76392
494	2256644	2256830	+	186	CAAAAAATAAAAAAGGCCGCAGTCATGAGCCCGAATATCAGCCTCCAGCGCAAGTTCGTCTCCCCTGAAATCATCTTTGGTGCCGGCTGCCGCCATAGCGTGGGCACCTGCGCGGGCAATTTCGGCGCGCGCAAGGTGCTGGTGGTTTCCGATCCGGGCGTGGTCAAGGCCGGCTGGGTGGCCGAT	5'UTR	PST_2078	PST_2078	probable iron-containing alcohol dehydrogenase	32	4	2.77914	4.90493
494	2256644	2256830	+	186	CAAAAAATAAAAAAGGCCGCAGTCATGAGCCCGAATATCAGCCTCCAGCGCAAGTTCGTCTCCCCTGAAATCATCTTTGGTGCCGGCTGCCGCCATAGCGTGGGCACCTGCGCGGGCAATTTCGGCGCGCGCAAGGTGCTGGTGGTTTCCGATCCGGGCGTGGTCAAGGCCGGCTGGGTGGCCGAT	CDS	PST_2078	PST_2078	probable iron-containing alcohol dehydrogenase	32	4	2.77914	4.90493
495	2266681	2266721	-	40	GACTACTGATCTCGATCAGTTAGCGGCGTCTTGATCGGTC	intergenic				16	3	2.77914	1.35635
496	2270689	2270742	-	53	CGATAGCCAGGTAAGTCATCGAATCGGACACTTCACATCTCTCCTGACGGCTC	intergenic				19	4	2.46878	0
497	2271085	2271199	-	114	GATAGCCGCTGAGCGTGGCCATGACCACGACCAGCGTGCAGTACACCAGCGTCTTCTGGGTGCCCAGCACCGTGCGAATCACCAGCATGTTCGGCAGGGACAACGCAGGGCCGG	5'UTR	PST_2093	PST_2093	conserved hypothetical membrane protein	52	18	1.75137	0
497	2271085	2271199	-	114	GATAGCCGCTGAGCGTGGCCATGACCACGACCAGCGTGCAGTACACCAGCGTCTTCTGGGTGCCCAGCACCGTGCGAATCACCAGCATGTTCGGCAGGGACAACGCAGGGCCGG	CDS	PST_2093	PST_2093	conserved hypothetical membrane protein	52	18	1.75137	0
498	2276909	2277053	+	144	TTTCAGGAGCGAGTCATCCATGAGCATAAAAGTAGGCATCAACGGCTTCGGCCGCATCGGTCGCCTGGCCCTGCGTGCGGCCTGGGATTGGCCGGAGCTGGATTTCGTGCAGATCAACGATCCGGCCGGCGATGCGGCCGCCCA	3'UTR	PST_2100	PST_2100	glyceraldehyde 3-phosphate dehydrogenase	43	3	3.62045	8.25441
499	2291584	2291606	+	22	TCCGCAGAACCTCGTGTAGAAG	3'UTR	PST_2112	PST_2112	probable ring-cleaving dioxygenase	27	2	3.53403	5.20069
500	2311849	2311930	-	81	CATCGCAGGCGCCGCAACCATTGCACTGAGCATTGCGCTGAGCAGCAGTCTTTTCATGTGGGATCTCCGCGTAGGCTGGGT	3'UTR	PST_2131	PST_2131	conserved hypothetical protein	19	7	1.66143	0
501	2315139	2315223	-	84	CAAACCGCAGGTACAGGATTCCGCGGTGGTCAGCTTGAGTTCCTCGCGCTGCAGGAATGCCACGACTCGTTCGATCTCTTGCAT	CDS	PST_2136	PST_2136	CinA domain protein	160	10	3.77914	24.8916
502	2315223	2315284	-	61	GTTTTTTGCTCCGCCCATCGAAGGGGCTATTTCGTTGAGGTTTTTTATTCGGAGCGGGTTG	3'UTR	PST_2136	PST_2136	CinA domain protein	195	11	3.92704	30.8345
502	2315223	2315284	+	61	GTTTTTTGCTCCGCCCATCGAAGGGGCTATTTCGTTGAGGTTTTTTATTCGGAGCGGGTTG	5'UTR	PST_2137	glgA	glycogen synthase	195	11	3.92704	30.8345
503	2315284	2315313	-	29	GCCTGCTGTGAGTTCCAGCGCTGGTTTTT	5'UTR	PST_2137	glgA	glycogen synthase	83	8	3.15418	11.745
504	2315365	2315425	+	60	AGGGCCGGCGCAGCTCTACCTGCCCTCTCGGCAGCTCCTAACAATCTTTTTGCCTGGTCG	5'UTR	PST_2137	glgA	glycogen synthase	1035	56	3.9872	400
505	2315425	2315462	+	37	TGTTCATTGTATGTGGCGGTCATCAGATCGTTGCATA	CDS	PST_2137	glgA	glycogen synthase	1355	60	4.27633	400
506	2315462	2315484	+	22	GCAGAAATATGCTCGTAGCAGG	CDS	PST_2137	glgA	glycogen synthase	1453	66	4.23957	400
507	2315500	2315532	+	32	GCTTTTGGGGAGATCGTGATGAGTATTGCCGC	CDS	PST_2137	glgA	glycogen synthase	1666	74	4.27186	400
508	2315532	2315552	+	20	TGTGAACGCCCGGCCTCTCG	CDS	PST_2137	glgA	glycogen synthase	1588	81	4.07229	400
509	2315561	2315572	+	11	AGGCCCAACCC	CDS	PST_2137	glgA	glycogen synthase	1123	85	3.50289	400
510	2315572	2315604	+	32	GCTGTACCCCCGGTTGCTCGCCCTGCTCTGCA	CDS	PST_2137	glgA	glycogen synthase	1229	104	3.34197	400
510	2384781	2384871	-	90	CGAACGGGTTTCGCGGTCGTAACCACTGTCGAGCGTGCGAACCTCGGCGGACATCGGCATGACGACTCTCGGCTTTTTATGATGGATGAT	5'UTR	PST_2185	PST_2185	acetyltransferase, GNAT family	39	8	2.06455	3.95171
511	2315604	2315616	+	12	GATTCGCAGTAG	CDS	PST_2137	glgA	glycogen synthase	1088	94	3.31202	400
512	2315627	2315653	+	26	AACGCAAGATCCTGTTCGTGACTTCC	CDS	PST_2137	glgA	glycogen synthase	1654	122	3.54015	400
513	2315662	2315753	+	91	GACCTGGTCAAGACCGGCGGGCTCGCCGACGTGTCCGCCGCCCTGCCGCGAGCACTTGGCGCACGCCACGATGTGCGTGTGCTGATTCCCG	CDS	PST_2137	glgA	glycogen synthase	2064	171	3.37252	400
514	2315812	2315835	+	23	TACGCCGAGCTACCCGGCTGCCG	CDS	PST_2137	glgA	glycogen synthase	400	35	3.29372	56.2439
515	2353666	2353781	-	115	ACGGCGCGCACGCCGATCAGGACCTCGCCCGGGCCGGCAACCGGCACCGCGCGCTCTTCCTGACGCAATACGTCGGCCGGGCCGAACTGATGAAAACGGATGATGCGGGACATTG	3'UTR	PST_2164	PST_2164	alcohol dehydrogenase, zinc-containing	48	17	1.71836	0
516	2355180	2355400	+	220	AACGGCTTGACCACGCAGACTCCTGCCATCAACAAATCCGACTTGCGGAGTCAAGCATGGAACGTTCGCTCAACGCCTTGCGTTTTCCCCTCATTGCCGTGGCGGTGCTGATCACCGCCGCCTGCGGCAAGGCACCGGAGGCCACCCAGTCGGGCATGCCACCGCCCGCCGTCAGCGTCGCCGAGGTCATCGAACAACCGGTGACCGAGTGGGACGAGCT	5'UTR	PST_2166	mexE	RND multidrug efflux membrane fusion protein MexE precursor	62	10	2.41141	7.12299
516	2355180	2355400	+	220	AACGGCTTGACCACGCAGACTCCTGCCATCAACAAATCCGACTTGCGGAGTCAAGCATGGAACGTTCGCTCAACGCCTTGCGTTTTCCCCTCATTGCCGTGGCGGTGCTGATCACCGCCGCCTGCGGCAAGGCACCGGAGGCCACCCAGTCGGGCATGCCACCGCCCGCCGTCAGCGTCGCCGAGGTCATCGAACAACCGGTGACCGAGTGGGACGAGCT	CDS	PST_2166	mexE	RND multidrug efflux membrane fusion protein MexE precursor	62	10	2.41141	7.12299
517	2362771	2362906	+	135	GGCTGAAAGCCGAGAAGCGTCCCCGCGGTCGGTCCGCATGGATGCACTGCCAACCAACCAGAATAAAGAGTCTTTCATGAAGCCGATCATTACCCTTGCCGGGCTCGCGCTGGCTGCCGCCAGCGCCTTCGCCCA	5'UTR	PST_2173	PST_2173	probable c4-dicarboxylate-binding protein	36	3	3.36411	6.49591
517	2362771	2362906	+	135	GGCTGAAAGCCGAGAAGCGTCCCCGCGGTCGGTCCGCATGGATGCACTGCCAACCAACCAGAATAAAGAGTCTTTCATGAAGCCGATCATTACCCTTGCCGGGCTCGCGCTGGCTGCCGCCAGCGCCTTCGCCCA	CDS	PST_2173	PST_2173	probable c4-dicarboxylate-binding protein	36	3	3.36411	6.49591
519	2378059	2378177	-	118	AGCATGATCATCAGCACCAGGCCGGTGCCAAGGATCAGGACCAACATGGGCGGGCCCCAGACGAGGCCGTTAATGGTGTTGACGAGGTTGTTCAGAAATTCCATTCGAGCACCTTATT	5'UTR	PST_2182	PST_2182	probable sodium:alanine symporter	45	13	1.57056	3.3306
520	2384781	2384871	-	90	CGAACGGGTTTCGCGGTCGTAACCACTGTCGAGCGTGCGAACCTCGGCGGACATCGGCATGACGACTCTCGGCTTTTTATGATGGATGAT	CDS	PST_2185	PST_2185	acetyltransferase, GNAT family	70	9	2.06455	3.95171
521	2384871	2384963	+	92	TGCAACTTAGCAGCGCTTCGCGCGGCCCGCCATGTCGACGGATGACCAGCGGTGCGCGGCACGACAATCGCCATGACGGTGCCTTTGTACCC	5'UTR	PST_2186	xthA	exodeoxyribonuclease III	68	9	2.7385	8.94562
521	2384871	2384963	+	92	TGCAACTTAGCAGCGCTTCGCGCGGCCCGCCATGTCGACGGATGACCAGCGGTGCGCGGCACGACAATCGCCATGACGGTGCCTTTGTACCC	CDS	PST_2186	xthA	exodeoxyribonuclease III	68	9	2.7385	8.94562
522	2384963	2384986	-	23	GTCACGTGGTGTCTCTAGAATCA	5'UTR	PST_2186	xthA	exodeoxyribonuclease III	15	3	2.69668	8.58976
523	2389477	2389654	+	177	TCCAAGGAGTGCAAAAACGTATCGGTAGAAGTGCAGTCACGGCTTTGTCGCGCTGCCACTTCGGGCGCTGTAATGCCCACGAGACGCTCGTAGCGCAGTACGCGGGCAACAACAAAAACAATAGCTGCTTCAGGTTCCGGCCTGGAGGGGAGTCCACGAATGAAAGCATTCCACTTG	5'UTR	PST_2190	PST_2190	probable binding protein component of ABC maltose/mannitol transporter	28	2	2.10107	1.80159
523	2389477	2389654	+	177	TCCAAGGAGTGCAAAAACGTATCGGTAGAAGTGCAGTCACGGCTTTGTCGCGCTGCCACTTCGGGCGCTGTAATGCCCACGAGACGCTCGTAGCGCAGTACGCGGGCAACAACAAAAACAATAGCTGCTTCAGGTTCCGGCCTGGAGGGGAGTCCACGAATGAAAGCATTCCACTTG	CDS	PST_2190	PST_2190	probable binding protein component of ABC maltose/mannitol transporter	28	2	2.10107	1.80159
524	2398352	2398498	-	146	TGCACGCGCTCTCTCAGCTCTTGAACCTTCGGGGAGTAGGCGAAATTCATGGGCAACAACCTTCTGGCAGGTAATGTTTTGTAGTTTTGAATGCTAGAGGAGGCCCAGCGATTTATCGAAGCTATTTTCCTCGTGTATAAACATTC	5'UTR	PST_2197	PST_2197	probable acyl-CoA dehydrogenase	77	8	3.5865	5.45016
524	2398352	2398498	-	146	TGCACGCGCTCTCTCAGCTCTTGAACCTTCGGGGAGTAGGCGAAATTCATGGGCAACAACCTTCTGGCAGGTAATGTTTTGTAGTTTTGAATGCTAGAGGAGGCCCAGCGATTTATCGAAGCTATTTTCCTCGTGTATAAACATTC	3'UTR	PST_2196	PST_2196	probable transcriptional regulator	77	8	3.5865	5.45016
525	2403967	2404076	-	109	ATCCGCCTCGATGTGCGGCAGGCCGAGCGCGTCGGCGACGGCGTGGCTGGTATCGGTCTTGCCCGAACCGCTGACGCCCATGACAACCAGGACCGGCAACGCGGTAGCC	5'UTR	PST_2201	gnuk	gluconokinase	24	8	1.36411	1.58481
525	2403967	2404076	-	109	ATCCGCCTCGATGTGCGGCAGGCCGAGCGCGTCGGCGACGGCGTGGCTGGTATCGGTCTTGCCCGAACCGCTGACGCCCATGACAACCAGGACCGGCAACGCGGTAGCC	CDS	PST_2201	gnuk	gluconokinase	24	8	1.36411	1.58481
534	1481626	1481739	-	113	CGTCCGATCGGTTGGGCGGAGCCACCGAGCCTGGCCTCGAGCGGGCGGTCGCATTGTGCCAGGCGTAGCCGGGGGTCCAGACGACTGACGACGATTTCGTGACGGGCTTCTAT	CDS	PST_1385	PST_1385	flagella basal body P-ring formation protein FlgA	59	9	2.93357	0
535	1482030	1482200	+	170	AGCGTACCCAATTGGTGGGGCAGAACCGCCTGGAGTTGCTGCTGTTTCGTCTGGAGGGGGAGCAGATCTACGGCATCAACGTGTTCAAGGTGAAGGAGGTGTTGCAGTGCCCGCGCCTGACGATCATGCCCAAATCCGGCAGGGTCGTGCGCGGGGTGGCCAGCATCCGC	5'UTR	PST_1386	cheV-3	chemotaxis protein CheV	347	32	3.21794	48.0981
556	2404076	2404147	+	71	CGGGAAGGCTGCTTTGAAGGCATGAAGAAATCCGTCGTTGTTGTGCTTGTTTGGCCGGATGTTAGCGCTAT	3'UTR	PST_2202	PST_2202	conserved hypothetical protein	24	8	1.77914	1.63448
558	2417007	2417078	+	71	CTCGGAAGGACGATCCCAGATGACCCCCTTTGATCTGCAGCGCATGCTTCTGCATGAGTTTCCGCTGATGT	CDS	PST_2216	PST_2216	putative inner membrane protein	20	6	1.95782	0
559	2419966	2420069	-	103	CTTTTCGGGGTGCAGACCGGAGCGATTCTCCATGAAGGTGTTCCAGACCTCGACGCGATAGTCGCGGTCCAGTACCACGACCCCCACGTCGATGCTCTGGACG	CDS	PST_2218	PST_2218	sensory box/GGDEF family protein	24	6	2.22086	0
560	2444132	2444209	+	77	AGTGCCGGCCGGAGCAGCAGCATGGGCAGTATCTACCTGATCAGACATGGTCAGGCGTCTTTCGGCGCAGAAAACTA	intergenic				86	9	3.03548	11.8211
561	2455613	2455726	-	113	ATGGGTTGTCGTTTGGCCTGAACCACGCCACGGTTGGCCAGCAGGTCGGCCTGCTCGTTGCCTGGGTGCCCGGTATGTCCGCGGACCCACTGCCAGCTCACTTCGTGACGATT	CDS	PST_2252	rnhA	ribonuclease H	21	9	1.44325	0
562	2473163	2473337	-	174	TGGTCGGTTACGGCCCAGGCGTGCAGGCTGGACATCGCCACCGCGGCGCATAGCGCCGTCACGGCGAAGGGCTTGCGAAGACCGGTGTGCTTCATTGCGGCTACCTCTGCGGGTTCATTGTTATGCCGGGAAATTTTCCCGGTCTGTTGCTGATTCTTGGTTTGCCCCGCCTCG	5'UTR	PST_2265	PST_2265	quinoprotein alcohol dehydrogenase	47	9	2.16381	4.93659
563	2477833	2477936	-	103	GTCATGAACAACAAGATCATTTTGCGCGCACTGCTGGCAGCGGGTGTCCTCGGGGTTTCCGGACTGGTATTCGCCCATGGCGACGTGACGCCACAGGCTGTCA	5'UTR	PST_2271	exaB	cytochrome c550	18	5	1.62714	1.49231
564	2478179	2478352	+	173	AATCGAATCGCCTGGCCAGCCGGATGTGGCGGCCTCGTTCGAATCGACCAAGGGAATCGCAACCATGAAAACAAGATCGCACCCCGGCGCACCCCGCCCGCTCGCACTTGCCGTGCAATGCCTGGCTCTGGCCGGCAGCCTTGCCATGGCGGGCGCCGTGCACGCCAAACCGG	3'UTR	PST_2270	PST_2270	quinoprotein alcohol dehydrogenase	23	4	2.30271	3.08772
565	2486951	2486962	-	11	TCATCACGTCG	5'UTR	PST_2277	PST_2277	DNA-binding response regulator, LuxR family	26	2	3.47958	4.95141
566	2486962	2486971	-	9	CTCCTTCCA	3'UTR	PST_2278	PST_2278	sensor histidine kinase	26	2	3.47958	4.95141
567	2488596	2488716	-	120	GGTGCGGCGCGTGAGATCGCCGGCGGCGTGGCTGCAATCGAAGCCGATCAGGCTGCCGATGAACAGAACGTTGAGCAGCAGAGCTTTGTAGGTGGGCATGGCACTGGCCTCTTTATTGTT	CDS	PST_2279	PST_2279	uncharacterized copper-binding protein	33	6	2.23858	3.66134
568	2490032	2490105	+	73	CCTGGGCCGCACCGGCAAACCCTGGTCGATGATGCTCAAGATCGACAAGCAGATCGTCCTGGCCAAGGCGACC	CDS	PST_2280	PST_2280	methyl-accepting chemotaxis receptor/sensory transducer	21	3	3.02821	0
569	2493054	2493269	+	215	AGAGCTCAAACATGCCCAGAACTGCCCTTGCCTCTGCGATCACTCTGGCCCTGGTCTTCGCCAGCGGCTCCGCGGCCGCGGCTACCGCCTATGTCTCCAACGAGAAGGACGACAGCATCAGCGTCATCGATCTCGACAAGATGGAGACCGTCGAGACGCTGCAGGTCGGAATGCGCCCGCGCGGCCTCACCCTCTCCCATGACAACAAGCTGCTC	5'UTR	PST_2283	PST_2283	outer membrane protein, putative	183	35	2.10107	1.34473
570	2493054	2493269	+	215	AGAGCTCAAACATGCCCAGAACTGCCCTTGCCTCTGCGATCACTCTGGCCCTGGTCTTCGCCAGCGGCTCCGCGGCCGCGGCTACCGCCTATGTCTCCAACGAGAAGGACGACAGCATCAGCGTCATCGATCTCGACAAGATGGAGACCGTCGAGACGCTGCAGGTCGGAATGCGCCCGCGCGGCCTCACCCTCTCCCATGACAACAAGCTGCTC	CDS	PST_2283	PST_2283	outer membrane protein, putative	183	35	2.10107	1.34473
572	2507241	2507318	+	77	GCTATGCGATTCTCTGGCAGATGGGAGAAGCAGCACGCCTTGGCCTGAAGGCCGTCTATCTCGGCTATTGGATCAAG	3'UTR	PST_2296	PST_2296	arginine-tRNA-protein transferase-related protein	34	10	1.54468	2.52514
573	2507339	2507412	+	73	AAGACCGAATATCGGCCCATCGAACTTCTGGTCAACCAGCGCTGGGTGACGCTCAGCTGAAGTCCTTGGCTCA	3'UTR	PST_2296	PST_2296	arginine-tRNA-protein transferase-related protein	23	6	1.71774	1.98923
574	2510103	2510204	-	101	TCAACATAGCTTTCACCTCTTCCCCAGCAGTCGGAGTTAACCGTCCTTCTCGATCTCACAAAGCAGCGGGTGCTGGCATTCCCTTGCATATTGATTCACTT	5'UTR	PST_2298	clpA	ATP-dependent Clp protease, ATP-binding subunit ClpA	291	39	2.67862	34.9433
575	2510229	2510324	-	95	TGGAAGGCATTTTCAATCACAGCAGGGAGCAGGCCACCAAGATCATGCTGGCCGTCCATACCGAGGGGCAGGCCGTCTGTGGTGTGTATACCCGC	3'UTR	PST_2299	PST_2299	ATP-dependent Clp protease adaptor protein clpS	68	25	1.22275	3.54612
576	2522272	2522453	+	181	CTCAACCACACTTATTTTTGAAGGATTGAACATGTCCGCATATCAAGACGACATCAAGGCAGTTGCCGCCCTGAAAGAGCAATACGGCAGCAGCTGGGCCGCCATCAACCCTGAGTCCGTCGCTCGCATGCGCGCCCAGAACCGCTTCAAGACCGGTCTGGAAATCGCTCAGTACACCGCC	CDS	PST_2311	PST_2311	probable isocitrate lyase	113	50	1.39718	0
577	2538530	2538602	+	72	AAATTCATCCGTCCTTCCGAGCTCGGCGCCTGGAGCCGTGATGCCGGCTTGGCCGTGAAGGACATCATCGGC	3'UTR	PST_2323	ubiG	3-demethylubiquinone-9 3-methyltransferase	55	7	2.75315	7.13579
578	2542848	2542961	-	113	CCGTCGCGCGTGATCAGTGCAATCGAAGCGACCGGCCCCCAGGAACCCGCCGGGTACAGTTTGAGCTCAGCACCGAGCCGGCTCCAACCGTCGATCAACTGATCGCACCATTG	5'UTR	PST_2328	pgl	6-phosphogluconolactonase	25	6	1.83804	2.31285
578	2542848	2542961	-	113	CCGTCGCGCGTGATCAGTGCAATCGAAGCGACCGGCCCCCAGGAACCCGCCGGGTACAGTTTGAGCTCAGCACCGAGCCGGCTCCAACCGTCGATCAACTGATCGCACCATTG	3'UTR	PST_2329	zwf	glucose-6-phosphate 1-dehydrogenase	25	6	1.83804	2.31285
579	2547856	2547878	-	22	ATTCATCACGCCGCTCTTCCGG	CDS	PST_2334	PST_2334	glutathione S-transferase family protein	23	2	3.30271	4.2052
580	2549519	2549648	+	129	GTCAATATGCCTGACCTAAAAAAAAGCGCCGTGCAGCGCCAGATAATGGAAAGTTTCTTTCTCGGCTATCAGGCTTTCACGGCAAAGCCTGACGAGATGCTGGCCCGTCGCGGTCTGTCCCGCGTGCAT	CDS	PST_2336	PST_2336	probable transcriptional regulator	117	7	3.84215	18.5049
581	2551580	2551607	-	27	TGTAGAACTGCTCGACCGGGATGACGC	CDS	PST_2337	rpsA	30S ribosomal protein S1	78	11	3.04683	0
582	2570026	2570109	+	83	AAGGCTGCACCGAGGCCTGTGAAGCCGGCTGACATGCGTGGCGATGCGCGGCCTGTCAGCACTGCGCCCATATCGCCTTGCTG	5'UTR	PST_2349		pyridoxal phosphate-dependent deaminase, putative	13	1	3.47958	2.58948
583	2571239	2571412	+	173	TTGTGTGACCTTTCCGTTCCCCTGGAGGCCTGCCATGACGTTTGCGATCCTGCGTCGCCATTTCCTGCTCGGCAGTCTGAGCCTGCTGCTCGGAAGCCTGTTCATGCCGGCATTCGCGGCCGATCTATTGGATGAGATCAAGTCCAACGGCACCCTCGAGGTCGGCCTCGAAG	5'UTR	PST_2350		cystine ABC transporter, periplasmic cystine binding protein	31	13	1.0329	1.40678
584	2580217	2580299	-	82	GCTCGCTGATGCGGCTGGCCAACCCGCTACCGCGACGGCGCGGCATGCCAGATGCTGTGGAGGCTGGTTCGCCAAACGGCGC	CDS	PST_2358		chaperone-associated ATPase, putative	27	4	2.53403	3.73833
585	2580299	2580382	-	83	ATCGTCCACTTCATCGGCAGCGGCTGCAGCCGGTGCCGACTCTTCTCCGATGCGGAAGAAATCGCTGCCGAGAAAATCTTCGA	CDS	PST_2358		chaperone-associated ATPase, putative	64	7	2.97179	8.7582
586	2580382	2580435	-	53	ACAGGCCGCTGCGCGAGCCGAAAAGGGCTTCCAGCGGGGAAATGGCGCGCTTT	CDS	PST_2358		chaperone-associated ATPase, putative	81	6	3.53403	12.3555
587	2580435	2580496	-	61	TGCTGGCAAGCGCGGCATGACAAGCGCCGGAAAACCAAATTCAGCCAAGCCCAAGGGTTTT	intergenic				60	6	3.10107	8.49375
588	2584758	2584795	-	37	TGATAGGAATTTCCTCACCCGTCTTCGGATTACGACC	CDS	PST_2363	ihfA	integration host factor, alpha subunit	72	21	1.99846	0
589	2589032	2589079	-	47	CAACCGCGCAGCTGACGCTTACGCTTGGTGGTCATCTTGGTCAGGAT	3'UTR	PST_2367	rpmI	ribosomal protein L35	230	93	1.08547	9.28335
590	2589815	2589951	-	136	CTGTGCAAGCAGCTGGGCGAATTGTTCGAGCGGCATGGAGCCCATATCGACGCCTTCGCGGGAGCGCACAGCAACGGATCGTGTTTCGACTTCCCGATCCCCGATAACCAAGAGATAGGGTGTCTTGAGCAAAGTA	CDS	PST_2369	thrS	threonyl-tRNA synthetase	165	40	2.26525	0
591	2592067	2592131	+	64	CACTGATATTTGGAAAATTTGGAAATCCACACGTATCGCTGGGCCTACCTGGCAAGGCGGCCGG	intergenic				9	1	2.94907	1.60004
593	2597193	2597212	+	19	ACGCCGGAGCTTCTCAAAG	sRNA	PST_2376	mobA	molybdopterin-guanine dinucleotide biosynthesis protein A	13	1	3.47958	2.58948
594	2598419	2598502	+	83	TTTATTGCATGGCGCCGTAAAGAGCGACTTCAGAGCATCATCCAACGAGGAGAAATAAGAAATGCTCAAGACCCCCATCGCCC	5'UTR	PST_2380	PST_2380	probable porin	1230	40	4.72166	400
594	2598419	2598502	+	83	TTTATTGCATGGCGCCGTAAAGAGCGACTTCAGAGCATCATCCAACGAGGAGAAATAAGAAATGCTCAAGACCCCCATCGCCC	CDS	PST_2380	PST_2380	probable porin	1230	40	4.72166	400
595	2598502	2598537	+	35	GGGGCGTGGCCCTCGCCACTCTGGGAGCAACACTG	CDS	PST_2380	PST_2380	probable porin	1365	45	4.70198	400
596	2598537	2598552	+	15	GCTATCCCAACCATG	CDS	PST_2380	PST_2380	probable porin	1160	37	4.7496	400
597	2598552	2598572	+	20	GCTCAAGCCGCCTTCATCGA	CDS	PST_2380	PST_2380	probable porin	771	31	4.41553	400
598	2598572	2598605	+	33	AGACACCAAGGCTGGCCTGGAACTGCGTAACTT	CDS	PST_2380	PST_2380	probable porin	574	21	4.55173	400
599	2598605	2598638	+	33	CTATTTCAACCGCGACTATCGCAACGAGGGCGG	CDS	PST_2380	PST_2380	probable porin	323	16	4.11453	51.8393
600	2598638	2598683	+	45	AAACACCGCATCTACCGCTAGCGGCCAGTCGAAGTCCGAAGCTTG	CDS	PST_2380	PST_2380	probable porin	318	23	3.56846	47.2559
601	2598689	2598724	+	35	AGGTTTCCTGCTGCGCGTTGAGTCGGGCTATACCG	CDS	PST_2380	PST_2380	probable porin	290	25	3.3152	41.1548
602	2598724	2598754	+	30	AGGGCACCGTTGGTTTTGGTGTTGACGCGC	CDS	PST_2380	PST_2380	probable porin	296	26	3.28816	41.7574
603	2598754	2598801	+	47	TCGGTCTTCTGGGGGTGAAGCTCGATGGCGGCGCCGGCCGCACTGGC	CDS	PST_2380	PST_2380	probable porin	329	34	3.05362	43.9123
604	2600265	2600379	+	114	CCGCGAGAGCTCGATGCGCGATCAGGGTCAGGCAGCAATCCAGTGCACCGAGGAATATGTGCATAGTCACCCGTGGCAGTCGATTGGCATCGCCGCCGGTGTCGGTTTCCTGCT	CDS	PST_2381	PST_2381	conserved hypothetical protein	213	88	1.49613	0
605	2600379	2600486	+	107	CGGCTTAATCACACGTCGCTGATGGGAGAGCCGCAGATGGAAGCGAAGCCCGGCTCAGAAGCTCCCAGACCGTCGCTGAAAAAGCTGGGCGGCGCGTTCGTCGGCCT	5'UTR	PST_2382	PST_2382	predicted membrane protein	233	65	2.06267	0
605	2600379	2600486	+	107	CGGCTTAATCACACGTCGCTGATGGGAGAGCCGCAGATGGAAGCGAAGCCCGGCTCAGAAGCTCCCAGACCGTCGCTGAAAAAGCTGGGCGGCGCGTTCGTCGGCCT	CDS	PST_2382	PST_2382	predicted membrane protein	233	65	2.06267	0
606	2600747	2600791	+	44	GGCCACTCTTGAAGAGCTGGAGCGTAACCGGGAGCGTCTATTGC	CDS	PST_2382	PST_2382	predicted membrane protein	35	12	1.76518	0
608	2625256	2625376	+	120	CAAGATGACCATAACCGCGACCGTGGCGATCACCTGCGCCCTGCTGCTGCTCGGCCGTTACCTGAACCGCATGGCCACTGCCAGCCACGCCCAGCGCGTGCGCGATCTGCGCGTACGGGC	CDS	PST_2402	PST_2402	conserved hypothetical protein	82	40	1.25648	0
609	2629070	2629144	+	74	CGTCACCGCCGCGCGGGTCTGATGCCGATGCCGCAGGGCGCGATTATTGCTGCGCCGCCGTACCGAGCCTTTCG	3'UTR	PST_2406	nasA	nitrate transporter	12	5	1.48389	0
610	2631578	2631663	+	85	AGAATTCGAGCAGGCCAGACGGCGAACCGGATGGCACGGAGAACGGGCATGAAGAAACTCAAACTGGTGATGATCGGCAACGGCA	5'UTR	PST_2409	PST_2409	assimilatory nitrite reductase large subunit	15	3	1.01793	6.6189
610	2631578	2631663	+	85	AGAATTCGAGCAGGCCAGACGGCGAACCGGATGGCACGGAGAACGGGCATGAAGAAACTCAAACTGGTGATGATCGGCAACGGCA	CDS	PST_2409	PST_2409	assimilatory nitrite reductase large subunit	177	75	1.01793	6.6189
611	2631811	2631874	+	63	GCTCAACGACCTGGACTGGTACGCCGAGAACGGCATTCGCCTGATGCTCAAGCGCAAGGTGGT	CDS	PST_2409	PST_2409	assimilatory nitrite reductase large subunit	153	43	2.05198	0
612	2631874	2631922	+	48	GAAGATCGATCGCGCCCGTCGCCGGGTCATCGCCGACGACGGCAGCGA	CDS	PST_2409	PST_2409	assimilatory nitrite reductase large subunit	109	30	2.08215	0
613	2641308	2641437	-	129	ATGCGGCTTTCGCCGACTCGATGGAATAGCGGGTCTGGCCATCGGTAGCAGCCTGGACCGGCGCCGTTGCCGACAGCAACAGGAGCGAAACGGCGCCGCATAGCGAGAGCATGCCGGCAACCGATGAGT	5'UTR	PST_2414	PST_2414	BNR/Asp-box repeat protein	311	38	2.83178	38.6291
614	2641437	2641559	-	122	CGCCTGTAGTGCAGGCCTTACCTAATAAGAATAAAGGGGGTATGTATGAGTGAGCCCGTTCAGCGGCGCACACTATTCGGCCGCGCCGTGGTTCCATGCCAGGCGAGGGCGTCGCGTTTTC	5'UTR	PST_2414	PST_2414	BNR/Asp-box repeat protein	307	37	2.81199	38.8945
614	2641437	2641559	-	122	CGCCTGTAGTGCAGGCCTTACCTAATAAGAATAAAGGGGGTATGTATGAGTGAGCCCGTTCAGCGGCGCACACTATTCGGCCGCGCCGTGGTTCCATGCCAGGCGAGGGCGTCGCGTTTTC	CDS	PST_2414	PST_2414	BNR/Asp-box repeat protein	307	37	2.81199	38.8945
615	2645695	2645759	-	64	GGAAGATTCTTCATCTCCCAGGCGATCACCGCCTGCATGCAGGTTTCCTTCTGCTCGGGGGTCA	CDS	PST_2417	PST_2417	conserved hypothetical protein	28	10	1.26457	1.66122
616	2647858	2647925	-	67	CGCACGGTCACGGTGTCGCCAGGCGCGCAGGTGAAGTGGTTCTGGCCGTCGCAGGACACCTGTGGGT	CDS	PST_2420	ppnK	inorganic polyphosphate/ATP-NAD kinase	9	4	1.39078	0
617	2648635	2648686	-	51	TCCATTGAAGTTCCCTGGTGTGGCTGGCAGAAGTTGCAGGCGTTCGCAGCG	5'UTR	PST_2420	ppnK	inorganic polyphosphate/ATP-NAD kinase	18	4	1.89462	1.38114
618	2656022	2656205	-	183	GAGCAGCGCGACGAGCGCCAGGCCGATGCCACGCATGCTTCACAGCCGCGCCTTGCCAAACGGCCCGGCCGCGACCGCCCACATGATCAGGCCGACCACCGGCAGCAGTACGATCACCAGCGTCCAGATGATTTTGCGACCAGCCTCGATGGGGCTGCGCCAGACATGCGCGATGGCGAGCAC	CDS	PST_2428	PST_2428	fructose-2,6-bisphosphatase	77	38	1.23972	0
619	2662970	2663060	-	83	AGCAGGCTGGGGATAACGGAGACAGGAACCAACGGAGCCGAACAGGCTCGATCCAGCGATCAATAACAACAAAAGCGGAGTGG	5'UTR	PST_2436	oprB	maltoporin	36	4	2.94907	5.85409
619	2662970	2663060	-	83	AGCAGGCTGGGGATAACGGAGACAGGAACCAACGGAGCCGAACAGGCTCGATCCAGCGATCAATAACAACAAAAGCGGAGTGG	CDS	PST_2436	oprB	maltoporin	36	4	2.94907	5.85409
620	2669651	2669768	-	117	GGCGTCTAGGCGACTGGCAGGGAAAGGCGACGGGCGATCGGATAACAACAAGAAAAGGGACGTGACGTGAGCCAAGCAGGTAAGAACATCCTTCTGGTCGACGACGATCAGGAAATC	5'UTR	PST_2442	gltR	two-component response regulator GltR	32	10	1.45722	2.22922
620	2669651	2669768	-	117	GGCGTCTAGGCGACTGGCAGGGAAAGGCGACGGGCGATCGGATAACAACAAGAAAAGGGACGTGACGTGAGCCAAGCAGGTAAGAACATCCTTCTGGTCGACGACGATCAGGAAATC	CDS	PST_2442	gltR	two-component response regulator GltR	32	10	1.45722	2.22922
621	2674390	2674450	-	60	ATCAGCGTCTCACGGGCTTCGTCGCGGGCGCGCTCGGCTCCCTCGGCCAGGATGCTGCGT	intergenic				14	4	2.02821	0
622	2679565	2679718	+	153	GAAAAGCGCGCCGAACGCGCCGAATTCCTTAAGTGGAAGGCCGAGCGCGATCAGAAGAACTGATCCGGCGGTCCATCTGATACCCCGCCCGGCAGCGTCCGCCCGTCATGTGATGGGCGAAGCGTGCCGGGCTTTTTGCCGTGGAGAGACCCG	3'UTR	PST_2453	PST_2453	hypothetical protein	145	4	4.95905	32.7701
623	2679718	2679810	+	92	GTGCGATCACTGTTCTGGCGCATACTCGCAACCTTCTGGCTGGCCATTGCCCTGGTCGCCGGCCTGGCGATGCTGCTCGGCCATGCACTGAA	CDS	PST_2454		sensor histidine kinase	40	2	4.10107	8.28547
624	2685636	2685800	-	164	AGTTTAGTAGCCTTGTGCGCAGCCGCCCGACCATTCGAAGAACAACAACATGACTGAACGCACCACATCCTCGAGCTGGGCACAGGGAATCGTCCAGGCGCTGGAGTCGGCCGGGCTCGATTGCCGTACGCTGTTCGCCGAGCTCGGGTTGGACTATGCGGCAC	5'UTR	PST_2459		transcriptional regulator, AraC family	225	16	3.59292	33.7678
624	2685636	2685800	-	164	AGTTTAGTAGCCTTGTGCGCAGCCGCCCGACCATTCGAAGAACAACAACATGACTGAACGCACCACATCCTCGAGCTGGGCACAGGGAATCGTCCAGGCGCTGGAGTCGGCCGGGCTCGATTGCCGTACGCTGTTCGCCGAGCTCGGGTTGGACTATGCGGCAC	CDS	PST_2459		transcriptional regulator, AraC family	225	16	3.59292	33.7678
625	2686317	2686491	+	174	ACGGCGAGACTGAAACCCGCGCGATTCGGTCGGAGCCACCATCATCGATGCCTGGCGCCGATCCCGCCCGGTGGCAGTCTGCAAGGCGCATAGAAAAAGGCGTCGATAAATCTACCAGGGATCGTACGCATAATGACTTCCACCAGGGTTGAGCGCCGCAATGGCCTCGCCACT	5'UTR	PST_2461	PST_2461	probable adenylate cyclase	49	13	1.69341	3.93614
625	2686317	2686491	+	174	ACGGCGAGACTGAAACCCGCGCGATTCGGTCGGAGCCACCATCATCGATGCCTGGCGCCGATCCCGCCCGGTGGCAGTCTGCAAGGCGCATAGAAAAAGGCGTCGATAAATCTACCAGGGATCGTACGCATAATGACTTCCACCAGGGTTGAGCGCCGCAATGGCCTCGCCACT	CDS	PST_2461	PST_2461	probable adenylate cyclase	49	13	1.69341	3.93614
626	2707679	2707810	+	131	GGTAATCACCCAGATACCGCCGGGACGACCACTGCCTCTGGCGACCGGCACGCAAGGAGAAACGCGCCATGCCCTACCAACACATACTGGTCGCCATCGACCTGACCGAAGAATGCCATCCGGTTGTCGCT	5'UTR	PST_2483		universal stress protein family	218	41	2.18978	21.6719
626	2707679	2707810	+	131	GGTAATCACCCAGATACCGCCGGGACGACCACTGCCTCTGGCGACCGGCACGCAAGGAGAAACGCGCCATGCCCTACCAACACATACTGGTCGCCATCGACCTGACCGAAGAATGCCATCCGGTTGTCGCT	CDS	PST_2483		universal stress protein family	218	41	2.18978	21.6719
627	2711068	2711158	-	90	CGCTGCCGAGCGGGCGCGCCGGCCTCCCGTCTGTCGGCGACTTGCGCCCCTGTCGCCGTACGCTCGTCGGAAGAGTGGTTTTGTTTGTTA	5'UTR	PST_2485	PST_2485	probable ATP-binding component of ABC transporter	11	4	1.68029	0
627	2711068	2711158	-	90	CGCTGCCGAGCGGGCGCGCCGGCCTCCCGTCTGTCGGCGACTTGCGCCCCTGTCGCCGTACGCTCGTCGGAAGAGTGGTTTTGTTTGTTA	CDS	PST_2485	PST_2485	probable ATP-binding component of ABC transporter	11	4	1.68029	0
629	2728830	2728908	+	78	ATAAAAGCCGCTGGAGATGAACATTCAGGAAGGAGAGAAACTTTGGCTACCGATCCGATTTGGTCGCTGAGGAGTGTG	intergenic				718	17	5.17952	400
630	2728908	2728969	+	61	GAGTGATGACTCCGGTCCTCTTGAAAAGGCGAAAGAACAATTCAAACGCCTCAGGCAAAAA	5'UTR	PST_2501	PST_2501	capsular polysaccharide biosynthesis protein	248	12	4.14838	40.1124
631	2728969	2729011	+	42	AGTGAATCAAGCCGTCTCACTCTTTGAACAACAACCACTCCG	5'UTR	PST_2501	PST_2501	capsular polysaccharide biosynthesis protein	135	16	2.85596	17.439
632	2729011	2729094	+	83	TCAAGGATGAACAAACCATGAAACCATTCATTGCACTCGCTTTTACTTCCGCTCTGACACTGCAGGGCTGTGCTTTCGCCCCC	CDS	PST_2501	PST_2501	capsular polysaccharide biosynthesis protein	173	24	2.62881	20.6795
633	2729094	2729211	+	117	GGCCAGTATCTTGACCCCGACGAGTTCAAGGAAGGCGCCGAAGCCGAACACGGCACGGTGCAGCTGGTCCGTATCACGCCGGAAATGCTCCGGGGTGAGCTGGCTTCCGACCAGGGC	CDS	PST_2501	PST_2501	capsular polysaccharide biosynthesis protein	201	21	3.03788	26.9749
634	2746244	2746295	+	51	ATCGCCATCATCGGAACCGGAATCGCAGGACTTTCCGCCGCCCGCACGCTT	CDS	PST_2515	PST_2515	amine oxidase, flavin-containing	31	5	2.85312	0
635	2747998	2748055	+	57	TCGATGATGTGCAACCGCCGTAGCCCGGCGTACATGCGCGAGACGCTGAAATCGTTC	intergenic				8	4	1.22086	0
636	2761258	2761430	+	172	CGAAGGCATGAAGGCATTCGACGACGACGACCTCTGGAAGAAGAACAACGTCTACTGATCGCATCACCGGCGACAGCTCATAACAAGAACGAATCCACCGCGGAGGACGATGATGTCTGTGACCCTGTACGGCGTGCCCCTCTCCCCCTTCGTCCGCAAGGTACGGCTGTGC	3'UTR	PST_2531	PST_2531	conserved hypothetical protein	101	9	3.26743	14.5493
636	2761258	2761430	+	172	CGAAGGCATGAAGGCATTCGACGACGACGACCTCTGGAAGAAGAACAACGTCTACTGATCGCATCACCGGCGACAGCTCATAACAAGAACGAATCCACCGCGGAGGACGATGATGTCTGTGACCCTGTACGGCGTGCCCCTCTCCCCCTTCGTCCGCAAGGTACGGCTGTGC	5'UTR	PST_2533	PST_2533	glutathione S-transferase	101	9	3.26743	14.5493
636	2761258	2761430	+	172	CGAAGGCATGAAGGCATTCGACGACGACGACCTCTGGAAGAAGAACAACGTCTACTGATCGCATCACCGGCGACAGCTCATAACAAGAACGAATCCACCGCGGAGGACGATGATGTCTGTGACCCTGTACGGCGTGCCCCTCTCCCCCTTCGTCCGCAAGGTACGGCTGTGC	CDS	PST_2533	PST_2533	glutathione S-transferase	101	9	3.26743	14.5493
637	2770659	2770676	-	17	CCACAGGATTGGCGTCG	CDS	PST_2543	fleS	sensory box histidine kinase FleS	53	14	2.14142	0
638	2772623	2772707	-	84	CGTTCTTTGGTCGTTAATTCACGCCATAAATTTGACTCAGTTCATTTTTTCATTAATCTACGTTTCATCTGCCATGAAGTGTGA	3'UTR	PST_2545	PST_2545	signal transduction histidine kinase	25	5	2.10107	2.65414
639	2773575	2773646	-	71	CGTAGCGCGGATGGCTTCTCTGCGTGGCTGGAGCCCTGGGTGCCGGTGGCGCCTTGATAGGCGGTGGCGCG	CDS	PST_2546	PST_2546	lipoprotein, putative	64	17	2.13339	0
640	2773830	2773861	-	31	CTACTGGGATCAGGGCGCCTCGGCGCGATCG	5'UTR	PST_2547	cycH	cytochrome c-type biogenesis protein	25	11	1.40528	0
640	2773830	2773861	-	31	CTACTGGGATCAGGGCGCCTCGGCGCGATCG	CDS	PST_2547	cycH	cytochrome c-type biogenesis protein	25	11	1.40528	0
641	2783315	2783358	-	43	CGATCAGGCCGACAAGGGGCTCGATCAGCCGGGATCAGGGCTT	5'UTR	PST_2558	PST_2558	rhodanese-related sulfurtransferase	15	5	1.80582	0
641	2783315	2783358	-	43	CGATCAGGCCGACAAGGGGCTCGATCAGCCGGGATCAGGGCTT	CDS	PST_2558	PST_2558	rhodanese-related sulfurtransferase	15	5	1.80582	0
642	2786155	2786292	-	137	ACGACGCAAGGCTTCGTTCGGCCGGGCGTTGCCGCTGCCTACGCCGGTCACACTGCGCCGCACATCGAGATTGCGCGACACTACCAGCACCACACGGCGATTCCGCGCCCGTCCCTCGGCAGTCGCATTGTCCGCCA	3'UTR	PST_2563	motB	flagellar motor protein MotB	25	3	2.83804	4.06072
643	2791067	2791277	-	210	TGGAGGATTTCTTCATCGGCGTCGAAGCTCATATTCACTTCCCCTAAAAGCCCAGGCTTGAAAGCAGATCATCGACATCGTCCTGGCCGGAAACGACGTCTTCACGCATATCGGCATGCATCTGCGGACCTTCACCGTTGGAAGGCATTTTTTCTTGTTTTTTCTTCTCTTGCTCGGCGCGCATGGCATCGCGGTCGTGCTGGATGCCGG	5'UTR	PST_2566	cheA	chemotaxis histidine kinase CheA	69	20	3.61507	53.3815
644	2791067	2791277	-	210	TGGAGGATTTCTTCATCGGCGTCGAAGCTCATATTCACTTCCCCTAAAAGCCCAGGCTTGAAAGCAGATCATCGACATCGTCCTGGCCGGAAACGACGTCTTCACGCATATCGGCATGCATCTGCGGACCTTCACCGTTGGAAGGCATTTTTTCTTGTTTTTTCTTCTCTTGCTCGGCGCGCATGGCATCGCGGTCGTGCTGGATGCCGG	3'UTR	PST_2567	cheZ	chemotaxis protein CheZ	69	20	3.61507	53.3815
644	2791067	2791277	-	210	TGGAGGATTTCTTCATCGGCGTCGAAGCTCATATTCACTTCCCCTAAAAGCCCAGGCTTGAAAGCAGATCATCGACATCGTCCTGGCCGGAAACGACGTCTTCACGCATATCGGCATGCATCTGCGGACCTTCACCGTTGGAAGGCATTTTTTCTTGTTTTTTCTTCTCTTGCTCGGCGCGCATGGCATCGCGGTCGTGCTGGATGCCGG	CDS	PST_2567	cheZ	chemotaxis protein CheZ	69	20	3.61507	53.3815
645	2792410	2792447	-	37	AACCGCGCCGCACATTGGCTGTGCAGCTGGCTCACAC	5'UTR	PST_2569	fliA	flagellar biosynthesis sigma factor FliA	45	12	1.68603	3.61945
646	2803014	2803160	-	146	CCGCGCACGATACGGTCCTGACTGGTCAGGTCGTAGCTCTTGATGGACCCCGGCTCGGAATCGCTTTCGGTATCCACCAGACCGTCGTCGACCCCGTGCAGGAGCGCATCGATCTCGTCTTGCGAGAGCAGGTCTTGAACAGCCAT	CDS	PST_2580	PST_2580	flagellar motor switch protein FliM	62	16	2.17505	0
650	2804986	2805049	-	63	CGGACTTGTCACGAGCGCCATCGTTGCGCGCGGGTCGATCGACCGGCTTGGCCTGGCGCTCCT	CDS	PST_2582	PST_2582	flagellar hook-length control protein FliK	19	5	2.22086	0
651	2805681	2805854	-	173	GCGTTGGACACCGCGGCACTCCAGTCGAAAGCGGTGGATTATGCCTCAGCCTGCCAGACGAACTCCACGCTCAGCCCGCGCCCATCCGACTGCCAGTCGAATCCGTCGCTCAGCCGGCGTACCAGATGCAGCCCCCTGCCACTGAAACGATCGGTGCCAAGCTGGACTTGCAG	5'UTR	PST_2583	PST_2583	Hpt domain protein	48	19	1.89462	1.38114
651	2805681	2805854	-	173	GCGTTGGACACCGCGGCACTCCAGTCGAAAGCGGTGGATTATGCCTCAGCCTGCCAGACGAACTCCACGCTCAGCCCGCGCCCATCCGACTGCCAGTCGAATCCGTCGCTCAGCCGGCGTACCAGATGCAGCCCCCTGCCACTGAAACGATCGGTGCCAAGCTGGACTTGCAG	3'UTR	PST_2584	PST_2584	probable two-component response regulator	48	19	1.89462	1.38114
653	2807782	2807866	-	84	AGTTGGGCAGCCGCACACCGGCTGAAAAGGCAGCGATCCAGGCCAGCGAACTGACAGGGCGGGACCGAACCGCTATTCATAACC	intergenic				115	41	1.11618	2.29648
653	2810443	2810490	-	47	TGGGCGCTGACGGCAGCTCCTCTTCCTCGCCCTGCGGGTCGAAACTG	CDS	PST_2588	PST_2588	flagellar assembly protein FliH	106	38	2.14686	0
655	2813407	2813535	-	128	TGTCTTGGTAAGCCTGAACCAGCTTGTTGCGCACCTGGGTCATGGCCTGAAAGGAAACGCTGGCCTTCTGCGAGGCGATCATCACTTCGGTCAGGTCGACACCGCCCTGCCCCATCTCGAAGGCAGAG	CDS	PST_2591	PST_2591	flagellar hook-basal body complex protein FliE	28	7	1.70085	0
656	2813957	2814057	+	100	CAAAGAATGAACGAAAACAGTCGCAGCGCCCTGCGTCCTCTGAGCGACAGCTCGCCATCCACTGTCGTCGCCGGCTTCATTGCCATGCTCACCGGCTACA	5'UTR	PST_2592	PST_2592	benzoate transport protein	43	4	3.20541	7.52958
657	2814057	2814211	+	154	CCAGTTCACTGGTGCTGATGTTCCAGGCGGGCCAGGCGGCCGGGCTGAGTGCCGGACAGATCTCGTCGTGGATCTGGGCGCTGTCCATCGGCATGGCGATCTGCAGCATCGGCCTGTCGTTGCGCTATCGCACGCCCGTGGTGGTTGCCTGGTC	CDS	PST_2592	PST_2592	benzoate transport protein	63	4	3.75642	12.2898
658	2822655	2822738	-	83	ATGATGCTGCTGCGCGTGACCAACGTGGGCCGCTCGACCCGCGCGATATCGGGTGTCGGCGCGGTGAGGACCGGCGTCTGGTG	CDS	PST_2599	PST_2599	transcriptional regulator, GntR family	52	11	2.22086	0
659	2827099	2827235	+	136	CTCGGTCAGGGGCCGATCACAGCCCTCCACCACTTATATAACAACCAAGCCCTGAGTAGGAGAAAGCCTAATGGAACGCGAATACATGGAATTCGACGTTGTCATCGTCGGCGCCGGCCCTGCAGGCCTATCCGCA	5'UTR	PST_2607	PST_2607	electron transfer flavoprotein-ubiquinone oxidoreductase	48	14	1.55675	3.49733
659	2827099	2827235	+	136	CTCGGTCAGGGGCCGATCACAGCCCTCCACCACTTATATAACAACCAAGCCCTGAGTAGGAGAAAGCCTAATGGAACGCGAATACATGGAATTCGACGTTGTCATCGTCGGCGCCGGCCCTGCAGGCCTATCCGCA	CDS	PST_2607	PST_2607	electron transfer flavoprotein-ubiquinone oxidoreductase	48	14	1.55675	3.49733
660	2837740	2837838	-	98	GCGGCGCGAATCGCCTCGCGTCCGACCATGGCGATCGGCGTCGGCGGCAGCCCTGCGTTGGTATAGGTGTTGTATGGGGTTGGCGTGCGCAGGTCGGT	CDS	PST_2618	PST_2618	conserved hypothetical protein	38	8	2.02707	3.78494
661	2837838	2837864	-	26	GCGGGTGATACGTCCCTTGTAGGCTT	CDS	PST_2618	PST_2618	conserved hypothetical protein	27	4	2.53403	3.73833
662	2844059	2844168	-	109	GGACCGAAGTCCCCACCCATTGCGTCGATCGCGATGACCGGAGCGGACAAGGATTACTCGTCAGCGCCCTTGTCGATCACCTTGCGACCACGGTAGAAACCGTCCGGGG	3'UTR	PST_2624	plsX	fatty acid biosynthesis protein PlsX	52	11	2.46186	0
662	2844059	2844168	-	109	GGACCGAAGTCCCCACCCATTGCGTCGATCGCGATGACCGGAGCGGACAAGGATTACTCGTCAGCGCCCTTGTCGATCACCTTGCGACCACGGTAGAAACCGTCCGGGG	CDS	PST_2625	rpmF	50S ribosomal protein L32	18	7	2.46186	0
663	2846213	2846307	-	94	GCCGCACGCAAGGCGCCCACGATGTTATCCGCACTCGCGGATTCCTCATCGGCAATCATTCCGCGCACGTTGATCACCGCGGTATGGCTCTCCC	CDS	PST_2628	sppA	putative peptidase	32	2	3.77914	6.44941
664	2858736	2859009	-	273	TGGTAGCAGGCCCAGCTCAAGCCCAGCAGAAACAAGCCCGGCGCCACCCAGCGGTGACGCAGCAGGAGCAGCAGTCCGACAGCCACCAGCGCCGCACAGAACCACTGCGCGGGCAAGGCAGGAAGGAAGCGTGGCAGGACCAGACCCGCGGCGAGCGCAAGCATCCATGTGCGCATTTTCAGTCTCCAGAAATCCTTTCCGGACCGTTATCGAAGCGGGGCAATCTGTCGCAGGCGTAGACGTAATGTCACAAAACTACTGTCAGCGTCGCAC	CDS	PST_2639	PST_2639	DNA internalization-related competence protein ComEC/Rec2	42	11	1.71203	3.45587
665	2873185	2873329	-	144	TCGGATAGTCGAAGCCGATGACGGCGACGCTGCGTACGGGCCTTCCGGCCTCGATACGCTGCGTCGGCGCGCCGACTATGGGCAAGTCAAGCCCTCGTTTTATATTGATCATCGGTTTGCCTAACCACTGATTTTAGAAAGCTT	5'UTR	PST_2655	nqrA	Na+-translocating NADH:ubiquinone oxidoreductase subunit Nrq1	22	7	1.43122	1.55004
665	2873185	2873329	-	144	TCGGATAGTCGAAGCCGATGACGGCGACGCTGCGTACGGGCCTTCCGGCCTCGATACGCTGCGTCGGCGCGCCGACTATGGGCAAGTCAAGCCCTCGTTTTATATTGATCATCGGTTTGCCTAACCACTGATTTTAGAAAGCTT	CDS	PST_2655	nqrA	Na+-translocating NADH:ubiquinone oxidoreductase subunit Nrq1	22	7	1.43122	1.55004
666	2894301	2894466	-	165	CTGAATCTTGCCCTCACGCACGCCGCGGTAGATGACCGCAGCGACCAGGCTGTCCTGATCCAGTTTGAGGTCAGCGAGGATCTCGGCGATCTCCAGGCCGATCTGATAGCTGGAGGTGCCTTCGCTCCAGAGGTTCTGCGCGGCATTGGCCTGCTGTTCCGCTTC	CDS	PST_2669	relA	GTP pyrophosphokinase	168	24	2.5865	19.8075
667	2894466	2894560	-	94	GCGGGCGAACTCGCAGGCCTCCTTCAGCGCCGCACGGTCGAGTGCCGGGTCCATCCCCAACACATGATCGAGCCAGCCATCCAGGTTGATGCTG	CDS	PST_2669	relA	GTP pyrophosphokinase	180	22	2.81156	22.774
668	2894560	2894605	-	45	GTAGATGGTACAGGTCAGAGCGGTTCAGCCGATCAATACGGACGG	5'UTR	PST_2669	relA	GTP pyrophosphokinase	163	10	3.80594	25.4456
669	2894605	2894694	-	89	TATTTTTTGACAGGCGACTGGCCTGTGGTTCAACCGACCGGCACGCAGAATGCCGGCGTTCATGGCGCAGATGCTGCGCAGAAGGGAAG	3'UTR	PST_2670	ygcA	probable RNA methyltransferase	208	11	4.02015	33.2403
670	2898013	2898173	+	160	ATAAGAAAATGTTTGTATGGCCTAAAAATACTTAGCTACGACAAATAACGCCATGCTTGCCCCATAATCGCGCACATCGAGCTGCCCCGCCCCAACCGCGGGCAGCGTAGCCTCGGAGAGTCGTCGTGGAACTGCTGCACACCATCTACCTGATCGCCAT	intergenic				36	5	2.62714	4.58971
670	3039663	3039718	+	55	GAAAGTGATGAAGTGGAGCGTAATCGCCCTGGCCGTAGCGGCGGGCACCTCCCAG	CDS	PST_2818	oprQ	outer membrane protein OprE3	409	55	2.67374	48.7452
671	2904056	2904083	+	27	CCTGGGAGCGTCGTGTGCTGGAGCAGT	CDS	PST_2676	PST_2676	glutamate synthase domain 2	21	2	3.17146	3.70997
671	3047180	3047291	+	111	CCACAATCCGCGCTGTTCCAAATCGCGCAGCGCGCTGGAGCTGCTGGAGACCCGCGGGCTGACACCTGCCATCGTGCGCTACCTGGAAACGCCACCGACCGCTGCGCAACT	3'UTR	PST_2824	arsC-1	arsenate reductase	28	11	1.12707	1.43747
672	2907316	2907482	-	166	GCGCCATGCCGTCCTGGCTGACCACGGGTGATGGCGCCTCCCGCTTGGCACCGTTCGGGCGCTTGCCGGCAGGCTTGGACTTCTTTTCCACGCCTTTCTTCTTGTCGACTTTTTTCTTCTTGCTGCCAGCGGCCTTGCCTGAGGCCTTGAGGTTCTTCGGACCCTG	CDS	PST_2682	srmB	ATP-dependent RNA helicase SrmB	83	7	3.34683	12.227
672	3053486	3053554	+	68	AAGCAGCAAGGCGCGACGCATGGTATCTCCTAGATTTTGATCTGATAGCCGGAGACCGGCAGGGTGAC	3'UTR	PST_2831	purN	phosphoribosylglycinamide formyltransferase	144	20	2.62714	17.2952
672	3053486	3053554	+	68	AAGCAGCAAGGCGCGACGCATGGTATCTCCTAGATTTTGATCTGATAGCCGGAGACCGGCAGGGTGAC	5'UTR	PST_2832	PST_2832	predicted dehydrogenase	144	20	2.62714	17.2952
673	3059791	3059819	+	28	CACCATTCCGATCTCGGTCACCTGCTCA	3'UTR	PST_2840	csdA	cysteine sulfinate desulfinase	13	1	3.47958	2.58948
673	2908867	2908901	+	34	CAAGAACAAGGCTGAACGCGGGCAGGCGCCAGCG	CDS	PST_2683	PST_2683	predicted integral membrane protein	35	10	2.06413	0
674	2912846	2912950	-	104	GCTAACTATCTCAAGACAAGTGTAGATGACGTGGTAAACGCAAATGGCGACGACGATGGCGATGCCATCAGCCTGCGTGCCCAGTACGTGTTCTAAACATCACT	5'UTR	PST_2688	oprO	outer membrane porin OprO precursor	22	2	3.23858	3.95728
674	3063359	3063482	-	123	GCGACAAGCTGCCGCATACCGCCAACAGAACAGAGCGTCGCGCGACGACGCCGGGTAGCGGACAGCATAACCACAACAGCTGATGAGGCCCTTACATGAAATCCATTCACTGGCCCCTGGCCG	5'UTR	PST_2844	PST_2844	cytochrome c type protein	20	2	3.10107	3.46341
675	2915190	2915244	+	54	TCACCGCAGCCCCGGCTTTGCTTTAATATGGCGCCCTTTCCCCGCCGTACCGGA	intergenic				10	1	3.10107	1.84557
675	3075329	3075502	+	173	AACAAAGGCCATGAGAAGCCTATTCGTAGCCATAGGGATGATGGCGTTACTTCAGGGCTGCAGCATTCGCGAGCCCCTGCCTGCCGACCAGCATCCGCCCACGCTGACCCCACGCACCTCTACCTACCAGGATCTGCTGGCGCTGCCCCGTCCGAAAGGCCCGCTGGTGGCTG	5'UTR	PST_2859	csgG	curli fiber membrane-associated lipoprotein CsgG	12	2	2.36411	1.78213
675	3075329	3075502	+	173	AACAAAGGCCATGAGAAGCCTATTCGTAGCCATAGGGATGATGGCGTTACTTCAGGGCTGCAGCATTCGCGAGCCCCTGCCTGCCGACCAGCATCCGCCCACGCTGACCCCACGCACCTCTACCTACCAGGATCTGCTGGCGCTGCCCCGTCCGAAAGGCCCGCTGGTGGCTG	CDS	PST_2859	csgG	curli fiber membrane-associated lipoprotein CsgG	12	2	2.36411	1.78213
676	3078601	3078625	+	24	CAGCCTGACCACCGCAGCCCTCGC	CDS	PST_2862	PST_2862	nucleoside-binding outer membrane protein	788	60	3.4943	400
676	2944395	2944401	-	6	AAAAGT	CDS	PST_2722	PST_2722	pirin-related protein	25	8	2.09533	0
677	3078630	3078643	+	13	GGTTCATCCTCAG	CDS	PST_2862	PST_2862	nucleoside-binding outer membrane protein	625	44	3.60742	400
677	2957572	2957644	-	72	CAACCACCAGGCGTGGAGATCCCCGTCACCGAGCGGGAGCGCCAGCGCACGCATTGAGTCGGCGTTGAAGCG	CDS	PST_2732	PST_2732	sensory box protein	32	6	2.63589	0
678	3078643	3078659	+	16	TAGCCAAGCCATGGCC	CDS	PST_2862	PST_2862	nucleoside-binding outer membrane protein	515	48	3.20261	70.777
679	2984861	2984992	-	131	CCCTTGATCGAAAGGATGCGCTCGCCTTCGGTCTGGATGGTCAGGCCGCAGATGGCTTCGCACAGGTGACAGGCACGGTGATGGACGCTGATGTCGCTCATTTCGGGTTCCCGCATGGCGCTGTTGTTGTC	5'UTR	PST_2758	PST_2758	oxidoreductase, molybdopterin-binding	28	9	1.41657	1.90812
679	2984861	2984992	-	131	CCCTTGATCGAAAGGATGCGCTCGCCTTCGGTCTGGATGGTCAGGCCGCAGATGGCTTCGCACAGGTGACAGGCACGGTGATGGACGCTGATGTCGCTCATTTCGGGTTCCCGCATGGCGCTGTTGTTGTC	3'UTR	PST_2759	recJ	single-stranded-DNA-specific exonuclease RecJ	28	9	1.41657	1.90812
679	3078659	3078704	+	45	AGCCCCATGCTCTGGCAGAACAACAGCCTTACCTACCTCTACGGC	CDS	PST_2862	PST_2862	nucleoside-binding outer membrane protein	524	61	2.88183	66.3699
680	2990713	2990810	+	97	GATCTGACCCGACACGGTTTTGCGCATAACCAAACAACAACAATCTTGCCGGGCACTCGCTGCACGGCTGCATTTCCCTACCTGCCCCAACGCCAAG	5'UTR	PST_2765	PST_2765	branched chain amino acids transporter	13224	2	12.47	400
680	3111659	3111711	-	52	ATGCGCTTGTACAGCGCCAGCGCCTGCCCCACCACCTGATCCATGTTGTAGT	3'UTR	PST_2890	glf	UDP-galactopyranose mutase	58	22	2.77914	1.35635
681	2990810	2990944	+	134	AAAAAAGAAGGTATCCAATGCAACCTACGCAAGCCGAACGAGCCACACCCTCCCAGCGCAACGTGCTTCGCGGCGCCATCTTCATCATGGCGACGTCGTCCATCGGGCCGGCCTTTCTGACCCAGACCTCGCTG	5'UTR	PST_2765	PST_2765	branched chain amino acids transporter	143	4	4.93901	32.5017
681	3115699	3115780	-	81	GCACCATCGATCTCGACGATCGCCGTCTGTCCATCACCGACCACCGCGCCACGCACACGATTCTTGGCGGTGTCGACCATG	CDS	PST_2893	PST_2893	putative exported protein	23	6	2.15946	0
682	3137830	3137984	-	154	GTAATAGCGCGACAGCACACCGGTGGCGCAACTGATGATCACCGCGCCGCGCTCGGCACCGGCAGGCCGCCAGAGCTGTGCCGCGAGGGTGAAGCCGTCCGTGCAGTGCAGGGCAACGGATTCAGGCATGGCAAGGACCTTTCGAATTGTTGTG	5'UTR	PST_2916	PST_2916	predicted alpha/beta hydrolase	37	3	3.40363	6.74719
682	2994844	2994901	+	57	GGCGACTACGGCAGCCGTGAGCTGCTGGAAGACATCCTCGAGTCCGAGGAAGAGCAC	CDS	PST_2769	bfrB	bacterioferritin	35	10	2.02821	0
683	3008094	3008169	+	75	ACAGAGCCATTGCGAAAATGTGCACAAGTTCGGCGCACGGGTCGCAAAGTGCCTGGCCACAAGGGCTGGCGCGAG	intergenic				75	6	3.423	11.248
683	3143829	3143906	+	77	TCTTCCTGTTCCGCAGCAAGGCCCGCCGGCTCTGCCTGTTGCTGGTTGCCATGATCGCCGTTGGCCTGCCGGTCGGC	CDS	PST_2919	PST_2919	hydrolase of the alpha/beta superfamily	24	4	2.80582	0
684	3008169	3008315	+	146	GTTCCGGTGAACTTCGAAGCAACTCTGCTGTCGTGCATCGCACCTCGCTGGCGCACGTCGCCCCGGCCCGTTCTACGGCTATGCTGTAGCCCTCGCTTTATGGACGCAGCCATGACCAAACCGTGGAGAACCGTTTCCGTGCTGGC	5'UTR	PST_2783	PST_2783	conserved hypothetical protein	63	9	2.5865	7.70487
684	3148057	3148180	-	123	TGCGGGCCATAGCTGGTCCGGCTTTCGGCCAGTACTGGCAGGCTCAGGGTTAGGCCGGCGGCAAGCGCCAGAGCGGACACGGCAGTTTTCACGGGGCGACTCCTCTGTTCGGTGAGACAGCTC	CDS	PST_2922	PST_2922	hydrolase, alpha/beta fold family	13	5	1.59937	0
685	3017468	3017546	-	78	TGTCCCAGTCCAGACCGCCCTGCGCATCCATGGGCGTGACCAGCGCCACCATACTGCCCGCAATCATGCAACCACTCC	5'UTR	PST_2790	dapA	dihydrodipicolinate synthase	23	7	1.49535	1.69973
685	3017468	3017546	-	78	TGTCCCAGTCCAGACCGCCCTGCGCATCCATGGGCGTGACCAGCGCCACCATACTGCCCGCAATCATGCAACCACTCC	CDS	PST_2790	dapA	dihydrodipicolinate synthase	23	7	1.49535	1.69973
686	3020282	3020302	+	20	TCTCACTTCAACGAGCCTGC	intergenic				23	3	2.71774	3.59655
686	3020302	3020338	+	36	CTGGATGAAACTGCTGCGCCCCGCCCTGCTCACGCT	5'UTR	PST_2795	PST_2795	hypothetical protein	28	8	1.5865	2.18029
686	3020302	3020338	+	36	CTGGATGAAACTGCTGCGCCCCGCCCTGCTCACGCT	CDS	PST_2795	PST_2795	hypothetical protein	28	8	1.5865	2.18029
686	3020338	3020417	+	79	CACCTGCCTGCTTGTGCAACCGACATTGGCTAACGACCTGCCTTCGCTCGGCGACGCCAGCTCGGGCATCGTGTCGCCG	5'UTR	PST_2795	PST_2795	hypothetical protein	66	17	1.73607	5.34536
687	3149893	3149940	-	47	TCCATATGGCATGCCGGCGCCGAAGGCGTGGCAAATTGGCAAGTAAG	5'UTR	PST_2923	PST_2923	methyl-accepting chemotaxis transducer	49	11	1.93442	4.56833
688	3153360	3153500	+	140	GTATCGAGCATATGCCTTCCATCCTTTCTGCTCGGTCAGGAGATCCCTTGCAGCAGCCTCGTGCTCGAATCGCCTCGCAACTCGGCTTGGCGCTTGCGCTCATTCTTGCCGTGGTCATCACCGGCAGCACCGTCTTCGCG	5'UTR	PST_2928	PST_2928	methyl-accepting chemotaxis protein	35	14	1.10107	1.70228
689	3027291	3027419	-	128	TTGCGCATGACGAATTACTTACGCAGTTCGACGCGACGGTTCTGAGCCCAGGACTGCTCGTCGTTGCCCATGGCAACCGGACGCTCTTCGCCGTAGGAAACCAGTTCCAGCTGAGCCGGGGAAACGCC	5'UTR	PST_2802	oprL	peptidoglycan-associated lipoprotein OprL	31	10	1.85312	0
689	3027291	3027419	-	128	TTGCGCATGACGAATTACTTACGCAGTTCGACGCGACGGTTCTGAGCCCAGGACTGCTCGTCGTTGCCCATGGCAACCGGACGCTCTTCGCCGTAGGAAACCAGTTCCAGCTGAGCCGGGGAAACGCC	CDS	PST_2802	oprL	peptidoglycan-associated lipoprotein OprL	31	10	1.85312	0
689	3169383	3169469	+	86	CGCGCCAGCGGTCTGCTGACTGCCCTGCTGGACCGCCCCGACGATGACCGCTTCATCGACGAGCAGCTCGCCCGCAGCGCCTGAGG	CDS	PST_2943	PST_2943	conserved hypothetical protein	19	6	1.88382	0
690	3029138	3029209	-	71	ACCTCGAAGGGAGTTGATCACAACGCAAGATCCTCAGGCGTGAATGTCATTTTGAATGACCGGTAAGGCTG	3'UTR	PST_2804	tolA	biopolymer transport protein TolA	26	6	1.89462	2.47713
690	3176401	3176465	+	64	AGTTCGGGCTTTTTCTGGTGGAGGGCGAGCATCTGGTGCTGGAGCTGCAGAAAGCGGCCCTGCT	CDS	PST_2950	PST_2950		9	1	2.94907	1.60004
691	3029209	3029332	-	123	GAATTCCTGCGGGCTCAGACCCTGCATTTCAGTCAGCCGACCGATGTTCTTGACTGCGGCAACCGCAGAGTTGTCGAACGGTACGTCACCGCTCGATCTCGACACACTGACATTGGTGATGGT	3'UTR	PST_2804	tolA	biopolymer transport protein TolA	100	5	4.10107	16.4071
691	3193009	3193091	-	82	AAAAGTTAACAAATCACAACAAAACAGCTGCCATCGCGCAGTGATAAAGCGGTTGCTTAGGAGTGGGGTTCATGACCGATAA	5'UTR	PST_2960	fadD1	long-chain-fatty-acid--CoA ligase	15	4	1.68603	1.4393
692	3029427	3029533	-	106	GATCATCGAAGTTGCCGGCAACCTGATCGCCATGGGTATCGGCCATCGCCTGCTGGCGTTCGGTGGTATCGGACAGAAGCTCTGCCAGTGCCTGGGCCTTCTTGTC	CDS	PST_2804	tolA	biopolymer transport protein TolA	460	10	5.30271	80.6955
692	3206286	3206369	-	83	GCCCCACCACCACCGTGCCCATGCCACCACCGAGCAGGTACAAGCCGGCAAAGAACAGCGCCATGGCCGTGGCCCGCAGGCGC	CDS	PST_2972	PST_2972	major facilitator family transporter	17	2	2.86661	2.73046
693	3029533	3029592	-	59	TTCTGCAGCCTTGCGCGCTGCTTCCGCCGCGGCCTTCTTCTTGGCTTCTTCGGCCGCCT	CDS	PST_2804	tolA	biopolymer transport protein TolA	528	12	5.23858	400
693	3207299	3207457	-	158	GTCGAGTCCCGGCTGGTCTGCGGCCGGAATATAAGAACAATCGAGACCGACGTCATGCAGCCTTCCACCCAAGCTTCCAACGCCTGGCGCGTGCTGTTTCTGCTGTTTCTGGCGAATCTGTTCAACTTCTTCGATCGCACCATCCCGGCCATCATCGC	5'UTR	PST_2972	PST_2972	major facilitator family transporter	52	5	3.15766	7.50023
694	3029592	3029628	-	36	TCTTCTTGGCCGCCTCGGCTGCCGCTTTCTTCTTGG	CDS	PST_2804	tolA	biopolymer transport protein TolA	507	7	5.95763	400
694	3209380	3209500	+	120	CGCCTCGCGCAGACCATCCGCTCATCGCACGTGCTCGTCGTGCATCAGAAGACATCGCAGGAAACACGCAATGGATTTAATTCAGATCATCGTCCTGGCCATCGTGCAGGGGCTTACCGA	intergenic				76	33	1.42439	0
695	3029628	3029686	-	58	CTTCTTCCGCCGCCTTCTTCTTGGCCTCTTCGGCGGCCTTCTTCTTGGCCTCCTCAGC	CDS	PST_2804	tolA	biopolymer transport protein TolA	443	11	5.11087	76.9457
695	3029686	3029724	-	38	CGCCTTCTTCTTGGCCAACTCCTCGGCGGCCTTCTTCT	CDS	PST_2804	tolA	biopolymer transport protein TolA	222	8	4.57356	37.4844
695	3214592	3214689	+	97	ATTCAAACAATAACGATGCAAGTGGAGCACTTATGAAGACCAACCAGCGTCTTTCGAAAATTTTCCTGGCAATGGCACTGACCGGCGCAGCCAGCTA	5'UTR	PST_2982	braC	branched-chain amino acid transport protein BraC	17	3	2.71203	40.6815
696	3222247	3222337	-	90	AGGCCAGCCCCCAAAGCCGCTCGCCAAAGGCACCGAACTCCCGAACGAGCGACAACCTCCCCCACTCGCGCAGATCACTGCAGGTGCGAA	CDS	PST_2990	dinP	DNA-damage-inducible protein P	14	2	2.5865	2.01404
697	3223900	3223941	-	41	CATGAAAGATGACCCCTTGATGCCCAAAACGGGCAATAAAA	intergenic				44	5	2.91665	6.03659
698	3039587	3039597	+	10	GGACTAAGAA	intergenic				174	16	3.22209	24.4579
698	3228019	3228107	-	88	GTCTTGTTCGGCGCCAGCACCAGCGTCGGTCGCTGCACGTGAGCGATCACATTGGCGATGCTGAAGGTCTTGCCCGAGCCGGTCACAC	CDS	PST_2997	uvrB	excinuclease ABC, B subunit	45	11	2.25328	0
699	3039597	3039663	+	66	GTTGCACCCTTTCCGCTCACCGCGGACGGGCAAGCACCAAATTCAAACCAAAGGAGCAATCACAAT	5'UTR	PST_2818	oprQ	outer membrane protein OprE3	339	44	2.72485	41.2078
699	3236552	3236716	-	164	GACCGGGCGACCGAGCCAGTAGCGCACGCCACTGCCGGCCAGGCCAACGACACCGAGGCCGGCCAGGCCGGCGAGAAACTGTCTACGGGTAAAGGACATTGCATGGGCTCCAGCCAGTCCGAATTCATGGGCCCATCAGGCTCGACGCGCCTCTCTGCGGAGGC	5'UTR	PST_3006	cumA	multicopper oxidase	27	5	2.2121	2.99887
699	3236552	3236716	-	164	GACCGGGCGACCGAGCCAGTAGCGCACGCCACTGCCGGCCAGGCCAACGACACCGAGGCCGGCCAGGCCGGCGAGAAACTGTCTACGGGTAAAGGACATTGCATGGGCTCCAGCCAGTCCGAATTCATGGGCCCATCAGGCTCGACGCGCCTCTCTGCGGAGGC	CDS	PST_3006	cumA	multicopper oxidase	27	5	2.2121	2.99887
700	3247394	3247488	-	94	TGCAGAAGCGGGGGTGCGCGTGGATGACCACTGCTGCGTCGCAGCGCTGGCGGCAGCGGTTGTTCGGGAAGGGGCTGGAGATGGTCGGCTTCGT	5'UTR	PST_3014	oprC	outer membrane protein OprC	10	5	1.22086	0
700	3247394	3247488	-	94	TGCAGAAGCGGGGGTGCGCGTGGATGACCACTGCTGCGTCGCAGCGCTGGCGGCAGCGGTTGTTCGGGAAGGGGCTGGAGATGGTCGGCTTCGT	CDS	PST_3015	PST_3015	conserved hypothetical protein	10	5	1.22086	0
701	3248039	3248232	+	193	GGGCAGACAACTTGCTTAGCTCAAGCTTCACCTGGGGAAACGCCATGACCATGCTCAAGAATCCATCGAATAAATACCGTGCCTTCCCGGCCATCGACATTCCCGATCGCACCTGGCCGTCGAAGGCCATCACCCAGGCGCCGATCTGGCTGAGCTCCGATCTGCGCGACGGCAACCAGTCGCTGATCGAACC	5'UTR	PST_3016	leuA	2-isopropylmalate synthase	54	22	1.0746	2.42597
701	3248039	3248232	+	193	GGGCAGACAACTTGCTTAGCTCAAGCTTCACCTGGGGAAACGCCATGACCATGCTCAAGAATCCATCGAATAAATACCGTGCCTTCCCGGCCATCGACATTCCCGATCGCACCTGGCCGTCGAAGGCCATCACCCAGGCGCCGATCTGGCTGAGCTCCGATCTGCGCGACGGCAACCAGTCGCTGATCGAACC	CDS	PST_3016	leuA	2-isopropylmalate synthase	54	22	1.0746	2.42597
702	3259247	3259377	-	130	CGGCGCTTCTTCTCGGCCTTCTTGTGGTGGGACATGAGACGCCGCTTCTTGTTGACCTGGCGGTCGGTGAGCGTGTTCTTCTTGCCCTCGTAGGGATTGTCGCCGCCCTTGTACTCGATGCGGATCGGCG	CDS	PST_3027	engA	GTP-binding protein EngA	26	1	4.47958	5.75502
703	3263897	3264014	-	117	GGCAGGATGTCATTCATGCCACGAATGGCTTGCAGGGACTTGCTCAATGGGATTCCTTAAAGATCAGCTGCGCGCGATGACCGCCGCGTCGGACGCAAGCTTCTCGGCGGCCTTGCG	5'UTR	PST_3030	hisS	histidyl-tRNA synthetase	9	1	2.94907	1.60004
703	3263897	3264014	-	117	GGCAGGATGTCATTCATGCCACGAATGGCTTGCAGGGACTTGCTCAATGGGATTCCTTAAAGATCAGCTGCGCGCGATGACCGCCGCGTCGGACGCAAGCTTCTCGGCGGCCTTGCG	CDS	PST_3030	hisS	histidyl-tRNA synthetase	9	1	2.94907	1.60004
703	3263897	3264014	-	117	GGCAGGATGTCATTCATGCCACGAATGGCTTGCAGGGACTTGCTCAATGGGATTCCTTAAAGATCAGCTGCGCGCGATGACCGCCGCGTCGGACGCAAGCTTCTCGGCGGCCTTGCG	3'UTR	PST_3031	ispG	1-hydroxy-2-methyl-2-(E)-butenyl 4-diphosphate synthase	9	1	2.94907	1.60004
704	3268048	3268155	-	107	CAGCAAAGAAGTAGGCGATTTCACGGGCGGCCGAGGCTTCCGAGTCGGAACCGTGAACGGCGTTCTCGTCGATGGAGACCGCGAAGTCGGCACGGATGGTGCCCGGA	CDS	PST_3035	ndk	nucleoside diphosphate kinase	58	24	1.49387	0
706	3275571	3275606	-	35	CACTGGTGCCAAGCACCAGACTGCAGCCGACCAGC	CDS	PST_3045	PST_3045	probable methyltransferase	16	3	2.63589	0
708	3280578	3280650	-	72	AACCGGTGCCGGCAGGACCTGCGGCAGCCTCCTGGGCATAGGCGGCGGGAATCAGAAAGCTCATGTACCACT	5'UTR	PST_3050	yajC	preprotein translocase, YajC subunit	29	11	1.17769	1.56835
708	3280578	3280650	-	72	AACCGGTGCCGGCAGGACCTGCGGCAGCCTCCTGGGCATAGGCGGCGGGAATCAGAAAGCTCATGTACCACT	CDS	PST_3050	yajC	preprotein translocase, YajC subunit	29	11	1.17769	1.56835
709	3283523	3283595	+	72	ACTCCCGAGAGCGGTCCGGATCTGTTCGTGCACTTCCGCGCGATCGAAGGCAACGGCTTCAAGAGCCTGAAA	CDS	PST_3054	PST_3054	cold acclimation protein B	264	91	1.75746	0
709	3283595	3283619	+	24	GAAGGCCAGAAAGTCAGCTTCATC	5'UTR	PST_3055	PST_3055	predicted membrane protein/domain	264	91	1.78445	0
710	3296147	3296314	+	167	CTCATTCGAAAAAGAACAACTCCATGCCTCAACGCGTCGCGCTGTTTCCGGTCCTGCTGGCCGGTGCCATTCTTTTGCTGGTCGTCCACGGCCTTGGCCGCTTCGTATACACCCCGCTGCTGCCCTGGCTGGTGGAGGACGGCCTGCTGACCGTGCAGGAAGGCGCC	5'UTR	PST_3065	PST_3065	membrane protein, putative	34	6	2.28164	3.83434
711	3298604	3298630	-	26	CCGCACGCAGTCAATGGAGCAATAAC	5'UTR	PST_3067	conserved hypothetical protein		79	16	2.08292	7.75178
712	3309485	3309750	-	265	AGCGCCGCGGCGATCAGCACATAGAGCAGCACGTTGTTCAGATGCCGCAGCACGCGTTGCCAGACGCTGGCCGGCTTGGCTTCGTCGAGCCGGTTGGGACCGTAGCGGAGCAGACGCTGCGCGGCCTGCTCGTGCGTCAGGCCGGCGGCGGTTGAGTCCAGCTCCAGCAAGGCCTCCTCGGCCTGACGGGCGTGCCAGCGGGTCGATTGGATCTGCTGTTCGGGCATTGGGTCCTCCAGGGCGGATGATTCGTTGCCGGGCGCAC	5'UTR	PST_3076	PST_3076	probable cation-transporting P-type ATPase	154	41	2.13009	0
712	3309485	3309750	-	265	AGCGCCGCGGCGATCAGCACATAGAGCAGCACGTTGTTCAGATGCCGCAGCACGCGTTGCCAGACGCTGGCCGGCTTGGCTTCGTCGAGCCGGTTGGGACCGTAGCGGAGCAGACGCTGCGCGGCCTGCTCGTGCGTCAGGCCGGCGGCGGTTGAGTCCAGCTCCAGCAAGGCCTCCTCGGCCTGACGGGCGTGCCAGCGGGTCGATTGGATCTGCTGTTCGGGCATTGGGTCCTCCAGGGCGGATGATTCGTTGCCGGGCGCAC	CDS	PST_3076	PST_3076	probable cation-transporting P-type ATPase	3961	1458	2.13009	0
713	3311318	3311331	+	13	GTGGTGCAGGACG	CDS	PST_3078	atzB	hydroxydechloroatrazine ethylaminohydrolase	22	1	4.23858	4.68706
714	3312315	3312434	+	119	AGCCAACACAGGCTCTGTAGCTAGACAAACAGGAGCGTCACCCGCCATGCAGAACAACTCACGGAAAACCCTGCTGCGCGCCCTTGCCGCAGCGATCGGCTTCAGCGCCGCTCTCACCA	5'UTR	PST_3079	PST_3079	membrane protein, bmp family	1950	122	3.77766	400
715	3312470	3312481	+	11	GCTTCGTCTAT	CDS	PST_3079	PST_3079	membrane protein, bmp family	760	78	3.0636	400
717	3327296	3327377	-	81	ATCGAGTACGTGTGTGGTCAAACGGCCCACGGGCACCTCCGCTCTGTTGAATGGAAACTGACCCGAGCATAGCCAGCACGC	5'UTR	PST_3092	PST_3092	transthyretin family protein	16	1	3.77914	3.08525
717	3327296	3327377	-	81	ATCGAGTACGTGTGTGGTCAAACGGCCCACGGGCACCTCCGCTCTGTTGAATGGAAACTGACCCGAGCATAGCCAGCACGC	CDS	PST_3092	PST_3092	transthyretin family protein	16	1	3.77914	3.08525
718	3335864	3335941	+	77	ACGGCCAGGACTACAAGGTCGACCCCGACACCCAGCAGACCGTCACCTTCGAGCACGCCAGCGGCTGGGCCTGGGGC	CDS	PST_3099	PST_3099	nucleoside-binding outer membrane protein	9	1	2.94907	1.60004
719	3338510	3338618	-	108	TTTGGTGTGTCCAATAATAACGCGAGGGCCTTCCATGCAGTTCTTCAAGCGCAGCATTCAGTGGCAATTGATCCTCAGCATGGGCGCGGCGCTGCTGGCGAGCCTGCT	5'UTR	PST_3100	PST_3100	methyl-accepting chemotaxis transducer	11	1	3.23858	2.09251
719	3338510	3338618	-	108	TTTGGTGTGTCCAATAATAACGCGAGGGCCTTCCATGCAGTTCTTCAAGCGCAGCATTCAGTGGCAATTGATCCTCAGCATGGGCGCGGCGCTGCTGGCGAGCCTGCT	CDS	PST_3100	PST_3100	methyl-accepting chemotaxis transducer	269	9	3.23858	2.09251
720	3347048	3347091	-	43	CGCAAGGCATCGGTCCAGCCCTGAGCCAGCAGGCGCTCATAGC	CDS	PST_3108	PST_3108	exodeoxyribonuclease III	261	8	4.68068	45.6749
721	3347091	3347129	-	38	ACGCGCGGCTTTCCGGCTGCAGCAGCGCATCCTTGCGC	CDS	PST_3108	PST_3108	exodeoxyribonuclease III	266	9	4.80705	44.7513
722	3347129	3347251	-	122	CAGGAGCGCGGGTTGTAGATGTCTTCGTCAGTGGGCACCACGTTGTAGTCGCCGGCGAGCACCACCGGATGCCCGCTGGCGAGCAAGCCTGCGGCGTGCTCGATCAGCCGCTCGAACCAGGC	CDS	PST_3108	PST_3108	exodeoxyribonuclease III	156	1	4.6645	45.1162
723	3351794	3351937	+	143	TATAAAAACTATCGAATAAAAAGAAAGCCACGATCTAGCGAGCTAGAGACCTGCAAGGCAAAAGCAGGCGAGGAAGCGGAGTTTGCTGGTGCAAATGAGCATTCCGAGCCTGGTTTTAACGCAGCAGGGCCGACGCGCAGCAG	intergenic				30	2	7.06455	39.9861
723	3351794	3351937	+	143	TATAAAAACTATCGAATAAAAAGAAAGCCACGATCTAGCGAGCTAGAGACCTGCAAGGCAAAAGCAGGCGAGGAAGCGGAGTTTGCTGGTGCAAATGAGCATTCCGAGCCTGGTTTTAACGCAGCAGGGCCGACGCGCAGCAG	5'UTR	PST_3114	gcl	glyoxylate carboligase	30	2	7.06455	39.9861
724	3351937	3352024	+	87	ATCGTGATTCCAAGAATCAGGAGGAAGAACAATGGCCCGAATGAGAGCAATCGATGCCGCCGTCGCGGTGTTGCGCAAGGAAGGCAT	5'UTR	PST_3114	gcl	glyoxylate carboligase	38	9	3.68603	5.94954
725	3357248	3357427	+	179	ATCCTGCCGTCGTCGGATTGACGGCCTCCACCTCGTTCAGGCGCGCATCAGAACAACAACTGCCCCAGAGCACCGCCATGACACACGACAAGAAGGTCAAGATTCTCGCTACCCTCGGCCCGGCCACCCGCAGCGTCGACGACGTGCGCGCACTGGTCGAGGCCGGCGTGAACCTGTTC	5'UTR	PST_3118	pykF	pyruvate kinase I	269	3	1.85715	3.44893
726	3364740	3365029	-	289	CCGCTTGCGCCTGGGGTGATGCTTTCGCCCTGCCGAGTAGTCGCCGCTTTGAAATGGATTGAAGAGCCGCCATCGGTATTCGGGAGTCGCCGGAGGCGTGCCTGCTGCGAATAGACCGTCCCAGCTGGGAGCACAACAATAAGATGCCATCGCCCCTTGATTTGCTGCTCAACCGCCTGACAACGCTGCTGCCCAGCGAACTCAAGCCCAATGAACTGCGCCATCTGCTGACGCCGGGTCGCCATCCGTTGCTGCTCTGCCAGCGCAGGGCGACGCTGATCGTCAACCG	5'UTR	PST_3126	PST_3126	GGDEF domain protein	125	20	2.423	14.0012
726	3364740	3365029	-	289	CCGCTTGCGCCTGGGGTGATGCTTTCGCCCTGCCGAGTAGTCGCCGCTTTGAAATGGATTGAAGAGCCGCCATCGGTATTCGGGAGTCGCCGGAGGCGTGCCTGCTGCGAATAGACCGTCCCAGCTGGGAGCACAACAATAAGATGCCATCGCCCCTTGATTTGCTGCTCAACCGCCTGACAACGCTGCTGCCCAGCGAACTCAAGCCCAATGAACTGCGCCATCTGCTGACGCCGGGTCGCCATCCGTTGCTGCTCTGCCAGCGCAGGGCGACGCTGATCGTCAACCG	CDS	PST_3126	PST_3126	GGDEF domain protein	125	20	2.423	14.0012
727	3365113	3365371	+	258	AGCGCCACTGAGGAACAATCGCCCTTTTGAGCGCTTATCGGCACGGACACCAGCCAGTAGCGTGACCGGGTCGCCCGCCCCGTCTGCGAGTCGACGTATCCACAAAAAGAACAATAAGGAGATACCCCCGTGCAAAGCGCTCTCAAGCCGCTTGCGGCAGCCGTTCTGCTCACCTGCGTGTCCAGCGTCGCTACTGCCGATAGCGGGCCGTTCAGCCAGTTCATCGTATTCGGCGACTCGCTGAGCGATGCGGGCAAT	5'UTR	PST_3127	estA	esterase EstA	272	13	4.16617	44.0183
727	3365113	3365371	+	258	AGCGCCACTGAGGAACAATCGCCCTTTTGAGCGCTTATCGGCACGGACACCAGCCAGTAGCGTGACCGGGTCGCCCGCCCCGTCTGCGAGTCGACGTATCCACAAAAAGAACAATAAGGAGATACCCCCGTGCAAAGCGCTCTCAAGCCGCTTGCGGCAGCCGTTCTGCTCACCTGCGTGTCCAGCGTCGCTACTGCCGATAGCGGGCCGTTCAGCCAGTTCATCGTATTCGGCGACTCGCTGAGCGATGCGGGCAAT	CDS	PST_3127	PST_3127	esterase EstA	272	13	4.16617	44.0183
728	3368410	3368451	+	41	CAGCGGATAGACACTTCTGACAGGGATGTCGGGCCTTAGGG	5'UTR	PST_3129	PST_3129	conserved hypothetical protein	3638	1219	1.66273	0
729	3368451	3368531	+	80	CAATCACGAGGAACACAGCATGGAGCTGAACAAGGCAGTGATCGACTGCATGCGCAGCCTGCGTCGCAGACTTCGCGACG	intergenic				1298	425	1.3899	70.8741
730	3371617	3371717	+	100	ATTTGAAGCTGGAAATGCGCAATAGCCTGTCACGGAAGCTCCTGCGTGTAGTCCTGCTATCGGCGCTGGCGGTAGGGCTGGTGCTCAGCTGCGCGCAGAT	5'UTR	PST_3133	PST_3133	GGDEF domain protein	27	11	1.51631	0
730	3371617	3371717	+	100	ATTTGAAGCTGGAAATGCGCAATAGCCTGTCACGGAAGCTCCTGCGTGTAGTCCTGCTATCGGCGCTGGCGGTAGGGCTGGTGCTCAGCTGCGCGCAGAT	CDS	PST_3133	PST_3133	GGDEF domain protein	27	11	1.51631	0
731	3371717	3371794	+	77	CATCTTCGGCGCCTACAAGACGCGCCAGCTGATCGAGGCCGATGCCCAGCGCATCCTGCGCATGACGCGCGATCCTT	CDS	PST_3133	PST_3133	GGDEF domain protein	23	6	2.15946	0
734	3406587	3406634	-	47	TTTTCACCGCCCTCTGGCAACCCAACGCCTGGACGCGAACCGTCCGG	intergenic				355	21	3.8585	55.0852
735	3406634	3406742	-	108	GCCCTCCGGCACGCAGGGCAGATAGGCGAAGCCTTAGATCTTGCCGACCAGGTCCAGCGAAGGAGCCAGGGTCTTCTCGCCCTCTTTCCACTTGGCCGGGCAGACTTC	3'UTR	PST_3162	ahpC	alkyl hydroperoxide reductase subunit C	1026	35	4.65268	400
735	3406634	3406742	-	108	GCCCTCCGGCACGCAGGGCAGATAGGCGAAGCCTTAGATCTTGCCGACCAGGTCCAGCGAAGGAGCCAGGGTCTTCTCGCCCTCTTTCCACTTGGCCGGGCAGACTTC	CDS	PST_3162	ahpC	alkyl hydroperoxide reductase subunit C	1026	35	4.65268	400
736	3410467	3410621	-	154	TCCGCACGGGCAAGGCTCGTTGCGACCGATCTTCGGCTCGGTACGCACCGACGCCACGGCGACGTCTGGCTGGCCCTCGACTTCTGCGGGCTCCTCCTCCGGCTGATCCAGCGCGGACACCTCGGCATGCTGGAACTGCATGCGCTTGGCCAGT	3'UTR	PST_3166	secA	secretion protein SecA	68	21	1.47429	4.51155
736	3410467	3410621	-	154	TCCGCACGGGCAAGGCTCGTTGCGACCGATCTTCGGCTCGGTACGCACCGACGCCACGGCGACGTCTGGCTGGCCCTCGACTTCTGCGGGCTCCTCCTCCGGCTGATCCAGCGCGGACACCTCGGCATGCTGGAACTGCATGCGCTTGGCCAGT	CDS	PST_3166	secA	secretion protein SecA	68	21	1.47429	4.51155
737	3410806	3410849	-	43	GTGACGCAGGTGATCCATCGTCGAAAGATGGTCTTTCCACAGA	CDS	PST_3166	secA	secretion protein SecA	27	2	3.53403	5.20069
738	3413176	3413190	-	14	GACTTCCATGCTGG	intergenic				12	2	2.36411	1.78213
739	3415090	3415181	+	91	CAGTGAAGCGCTTCATCCGTGCCGAACAGTGGAGTGACCAACAGCAACTGCAGCGACTTATCACCAGCTTGCAGGCCAGCCTCGCCATCGA	CDS	PST_3170	PST_3170	conserved hypothetical protein	766	85	2.95095	400
739	3417679	3418039	-	360	GCAGCAGCACGAGTATGTCGTCCTCGCTGCCGCCCTCGCTGTTTGATGGCTCTGCCAGCGCACTACTCAGCTGCCTATACAACGCCTGCACGGTGCACGTTCGACCGCCAAGATCCACCCATACCAGCCGTGTGCCCTCCGGCACCAGCCGCGCGCACTCACTCATCAGGACGGTCTTGCCGAAGCCAGCCGGCGCGCAGATCAGACGCAAGCGGCAATCAGAACTCAGCAACGACTGAACCAGCCGTGGGCGTCCTATATGTACAGGAGGCAAGCGAGGAATCGACGCGAGTTGCCCTGCGGCGCCTGCCTCTACACTTAGCGCATCAGGAATGAAGCGTACGGACATGGCAACATTCT	5'UTR	PST_3171	PST_3171	probable transcriptional regulator	240	46	2.16247	23.4817
739	3417679	3418039	-	360	GCAGCAGCACGAGTATGTCGTCCTCGCTGCCGCCCTCGCTGTTTGATGGCTCTGCCAGCGCACTACTCAGCTGCCTATACAACGCCTGCACGGTGCACGTTCGACCGCCAAGATCCACCCATACCAGCCGTGTGCCCTCCGGCACCAGCCGCGCGCACTCACTCATCAGGACGGTCTTGCCGAAGCCAGCCGGCGCGCAGATCAGACGCAAGCGGCAATCAGAACTCAGCAACGACTGAACCAGCCGTGGGCGTCCTATATGTACAGGAGGCAAGCGAGGAATCGACGCGAGTTGCCCTGCGGCGCCTGCCTCTACACTTAGCGCATCAGGAATGAAGCGTACGGACATGGCAACATTCT	CDS	PST_3171	PST_3171	probable transcriptional regulator	240	46	2.16247	23.4817
740	3419468	3419598	-	130	GCCACCGGTCCACTCCGGAATGGTGCCGTCTGCGTTACCAGCCTTCTCCGCACCCAGCGGCGTGAGGGACGTTCCGAGCTTGGCGGCTTCTTCGGGGGAAACCGCGGCCATCACACTGCTGGCGAGCAGA	CDS	PST_3172	PST_3172	conserved hypothetical protein	101	15	2.53046	11.8728
741	3419598	3419682	-	84	GAGAAGGCCAAGACACTGAATAGCTTTCTTGTTGTTTTCATACGATTCCAGTTCCTCTTGATCTTGTTTACCGGAGGCCTTGCT	3'UTR	PST_3173	PST_3173	type V secretory pathway, adhesin AidA	62	6	3.14838	8.8594
742	3421213	3421278	-	65	CCGCGAACGAAGGCACCGCTATCGCGATAACGAAGCTCGAGATCGTGCACACCCTTGAAAATCTT	CDS	PST_3173	PST_3173	type V secretory pathway, adhesin AidA	109	14	2.73997	13.7
743	3421307	3421387	-	80	GACGACCATCGTCGCCGGTCTGGGTAAAGCCGGTACCGCCGTTGTTGATGCCGACCAGATCCCTGTCCCTGTCCGCCATG	CDS	PST_3173	PST_3173	type V secretory pathway, adhesin AidA	186	22	2.85887	23.8391
744	3421387	3421427	-	40	GACCAGCTGGCACCGATGGACATCGCCGAGTCGAATTGCC	CDS	PST_3173	PST_3173	type V secretory pathway, adhesin AidA	162	14	3.31164	23.2436
745	3425722	3425761	-	39	GGTGAAGTCGACGGCATGGGCAGCCGCCATCTGCCCTAC	CDS	PST_3178	PST_3178	NAD-dependent aldehyde dehydrogenase	141	20	2.59677	16.7711
746	3425761	3425805	-	44	GGAAAGTGCCGCTACTGCAGCTAGGGAGAACAGTTTTTTCATGG	5'UTR	PST_3178	PST_3178	NAD-dependent aldehyde dehydrogenase	131	16	2.81257	16.7273
746	3425761	3425805	-	44	GGAAAGTGCCGCTACTGCAGCTAGGGAGAACAGTTTTTTCATGG	3'UTR	PST_3179	murI	glutamate racemase	131	16	2.81257	16.7273
747	3426490	3426538	-	48	CAAAAAAGGCCGCAATGACGCGGCAGCGCTCGCGGATGTATTCCGGGC	CDS	PST_3179	murI	glutamate racemase	9	1	2.94907	1.60004
748	3437875	3437972	+	97	GTCTGCTGAGCGTTCCTATTGTTCATCGAGTTCTGAAAAAATCGGGGGTAGCGTTGGGGGTACTCGTGTTCAACCGTGGGGGTATTTTTCCCCGCAG	5'UTR	PST_3193	PST_3193	site-specific recombinase, phage integrase family	16	2	2.77914	2.48931
749	3439289	3439355	+	66	CGTGATTCACGTGGTCGCCCCCTGCCAGACAGGGCGACCTCCCTCTCCGCAAGGCCCACGGTCGTG	intergenic				28	4	2.5865	3.96908
750	3466449	3466595	-	146	TCATAACAAACATAAGACTGAGGAAAATCGTCATGAGTCTTCCGAGCTATACCTGCGGACCGCAGAGCAAACCCCTGTTGCCCATGACCATCGGCGCGGCATTCGACCGTACCGTGGAGCGTTTCCCCCAGCGTGAGGCCCTGGTG	5'UTR	PST_3211	PST_3211	probable AMP-binding enzyme	65	14	1.99416	6.15406
750	3466449	3466595	-	146	TCATAACAAACATAAGACTGAGGAAAATCGTCATGAGTCTTCCGAGCTATACCTGCGGACCGCAGAGCAAACCCCTGTTGCCCATGACCATCGGCGCGGCATTCGACCGTACCGTGGAGCGTTTCCCCCAGCGTGAGGCCCTGGTG	CDS	PST_3211	PST_3211	probable AMP-binding enzyme	65	14	1.99416	6.15406
751	3466595	3466642	-	47	GGCGTGCTCGCAAGGGCGCTGGCGCTGCTGACAGTCACCCTAGGTCA	intergenic				41	5	2.81477	5.49154
752	3468169	3468237	+	68	CTGAACACAGAACAATTACAAGACAAGCAGGTGGCCCCATGAACTACTCCAGCCTCAATTTCGCCCTC	5'UTR	PST_3213	PST_3213	isovaleryl-CoA dehydrogenase	43	6	2.62045	5.41939
752	3468169	3468237	+	68	CTGAACACAGAACAATTACAAGACAAGCAGGTGGCCCCATGAACTACTCCAGCCTCAATTTCGCCCTC	CDS	PST_3213	PST_3213	isovaleryl-CoA dehydrogenase	43	6	2.62045	5.41939
753	3476522	3476567	+	45	GCCAGGCCGCGTGCCTGGTCCTCGCGTTACGCCCCGGCGTAGCGC	intergenic				28	3	3.00154	4.76317
754	3478493	3478622	+	129	GCGACGCCAGAACAAACCAAAGAACAAGACTGGCGCCGGATCGGCAGCATCGGCTCGGCCTCTGTTCTTGTTCTGGCCTGTTAACGCCCTCGACCCACGGGCGGTTACGCGTCCGCCCTCGGGCACCAG	5'UTR	PST_3222	PST_3222	transporter, periplasmic component	111	11	3.11413	15.4145
755	3478622	3478819	+	197	AACAACAACAAGAAGGAAATCTGCATGTCGACCAAGAACAAGCTTTCCCGTATCGCCTGCGCCATCGGTGCCACCACCCTGCTCGGCGCCAGCCTGCTCAGTGGCGTCGCCAGTGCCGCGGAGAAGATCCGCTGGCAGGTGCCGCTGGCCTTCCCCTCCCACCTGATCGGCCTGACCACGCCGGTCAAGCACCTTTC	5'UTR	PST_3222	PST_3222	transporter, periplasmic component	457	9	5.44527	80.7214
756	3486093	3486226	+	133	CGGCCCAAAACAACAACAAGAGGAAATACCATGCGACTGCACCACAAATCCCTCTGCCACATTCTCTGCGGCGGCGCCGTAGTGATCGCCACCCACCCCGCCAGCGCCGCCTTCGTCGAAGACAGCAAGGCCA	CDS	PST_3227	PST_3227	conserved hypothetical protein	25	2	3.423	4.70235
757	3491521	3491573	-	52	CGCTCTTTGCTATACAGTCTTGGAGATCAATCTGTTCCTCTTGGATATTAAG	CDS	PST_3231	PST_3231	conserved hypothetical protein	32	1	4.77914	7.34552
758	3492306	3492495	-	189	TCTTCACCGGCCGAAACCGCGTCTTGGTCGTAATCAACACCGTGAGCGACAGCTGAATTGATGCTCCCTGTGGTTGCAGTTGCTCGCTTGGCGCCTTTTTTATTAAGAAGCATGCTATTCAGAGCTATGAATTCATCTTTGTTTTGATCTAGATACTCCAGCTCACACGCGGAATAATCTCCACGTTTA	CDS	PST_3231	PST_3231	conserved hypothetical protein	131	2	5.81257	31.9328
759	3492954	3493103	-	149	GTGACATTCCTTGGCATTAGCGTCCCCTTTGGCATTAACACTTATAAGTCTAGCAAGACAAGTTATTTTTTTATTTCTTAGCTTCATTCTTACGGGCATACCAGCGTCTAACTACTTCCTTTGTGATCTCTATCCCGCGTTTGGATTGG	5'UTR	PST_3231	PST_3231	conserved hypothetical protein	115	4	4.62463	25.3207
759	3492954	3493103	-	149	GTGACATTCCTTGGCATTAGCGTCCCCTTTGGCATTAACACTTATAAGTCTAGCAAGACAAGTTATTTTTTTATTTCTTAGCTTCATTCTTACGGGCATACCAGCGTCTAACTACTTCCTTTGTGATCTCTATCCCGCGTTTGGATTGG	3'UTR	PST_3232	tRNA-Met	codon recognized: AUG	115	4	4.62463	25.3207
760	3503253	3503436	-	183	GCGCATAGGCCTTGATCTCGCCGGGCTGCTTCAGCCCGCCCTTGGCCTGGACGCTGTCGATGATGGCCTGGCATTTGGAGATGCTGCGCGACGCGATAGCAATACGACCGAGTTCGTCGTTGTGCTGCGCGCACTTGTGGGCCACCACCTTGGCAACACCTCCTGCGCCAATGATAAGAACGT	CDS	PST_3241	PST_3241	carboxynorspermidine dehydrogenase	107	11	3.06118	14.6905
761	3531625	3531755	+	130	TATAACAACCGTGGGAATGCCTATGCCTGCCAGCGAACCCCGCCTCTCCCGAGCCGGAGACAGCGTTCAGCTGTTTTCCAGCCGCTCCGATGACTACGCCCGTTATCGCCCGACCTACCCAGCGGCGCTT	5'UTR	PST_3264	PST_3264	SAM-dependent methyltransferase	60	14	1.89462	1.38114
761	3531625	3531755	+	130	TATAACAACCGTGGGAATGCCTATGCCTGCCAGCGAACCCCGCCTCTCCCGAGCCGGAGACAGCGTTCAGCTGTTTTCCAGCCGCTCCGATGACTACGCCCGTTATCGCCCGACCTACCCAGCGGCGCTT	CDS	PST_3264	PST_3264	SAM-dependent methyltransferase	60	14	1.89462	1.38114
762	3536539	3536647	+	108	CCCATCGGATTGCGTTGCCAAGCGATATGAGCGGCGAAGAATAAGAGCACGCTGCTGGGGCCGCCAGCCCGGCGAAGATTATCAGGCTGCACATCATCGAATGCTGCG	5'UTR	PST_3269	PST_3269	probable permease of ABC transporter	21	6	1.5865	1.6733
763	3537540	3537661	+	121	CACCAAGCACTGCAGAGGGTAGCGAAACAGGTAGCCGCGATCTTTCCTGGCGCTCCATCGCACTGTTCTTCCTCGCCGGCCTGGGCCTGACCTTCACGCCTTGCGTGCTACCGATGCTGCC	CDS	PST_3271	PST_3271	thiol:disulfide interchange protein DsbD	42	4	3.17146	7.28958
764	3537680	3537727	+	47	TTGCGCGACCAGCCCGGAGGCATGCGCAGCTTCCTGCTGTCGGTGAC	CDS	PST_3271	PST_3271	thiol:disulfide interchange protein DsbD	20	1	4.10107	4.15197
765	3547150	3547279	+	129	GCGGGCTACCGGCCCGCCTCCATTGGGAGAGAGAAATGAACGTACTGATCATCGGTAGCGGCGGCCGCGAGCATGCCCTGGCCTGGAAGGTCGCGCAGGACCCACGCGTTGCCAAAGTATACGTAGCCC	5'UTR	PST_3280	purD	phosphoribosylamine--glycine ligase		8	1.22086	0
765	3547150	3547279	+	129	GCGGGCTACCGGCCCGCCTCCATTGGGAGAGAGAAATGAACGTACTGATCATCGGTAGCGGCGGCCGCGAGCATGCCCTGGCCTGGAAGGTCGCGCAGGACCCACGCGTTGCCAAAGTATACGTAGCCC	CDS	PST_3280	purD	phosphoribosylamine--glycine ligase		8	1.22086	0
767	3565442	3565554	+	337	ACAACAACAATAACAAGCAGATCCCACAATAAGAACAAGACGTAACGGCTCCAGCAAAACAACGACAAGAAGGCGGAGGCGCAGCTAACTGATTCTTTTGGAGAGGACAT	sRNA	CrcZ	CrcZ		457856	784	2.05216	5.69873
768	3565554	3565602	+	337	GAGAACAACAAAAACTGCATCGAGCAGGCCCTGCACTGGTTGGATCGAAGATCAAGGCAACGTCAGCGACCAAAGAAATCCGTTTGCTATTGGCTCCCACTGTGGGAGCGTTCCCGACGGCCACGGCCCGAAGGACAGGCGAACAACAAGAACAGCAACGCCTGAGAAGACCAATAACAATAAATAAGCACGCGACATT	sRNA	CrcZ	CrcZ		374577	246	2.05216	5.69873
769	3568059	3568170	+	111	GACGGCATTCATGCCAGACGTAACCCTGACCACGCTGCAAGGGCTCAAGCAGAAGGGCGAGAAGATCGTCATGCTCACCTGCTATGACGCCACCTTCGCCAAGACGGCCTG	5'UTR	PST_3296	panB	3-methyl-2-oxobutanoate hydroxymethyltransferase	36	13	1.69034	0
769	3568059	3568170	+	111	GACGGCATTCATGCCAGACGTAACCCTGACCACGCTGCAAGGGCTCAAGCAGAAGGGCGAGAAGATCGTCATGCTCACCTGCTATGACGCCACCTTCGCCAAGACGGCCTG	CDS	PST_3296	panB	3-methyl-2-oxobutanoate hydroxymethyltransferase	36	13	1.69034	0
770	3577246	3577297	+	51	TCTGGGGAGCGACTGATGAACCTGTACTACCGCCTCGGTGCTGCTGTCCTG	5'UTR	PST_3303	PST_3303	conserved hypothetical protein	21	6	1.5865	1.6733
770	3577246	3577297	+	51	TCTGGGGAGCGACTGATGAACCTGTACTACCGCCTCGGTGCTGCTGTCCTG	CDS	PST_3303	PST_3303	conserved hypothetical protein	21	6	1.5865	1.6733
771	3578313	3578348	-	35	CCCCAGAAATCACGAGAACAGGAGTGACATCTATG	5'UTR	PST_3305	PST_3305	osmY-related protein	199	37	2.20631	19.9925
772	3578348	3578377	-	29	CATGACTCCGGCCTCAGATGCACAGATAA	intergenic				236	29	2.80381	29.6023
773	3578377	3578411	-	34	CAGCGCAAGCGGTGTGCCAACTCTGTCACATATT	intergenic				145	1	6.95905	37.1616
774	3587319	3587375	-	56	GCGGGGGCTGGATTTGAACCAACGACCTTCGGGTTATGAGCCCGACGAGCTACCAG	tRNA	PST_3313	tRNA-Met	codon recognized: AUG	1621	59	5.00088	0
775	3593563	3593601	+	38	AGGTTCACCACGACAGACTGGCTCTAAAGCCTGCCAAA	intergenic				29	4	2.63712	4.20129
776	3598015	3598179	-	164	CCAAGCGCCGCTAAGCCTGCCGACTGACCAAAGGATTCGAGAGTAAGAAAATGCCAAAACGTACAGATATCAAAAGCATCCTCATCCTCGGCGCTGGCCCCATCGTCATCGGCCAGGCCTGCGAGTTCGACTATTCCGGTGCCCAGGCGTGCAAGGCGCTGAAG	3'UTR	PST_3324	carA	carbamoyl-phosphate synthase small chain	86	18	2.03548	8.19881
776	3598015	3598179	-	164	CCAAGCGCCGCTAAGCCTGCCGACTGACCAAAGGATTCGAGAGTAAGAAAATGCCAAAACGTACAGATATCAAAAGCATCCTCATCCTCGGCGCTGGCCCCATCGTCATCGGCCAGGCCTGCGAGTTCGACTATTCCGGTGCCCAGGCGTGCAAGGCGCTGAAG	5'UTR	PST_3323	carB	carbamoylphosphate synthetase large subunit	86	18	2.03548	8.19881
776	3598015	3598179	-	164	CCAAGCGCCGCTAAGCCTGCCGACTGACCAAAGGATTCGAGAGTAAGAAAATGCCAAAACGTACAGATATCAAAAGCATCCTCATCCTCGGCGCTGGCCCCATCGTCATCGGCCAGGCCTGCGAGTTCGACTATTCCGGTGCCCAGGCGTGCAAGGCGCTGAAG	CDS	PST_3323	carB	carbamoylphosphate synthetase large subunit	86	18	2.03548	8.19881
777	3599231	3599335	-	104	CCATCGGCGCCGATGGATTCGCCGCGAAAGATGCTGCCATCGGCAAGAGCCAGAATGGCTGGCGTAAGGGCTGGCTTAGTCAAGAGACCTCCCGTAGATCAAGG	5'UTR	PST_3325	dapB	dihydrodipicolinate reductase	27	8	1.53403	2.0282
777	3599231	3599335	-	104	CCATCGGCGCCGATGGATTCGCCGCGAAAGATGCTGCCATCGGCAAGAGCCAGAATGGCTGGCGTAAGGGCTGGCTTAGTCAAGAGACCTCCCGTAGATCAAGG	CDS	PST_3325	dapB	dihydrodipicolinate reductase	27	8	1.53403	2.0282
778	3606420	3606585	-	165	GTCAGCACACGATAGACAGTCGCCAGACCGACATCCTCGCCCGCCTCCATCAACGCCTTGTAGACGTCCTCGGCGCTCATGTGTCGACGGTCAGTCGTATCCAGCATCTGCAGGATCTTGACCCGCGGCAGCGTTACCTTGAGACCTGCTTTACGTAGTTCGCTA	5'UTR	PST_3330	fur	ferric uptake regulation protein	128	50	1.13529	5.72649
779	3609660	3609785	+	125	GTTAATTGGTCTTACCACTTTACAGAAGCAACTAACAATAAGAGGACTCAGCATGAGATCTGTGCACAACAACTATTCCACGGTCCGCTCAGGGCCCCATCTGAATCGAACCGTAGGGGACGCTT	intergenic				306	3	6.45157	76.6035
780	3609785	3609996	+	211	GACATGTCCAACGGACTGCTCGCACTTTTCGCTTTCACTCCCATTCTGCTCGCGGCCGTGATGCTGATCGGCCTGCGCTGGCCCGCCAGCCGCGCCATGCCGCTGGTCTACCTGTTCACCGCGGCCATCGGCCTGTTCGTCTGGGACATGAGCTTCAACCGGATCATCGCATCCACGCTGCAGGGCCTGGTGATCACGCTCGGTCTGTTGT	5'UTR	PST_3336	PST_3336	L-lactate permease	161	19	2.86213	20.7307
781	3614618	3614684	+	66	CAGGTGCTGGCCTACGGCGCCCACGGCCCAAAGGATCTGATCCTGCTGATCCTGGAGGACGCATGA	CDS	PST_3339	PST_3339	uncharacterized conserved protein	9	3	1.80582	0
782	3642869	3643210	-	341	GACGCTCCCAGGCGGCCTGCCTCTCATGCCCGACAGCCCGGAGCTCTGGGCTCTGCCGTTCAAGCAGGTCTAGCAGCGGAGGCAACGTGGCGCCAAGCTCGGCTGACCCTGGCGAAGCCTGCGCGCCGCTGCTCAGAGCAAGGCCTAGGATGACGGGTGCTAGCAGCCCCCAACTGCGGACGGGCAGCGGCTGAACGATCCAGTTCATAGAATCTCCTTACTGCAGTGCCGGTCCCGTTGATTGCAGCAACGACAACTAGAATATTCGAGGACTTCGGCTTGCGCACCACGCCAGTCATGAGCGGAGAGCGGAAACGGGTGTGCCGACCAGGCGCGATATT	5'UTR	PST_3363	PST_3363	outer membrane protein	95	11	2.88957	12.5299
782	3642869	3643210	-	341	GACGCTCCCAGGCGGCCTGCCTCTCATGCCCGACAGCCCGGAGCTCTGGGCTCTGCCGTTCAAGCAGGTCTAGCAGCGGAGGCAACGTGGCGCCAAGCTCGGCTGACCCTGGCGAAGCCTGCGCGCCGCTGCTCAGAGCAAGGCCTAGGATGACGGGTGCTAGCAGCCCCCAACTGCGGACGGGCAGCGGCTGAACGATCCAGTTCATAGAATCTCCTTACTGCAGTGCCGGTCCCGTTGATTGCAGCAACGACAACTAGAATATTCGAGGACTTCGGCTTGCGCACCACGCCAGTCATGAGCGGAGAGCGGAAACGGGTGTGCCGACCAGGCGCGATATT	CDS	PST_3363	PST_3363	outer membrane protein	95	11	2.88957	12.5299
783	3651028	3651146	+	118	TATTTTTCGATCATGCCGGGCAGTTGCGTTACTAATACTGTGAGAGCTCAGATTTGATAATCAGCCCTCGGTGTTACCTAAGAACGGACAAGCCGGGAGGCTGTGAGGTTTCGATTTT	3'UTR	PST_3373	PST_3373	conserved hypothetical protein	24	2	3.36411	4.45359
784	3655403	3655538	-	135	TCCTTCGTCGCGCAGCATGTCTGCGGTATTACCGTATGAGCGACTCCAAGAAATCCCGATGTAGGGCGCAAACTCGCGAACGATTTCGTAGCGCAGGCGCAAACCCAGTTCGGTATTCGCCAGGCCCGAGCCCAC	CDS	PST_3381	copB	copper resistance protein B	72	6	3.36411	10.6953
785	3665094	3665227	+	133	ACTGAGTCGAAACAAACTTTCGGAATCTGCCTGCATGAAATTACTGGTCGCTGAAGACGAACCCAAAACTGGTTCTTACCTGCAACAAGGACTTACCGAAGCTGGATTTACCGTCGACCGGGTCACGACTGGC	5'UTR	PST_3390	PST_3390	transcriptional activator CopR	23	3	2.71774	3.59655
785	3665094	3665227	+	133	ACTGAGTCGAAACAAACTTTCGGAATCTGCCTGCATGAAATTACTGGTCGCTGAAGACGAACCCAAAACTGGTTCTTACCTGCAACAAGGACTTACCGAAGCTGGATTTACCGTCGACCGGGTCACGACTGGC	CDS	PST_3390	PST_3390	transcriptional activator CopR	23	3	2.71774	3.59655
786	3666074	3666207	+	133	AGATGGCAGAGTGCTCTTTTCTGATCCCAAGACAGTCGACGTCCCGGAAAGCTATAGGGACGCAGAACAGCAGAATATGTGGGAATGGAAATATGCCGGCCGCCTGTATAGAGGATTGACTGCCCGAATCTCG	CDS	PST_3391	PST_3391	sensor protein CopS	11	1	3.23858	2.09251
787	3685861	3685891	+	30	TACCTGTTCGAGCCCATCTTCGCAGCATTC	CDS	PST_3411	PST_3411	conserved hypothetical protein	9	1	2.94907	1.60004
788	3687620	3687681	-	61	ACCGCTTGTGACTGGGCAGCTAGGCCAGCCAAGTAAGCGCCTAGGTCCTGGAAATTGTTTT	CDS	PST_3413	PST_3413	conserved hypothetical protein	16	1	3.77914	3.08525
789	3689257	3689296	+	39	CGAAAAGGCACAAGCATCAAGTCGACAGATATCCTGATA	3'UTR	PST_3414	PST_3414	conserved hypothetical protein	34	10	2.10107	1.34473
790	3696730	3696751	-	21	CGTCGCGAAAATCTCGGTTGA	CDS	PST_3422	PST_3422	out membrane porin	27	2	3.53403	5.20069
791	3696763	3696812	-	49	GATTTATCAGCGAAAGCGTGCTGCCTTCGATGAAGCCCTCCGCTGTTTC	CDS	PST_3422	PST_3422	out membrane porin	112	9	3.41657	16.5626
792	3696812	3696862	-	50	CGATTGGGCAAAGACCGGGGCGCTGCCCAGTGCCAGTGAAAGGGCTGTAA	CDS	PST_3422	PST_3422	out membrane porin	181	7	4.47163	30.4057
793	3696862	3696982	-	120	CGGTCATTTACAGGGGAAGATCATCGCCCGGCACTCGAACAAAAAGGCGAAGGCGTCATTCGAGCGCTGACATGCCGTATATCAGGAGCATCATCATGAGCAAAAAGGCCGCCCTTTCAC	5'UTR	PST_3422	PST_3422	out membrane porin	142	6	4.34393	23.6919
793	3696862	3696982	-	120	CGGTCATTTACAGGGGAAGATCATCGCCCGGCACTCGAACAAAAAGGCGAAGGCGTCATTCGAGCGCTGACATGCCGTATATCAGGAGCATCATCATGAGCAAAAAGGCCGCCCTTTCAC	CDS	PST_3422	PST_3422	out membrane porin	142	6	4.34393	23.6919
794	3703242	3703304	-	62	GGATTCTTAGCTTCTAGTCCGTCTATTTTTTCTTCACCAGACTCGGTTTCGTGAATCCGTTT	CDS	PST_3427	PST_3427	conserved hypothetical protein	17	2	2.86661	2.73046
795	3710775	3710815	-	40	ACAGCCCGTTGCAGGTTATTGATCATGGCGCCCACCTTGG	CDS	PST_3436	PST_3436	conserved hypothetical protein	12	4	1.80582	0
796	3712160	3712220	-	60	AAAGCGTTACGTAGGCGCCGATAATAATCCGGGCGGTAATCAGGGGCCGCCCGTAGTAAA	CDS	PST_3438	PST_3438	conserved hypothetical protein	74	1	5.9886	18.2272
797	3712220	3712344	-	124	CAAATAATAATTAGAAGAAGAATATGAATGCAGAGACTCAAAGCGCCTATATTAGTTTGGCCAGTAATTTTTATGCGACTCGGATGCAGGGCGTTGAGCTTGATGAGCTCAATATTATTGGTGC	5'UTR	PST_3438	PST_3438	conserved hypothetical protein	133	1	6.83443	33.9115
797	3712220	3712344	-	124	CAAATAATAATTAGAAGAAGAATATGAATGCAGAGACTCAAAGCGCCTATATTAGTTTGGCCAGTAATTTTTATGCGACTCGGATGCAGGGCGTTGAGCTTGATGAGCTCAATATTATTGGTGC	CDS	PST_3438	PST_3438	conserved hypothetical protein	133	1	6.83443	33.9115
797	3712220	3712344	+	124	CAAATAATAATTAGAAGAAGAATATGAATGCAGAGACTCAAAGCGCCTATATTAGTTTGGCCAGTAATTTTTATGCGACTCGGATGCAGGGCGTTGAGCTTGATGAGCTCAATATTATTGGTGC	3'UTR	PST_3439	PST_3439	conserved hypothetical protein	133	1	6.83443	33.9115
798	3725174	3725353	-	179	TTACGCTGAAGTTGCTCGCAGTTCTCCAGCTGCTCTTGCAACCAAGAAACTTTCTCTACAGCCCCCGCACTAAACTCAGTCAAAAAAAGTGCAGCACAATTGAACTCTTCCAGCCTCTTAATGCTGGCCGATAACTCATCCAACTTATTTTTAAGATCTAATCTATCCACACCTAACTT	CDS	PST_3445	PST_3445	conserved hypothetical protein	42	2	4.17146	8.81371
799	3737314	3737391	-	77	CTTGCCAGCACAAAGCAATGCCAGCAATGACCACCAGTAATAGGCTGACTCCTAATCCCCCCCAAAACAGCATCATC	CDS	PST_3450	PST_3450	conserved hypothetical protein	64	8	2.77914	8.31035
800	3737509	3737618	+	109	TTCGAGCAGATGGAGGGGCCATGAAGCGCAAGCAAGAAATCGAATCGGTACGCTGGGATTTGGCACTGCGCTATCGTCTCATCGAGACGGTGGCATGGTGGGAGGGTCG	intergenic				17	1	3.86661	3.35096
801	3738564	3738612	+	48	TCGAAAAAGCTTCAAATCTAATACATGGAAACATCTATCTTCATAGAG	CDS	PST_3452	PST_3452	conserved hypothetical protein	57	1	5.61203	13.843
802	3738612	3738684	+	72	GACAGAAAGAACCATCATTTTTCGGCGGTATTATAAATGGCTTCCGTATAACAGGCACCGCCCCCAATGAAA	CDS	PST_3452	PST_3452	conserved hypothetical protein	76	1	6.02707	18.7786
803	3738684	3738742	+	58	AAATAACATTCCGTTTTAGACGCATGCTCTCTCACGAGGGAGTTACCACTGAAAAAGA	CDS	PST_3452	PST_3452	conserved hypothetical protein	86	1	6.20541	21.4911
804	3738805	3738847	+	42	TTTGAGTGTAGTTTACGAGCCATGCACAGCGCCTTGAAGCAG	intergenic				84	3	4.5865	18.4082
805	3738847	3738992	+	145	CAAAGAACTTCCGTATGACCTGTAATGGCATGCGAGGGCTTTCCAAGTACAGGCACCATCAGTAGCGCGTCACATTTCGTCGCACCCCTAGATCACGATTGGTGCTTAACCTATACAGGGGAAGCACCATGGATCGCCTCATCAA	5'UTR	PST_3453	PST_3453	conserved hypothetical protein	136	11	3.40717	19.9694
805	3738847	3738992	+	145	CAAAGAACTTCCGTATGACCTGTAATGGCATGCGAGGGCTTTCCAAGTACAGGCACCATCAGTAGCGCGTCACATTTCGTCGCACCCCTAGATCACGATTGGTGCTTAACCTATACAGGGGAAGCACCATGGATCGCCTCATCAA	CDS	PST_3453	PST_3453	conserved hypothetical protein	136	11	3.40717	19.9694
806	3742757	3742812	+	55	CCGATTTTAGGGATGAACGCCGTGCCATCAGCCACCAGTCGCAGCACACTAACCC	5'UTR	PST_3457	PST_3457	transcriptional factor MdcH	8	4	1.22821	0
806	3742757	3742812	+	55	CCGATTTTAGGGATGAACGCCGTGCCATCAGCCACCAGTCGCAGCACACTAACCC	CDS	PST_3457	PST_3457	transcriptional factor MdcH	8	4	1.22821	0
807	3744881	3744914	-	33	CAGTATCGAGATCGACATCGACATCGCCTACCA	CDS	PST_3460	PST_3460	htrA suppressor protein sohA, putative	15	7	1.32039	0
808	3750267	3750354	-	87	TGGGGTGGTAGACCCGCAGAAGCGGTGTTGTATTGGAGTCTCAGACGGGTCTTGTTCTGAGGGAGCACCATACCGGCGCCATAACGT	CDS	PST_3463	PST_3463	conserved hypothetical protein	65	4	3.80151	12.7919
809	3750354	3750509	-	155	TCCTCGTAGCGCATGCAGAACAACTGGGCGAACGCTTCTTTACAGCGGGTTACGGGTGTCCGCTTCCCGATGCTGTGATCAGACAGCACCCAGGCCAACGCCCAGTCAGCCGGCATTGGTTGCTTGTCAGCCGCCAACTGACCCAGGCCAATACG	CDS	PST_3463	PST_3463	conserved hypothetical protein	116	9	3.4672	17.2968
810	3750522	3750646	-	124	ATTTCGTAGCCGTAAGGTAACGGTGCCGGCGGCGCCTTTTGATAGCGCCTGGCGAGTATTTGGCCTTGGCGGAGGAAGTCTACGAAGCGACTGGCGTAGTTATTGAAGGAGTTATTCTTGCCAT	CDS	PST_3463	PST_3463	conserved hypothetical protein	125	8	3.74493	19.4645
811	3750646	3750743	-	97	AGATCGAGAGCAACCGCTCCACCTCGGCAATTATGATAGGTATGTCGGCCGCCGCAGCCTGATCCGTCTTGGCGTCGACAAAAACCCTACGCTCAAG	CDS	PST_3463	PST_3463	conserved hypothetical protein	77	5	3.724	12.1246
812	3751334	3751519	-	185	TAGCCACCCGCCTATGCCGACAATAAGTGCTCCGCCCAAGAAAACCCATACACCCTTGGGAACGGAAGCAAGCCCCCCAATCACTAGGGCACACAGAACCATCGCTCCAGATACACCAGACTTGCTGCTGCGCTTACGCTTCCCTGCCATCGCTTCGACTCCCTATACAAGCATGCTGGCCATTT	5'UTR	PST_3463	PST_3463	conserved hypothetical protein	149	45	1.50646	9.66595
812	3751334	3751519	-	185	TAGCCACCCGCCTATGCCGACAATAAGTGCTCCGCCCAAGAAAACCCATACACCCTTGGGAACGGAAGCAAGCCCCCCAATCACTAGGGCACACAGAACCATCGCTCCAGATACACCAGACTTGCTGCTGCGCTTACGCTTCCCTGCCATCGCTTCGACTCCCTATACAAGCATGCTGGCCATTT	CDS	PST_3463	PST_3463	conserved hypothetical protein	149	45	1.50646	9.66595
813	3752811	3752932	-	121	CCCATCACGTCAGCACCCAAATTCGGATCAAAACTCGTTGCCTCCCCCCCACTAACGGCTAGCTGTCCAACCAATAATCGTCTCGAGCAATACGCCCAAACTTGTAGTCTTCATGCTGCGG	intergenic				31	4	2.73334	4.66938
814	3770143	3770290	-	147	CGTGTGAGTTGAAACGAGGCGCGAGACCGGGGAGCGGGAGCGGTGCGAACCGGTGCGCCAGGTCATGACAAGAACAAGAACAGGGAACCGTCCATGAATGCCGCGATGCCACCTTTACTGCCATTGATCCCCACCAAGCTGGCGATC	5'UTR	PST_3483	PST_3483	ATP-dependent transcriptional regulator	30	5	2.36411	3.52299
814	3770143	3770290	-	147	CGTGTGAGTTGAAACGAGGCGCGAGACCGGGGAGCGGGAGCGGTGCGAACCGGTGCGCCAGGTCATGACAAGAACAAGAACAGGGAACCGTCCATGAATGCCGCGATGCCACCTTTACTGCCATTGATCCCCACCAAGCTGGCGATC	CDS	PST_3483	PST_3483	ATP-dependent transcriptional regulator	30	5	2.36411	3.52299
815	3774002	3774100	-	98	CGGGACGCGCCGAGGATGGAACGACTGTCAGAGCCAAAGGCCGGCAGCGGGTGGAACAAAAAACAAGAAGCCACGAGGAACGCGAAGCATGAACACTA	5'UTR	PST_3486	PST_3486	maltose ABC transporter, periplasmic maltose-binding protein	51	5	3.12964	7.31662
815	3774002	3774100	-	98	CGGGACGCGCCGAGGATGGAACGACTGTCAGAGCCAAAGGCCGGCAGCGGGTGGAACAAAAAACAAGAAGCCACGAGGAACGCGAAGCATGAACACTA	CDS	PST_3486	PST_3486	maltose ABC transporter, periplasmic maltose-binding protein	51	5	3.12964	7.31662
815	3774002	3774100	+	98	TAGTGTTCATGCTTCGCGTTCCTCGTGGCTTCTTGTTTTTTGTTCCACCCGCTGCCGGCCTTTGGCTCTGACAGTCGTTCCATCCTCGGCGCGTCCCG	3'UTR	PST_3487	PST_3487	alpha-amylase	51	5	3.12964	7.31662
816	3774238	3774388	+	150	AAAAAAGCATAATGGAGCCACTTCGATGCGTGCCCACCGCCTACCCGCCCTGTCGCTGCTGCTCGGATTCACCCTAGCGCTGCCCGTACTGGCCGATCCCGAGCTGGCTGCCCGGCTGGATGGCCAGCCGCTGCCGTTGAACTGGAATAC	5'UTR	PST_3487	PST_3487	alpha-amylase	210	4	5.49339	49.8241
816	3774238	3774388	+	150	AAAAAAGCATAATGGAGCCACTTCGATGCGTGCCCACCGCCTACCCGCCCTGTCGCTGCTGCTCGGATTCACCCTAGCGCTGCCCGTACTGGCCGATCCCGAGCTGGCTGCCCGGCTGGATGGCCAGCCGCTGCCGTTGAACTGGAATAC	CDS	PST_3487	PST_3487	alpha-amylase	210	4	5.49339	49.8241
816	3774388	3774448	+	60	CCTGGCCAGCGACCGCTACGACATCGAGCTCAGCCTCGCGCCCGGCCAGTTGCAGTTGCG	CDS	PST_3487	PST_3487	alpha-amylase	42	2	4.17146	8.81371
817	3774448	3774530	+	82	CATGCCCCAGGCCAGTGGCGAGGCCGTGGCCCTTGCGCCCTTTCGCCGTCAGCCGCTTGGCACAGACAGCATTTACCGCTAC	CDS	PST_3487	PST_3487	alpha-amylase	36	4	2.94907	5.85409
818	3776883	3776958	+	75	TTTCGGCTACCTCTACCCCTTCGACCCGCTGCGTCAGTACAACAGCGACGGCCTCGCCTCGCCGGGGTTTCATCC	CDS	PST_3488	PST_3488	conserved hypothetical protein	20	4	2.54278	0
819	3779149	3779349	-	200	TCCTCGTCTGGCGGCCTTGCCGTCGGATACCCGAACAAGCACAAGAACCGGAGTATTGCGATGAGCCACATCCTGCGTGCCGCCGTATTGGCGGCGGTCCTGCTGCCGTTTCCCGCACTGGCCGATCAGGCCGGCAAGAGCCCGGCCGGGGTGCGCTACCACGGCGGCGACGAAATCATCCTCCAGGGCTTCCACTGGAA	CDS	PST_3489	PST_3489	glucan 1,4-alpha-maltotetraohydrolase precursor	52	4	3.47958	9.50752
820	3785329	3785455	-	126	CGCGCGGCAGTTCGGCTGGCGCTGCGCTGTCCAGCGCCTGCAGGGCCTGGCGCGTGGCGCTTTCGATGGCCGCCCAGTCGCCGGCACGCACGGCCTTGGCGTCGACCATCCAGGTGCCACCGACGC	CDS	PST_3495	eda-1	4-hydroxy-2-oxoglutarate aldolase/2-dehydro-3-deoxyphosphogluconate	12	2	2.36411	1.78213
821	3788006	3788125	-	119	CATGGCGACGCAGGTGCTCGGCGATCAGCGCCAGATGCGAAGCCGGCTCGCCGCCGTCGCGGGCGAGGCCGAGAATGCGGGTGTCCGCCGGCAGCAGGCCGGCACGGTCGAGCTGATAG	CDS	PST_3497	zwf	glucose-6-phosphate 1-dehydrogenase	162	24	2.53403	18.7656
822	3788125	3788235	-	110	AGTGTTAGTAGAAGAACAAACATCATGACGCCATTATCTGTCGAACCCTGCACCCTGGCGCTGTTCGGCGCCCTCGGTGATCTGGCCTTGCGCAAGCTGTTTCCCGCGCT	5'UTR	PST_3497	zwf	glucose-6-phosphate 1-dehydrogenase	159	9	3.9221	25.2316
822	3788125	3788235	-	110	AGTGTTAGTAGAAGAACAAACATCATGACGCCATTATCTGTCGAACCCTGCACCCTGGCGCTGTTCGGCGCCCTCGGTGATCTGGCCTTGCGCAAGCTGTTTCCCGCGCT	CDS	PST_3497	zwf	glucose-6-phosphate 1-dehydrogenase	159	9	3.9221	25.2316
823	3788279	3788484	+	205	AGTAATAAAAACAACATTTAGCCAGAAAAGGAGATTCCGGTAGTCGCTCCGCAGCCCGCTCAGTAGCATAGGGCACCTCTGACCCGCCGCATCAGGATCGTCATGGACCGCGTACACAATCTGCTCGAGCAGATCCAGCGTCGCATCGAAGACCTCAACAAGGCCGAGCGCAAGGTGGCCGAAGTCATCCTGCGCAACCCTCAGC	5'UTR	PST_3498	hexR	transcriptional regulator HexR	72	7	3.14171	10.2132
823	3788279	3788484	+	205	AGTAATAAAAACAACATTTAGCCAGAAAAGGAGATTCCGGTAGTCGCTCCGCAGCCCGCTCAGTAGCATAGGGCACCTCTGACCCGCCGCATCAGGATCGTCATGGACCGCGTACACAATCTGCTCGAGCAGATCCAGCGTCGCATCGAAGACCTCAACAAGGCCGAGCGCAAGGTGGCCGAAGTCATCCTGCGCAACCCTCAGC	CDS	PST_3498	hexR	transcriptional regulator HexR	72	7	3.14171	10.2132
824	3800526	3800678	-	152	ATCGAATTCACCCGTGGCCGCCCCGGCCGCCGCAATGGCGCGCTCGATCTTGGCCAACTCGAACGCCGCCAAGCGGCCATCGCGCTTGCGCAGCGAGACCGGTTGGTTCACCTCTGCCTGTCTGGGCACTCCCGCCTCCATAACCATATGTA	5'UTR	PST_3509	PST_3509	anaerobic class III ribonucleotide reductase	67	24	1.26027	3.64049
824	3800526	3800678	-	152	ATCGAATTCACCCGTGGCCGCCCCGGCCGCCGCAATGGCGCGCTCGATCTTGGCCAACTCGAACGCCGCCAAGCGGCCATCGCGCTTGCGCAGCGAGACCGGTTGGTTCACCTCTGCCTGTCTGGGCACTCCCGCCTCCATAACCATATGTA	CDS	PST_3509	PST_3509	anaerobic class III ribonucleotide reductase	67	24	1.26027	3.64049
825	3808785	3808866	+	81	AGGAGGAGCACCACATGCCCAAATGCCTGTACTGCCAGCAAGACAATCCGCCGGGGGACGCCGAATGCAGCAACTGCGGCA	CDS	PST_3519	dnrP	DnrP protein, function unknown	16	4	1.77914	1.63448
826	3811140	3811267	-	127	CCAGCCGGGCCGTCGATGCTCATTGCGAACCGTCTCAGGCCGCGGCGGCTGCCGCTGCTGCGACCGGTACTCGACCGCGCTGGCGGAAGCTGTACAGGTAGCAGACCAGACCGATCAGGAAGAACAC	3'UTR	PST_3521	norB	nitric-oxide reductase subunit B	15	7	1.32039	0
827	3815179	3815223	-	44	GGTAGCGGTCGATCAGGCGGCGGCTGAGCGTGTCGATCTGCATG	CDS	PST_3526	nirD	transcriptional regulators	38	11	2.00935	0
828	3816695	3816744	-	49	GGACGCCATGACAGTTGCCCGACACGCCGTAAAACGTCTGGGGCTGACC	5'UTR	PST_3528	nirC	c-type cytochrome precursor	463	103	1.94751	39.7075
828	3816695	3816744	-	49	GGACGCCATGACAGTTGCCCGACACGCCGTAAAACGTCTGGGGCTGACC	CDS	PST_3528	nirC	c-type cytochrome precursor	463	103	1.94751	39.7075
829	3816744	3816874	-	130	TCCGGTGCAGCTTACTTGTGGCTCAGAACCCACTCGGCCAGGATCTTGGCCTCTTCTTCGGTGACCGGGTTTGGCGGCATCGGGATCGGACCCCAGACGCCCTGGCTGCCGTTCTTGATGTGGCCGGCCA	3'UTR	PST_3529	nirM	cytochrome c-551 precursor	828	238	1.57781	54.0948
830	3817121	3817138	-	17	GTGCTCAGCCAAAGACG	intergenic				346	73	2.02395	31.1993
831	3820465	3820513	-	48	GTCTTGGTCCAGTGCGGTTCGAGGTTCTTGCCCGTTGCGCCCTTGCGC	CDS	PST_3532	nirS	cytochrome cd1 nitrite reductase precursor	27	3	2.94907	4.52831
832	3820554	3820659	-	105	CTTGGCCGCCTCTTTCTCTTCGGCGGTCATCTCTGGGGCGGCAGCCTGGGCGACTGCCAGACCTAGCAGCGAAAGGCCGGCGATCACGCCAGCCAGAATAGGTTT	CDS	PST_3532	nirS	cytochrome cd1 nitrite reductase precursor	120	3	5.10107	27.7495
833	3820659	3820713	-	54	AGCAGGAGTCGCGCCTGAGCGCTCCCATAGGAGAGAAGGATGAGCAATGTCGGT	5'UTR	PST_3532	nirS	cytochrome cd1 nitrite reductase precursor	116	4	4.63712	25.5798
833	3820659	3820713	-	54	AGCAGGAGTCGCGCCTGAGCGCTCCCATAGGAGAGAAGGATGAGCAATGTCGGT	CDS	PST_3532	nirS	cytochrome cd1 nitrite reductase precursor	116	4	4.63712	25.5798
834	3820713	3820757	-	44	AGTTACGGCGGTGTGGCAGTTCCCGGGGACTTCTTCTTTTTGCG	intergenic				112	5	4.26457	18.6457
835	3822405	3822485	+	80	GCAAACATGTCCGCTTCCAAGGTCCTGGTCGCCTGCTGGCTCGGTCTGGCGGTGCTGTCGATATCCACCGTCGTGCTGGG	5'UTR	PST_3535	nirP	membrane protein NirP	16	7	1.4135	0
835	3822405	3822485	+	80	GCAAACATGTCCGCTTCCAAGGTCCTGGTCGCCTGCTGGCTCGGTCTGGCGGTGCTGTCGATATCCACCGTCGTGCTGGG	CDS	PST_3535	nirP	membrane protein NirP	16	7	1.4135	0
836	3823933	3824147	+	214	TTGCTACCTCTCCGACGAGGAGATCGGTCTGCCGACACCCGAGCGCATTCCCAGCATCGCCATTTGATCGAAGCGGCCGCCAAGCGCCGCCCGCACACCGTAGTCCGATGAGCATTCAGGAGCACCGCATGGACCAGCCACTCACACTTCCCGCTTCGCTGAGCGCCGCGTTCGCCCCCGGCGAAGTCGCTCTGGTCGGCGCCGGCCCGGGTGA	3'UTR	PST_3536	nirJ	heme d1 biosynthesis protein NirJ	51	12	1.86661	4.56114
837	3830331	3830522	-	191	GTCGCACCGGGCATGCAGCGCAGCGAGTTCGTCACGCTGGCGTAGCGCGCGCTTGCTTTCGAACCACATCGGTCACCTCCGTCAGCTGATGGTGTAACCGTTGTCCACCACCCAGTCCTGGCCGAACACACCGCGCGCACCCTGGGACAGCTGGAACAGGATCACGTTGGCCACCGCCGCCGATTCGAGGA	CDS	PST_3542	PST_3542	methyl-accepting chemotaxis protein	12	6	1.22086	0
837	3830331	3830522	-	191	GTCGCACCGGGCATGCAGCGCAGCGAGTTCGTCACGCTGGCGTAGCGCGCGCTTGCTTTCGAACCACATCGGTCACCTCCGTCAGCTGATGGTGTAACCGTTGTCCACCACCCAGTCCTGGCCGAACACACCGCGCGCACCCTGGGACAGCTGGAACAGGATCACGTTGGCCACCGCCGCCGATTCGAGGA	5'UTR	PST_3542	PST_3542	methyl-accepting chemotaxis protein	12	6	1.22086	0
838	3838513	3838852	-	339	CCGCTGGTGAACAAGAACAAGCGCAAGAAGCGCGACAAGAAGGCGCCGGCATCCGCCGAGCTGATTCCCGTAGTGCAAGTGGTGGAACCCTGAGCCATCGCCCCGGCGAGGTGCTCGATCGAGTGTGTTTGAAGCAGATGTCCCAAAGGAGCAAAACCCCATGAGCGACAAGAGCAAGAACAACCCCGAGGTGCTGGAGAAGGGCGGCATCAGCCGTCGTAACTTCCTCGGCGCCAGTGCGGTGACCGGCGCGGCCGTTGCGGCCACCGCCTTCGGCGGCGCGGTGATGACCCGCGAATCCTGGGCCGCCGCGGTCAAGGATGCGCAGCAGAATATCCA	5'UTR	PST_3550	nosZ	nitrous-oxide reductase precursor	206	48	1.88068	17.323
838	3838513	3838852	-	339	CCGCTGGTGAACAAGAACAAGCGCAAGAAGCGCGACAAGAAGGCGCCGGCATCCGCCGAGCTGATTCCCGTAGTGCAAGTGGTGGAACCCTGAGCCATCGCCCCGGCGAGGTGCTCGATCGAGTGTGTTTGAAGCAGATGTCCCAAAGGAGCAAAACCCCATGAGCGACAAGAGCAAGAACAACCCCGAGGTGCTGGAGAAGGGCGGCATCAGCCGTCGTAACTTCCTCGGCGCCAGTGCGGTGACCGGCGCGGCCGTTGCGGCCACCGCCTTCGGCGGCGCGGTGATGACCCGCGAATCCTGGGCCGCCGCGGTCAAGGATGCGCAGCAGAATATCCA	CDS	PST_3550	nosZ	nitrous-oxide reductase precursor	206	48	1.88068	17.323
838	3838513	3838852	-	339	CCGCTGGTGAACAAGAACAAGCGCAAGAAGCGCGACAAGAAGGCGCCGGCATCCGCCGAGCTGATTCCCGTAGTGCAAGTGGTGGAACCCTGAGCCATCGCCCCGGCGAGGTGCTCGATCGAGTGTGTTTGAAGCAGATGTCCCAAAGGAGCAAAACCCCATGAGCGACAAGAGCAAGAACAACCCCGAGGTGCTGGAGAAGGGCGGCATCAGCCGTCGTAACTTCCTCGGCGCCAGTGCGGTGACCGGCGCGGCCGTTGCGGCCACCGCCTTCGGCGGCGCGGTGATGACCCGCGAATCCTGGGCCGCCGCGGTCAAGGATGCGCAGCAGAATATCCA	3'UTR	PST_3551	nosR	regulatory protein NosR	206	48	1.88068	17.323
839	3855100	3855212	-	112	ACGGCATTGCCCTGCTCGCCGCCCACCTCGCCGCGGGCCACGTTGATGCCGTAGTCCACCAGCAGGTTGAGCATGTCGCGCAGAATGCCGACGCGGTTCTGGCAGAGAATCT	CDS	PST_3561	phhR	transcriptional regulator PhhR	64	8	2.77914	8.31035
840	3855212	3855298	-	86	AACTGTCAAATAATCTTGACGATAATTTGCGCTGCACTGCAGCGCCGGCCCCACAACAAGACAACAGGGCTCCGCCATGCGTATCA	5'UTR	PST_3561	phhR	transcriptional regulator PhhR	80	5	3.77914	12.6823
840	3855212	3855298	-	86	AACTGTCAAATAATCTTGACGATAATTTGCGCTGCACTGCAGCGCCGGCCCCACAACAAGACAACAGGGCTCCGCCATGCGTATCA	CDS	PST_3561	phhR	transcriptional regulator PhhR	80	5	3.77914	12.6823
841	3855298	3855344	-	46	TGCTCGATTGGCAACGCCGCCGATCCGGCTGCCGACCTCTCTGTCA	intergenic				32	3	3.19418	5.49287
842	3855439	3855555	+	116	AAGATGCCCAAGCGGCCCAGGAGAAGCGATGAAGACCACCCACTACGTAGCCCGCGAACCGGACGCGCAGGGGCATATTCATTACCCCGACGCCGAGCACGCGGTGTGGCAGACGC	5'UTR	PST_3562	phhA	phenylalanine-4-hydroxylase	75	31	1.05377	3.17142
842	3855439	3855555	+	116	AAGATGCCCAAGCGGCCCAGGAGAAGCGATGAAGACCACCCACTACGTAGCCCGCGAACCGGACGCGCAGGGGCATATTCATTACCCCGACGCCGAGCACGCGGTGTGGCAGACGC	CDS	PST_3562	phhA	phenylalanine-4-hydroxylase	75	31	1.05377	3.17142
843	3861533	3861564	-	31	CCGGCGCGCCATTGTCGCGGGTCAGCGGGGC	CDS	PST_3568	katB	catalase	274	6	5.29221	48.3292
844	3861564	3861685	-	121	ATAAGCGCATCAGAAAATCGAAGAGGAATCACCCATGTCCCGTATGACCTTTGGCTCCACGCCAGCGCGCCTTGCGCTGGGCGTTATTTCCGCGAGCCTCCTTGCGCTGTCTGCCAATGCC	5'UTR	PST_3568	katB	catalase	758	8	6.3452	400
844	3861564	3861685	-	121	ATAAGCGCATCAGAAAATCGAAGAGGAATCACCCATGTCCCGTATGACCTTTGGCTCCACGCCAGCGCGCCTTGCGCTGGGCGTTATTTCCGCGAGCCTCCTTGCGCTGTCTGCCAATGCC	CDS	PST_3568	katB	catalase	758	8	6.3452	400
845	3869525	3869607	-	82	TGCTGCACCACCTGCAAACGCCAGCAACGCCAGAAGCAGATACCTAGTCACTTCAGCCACCCTCGGAGGAGCGCACGTAACA	5'UTR	PST_3577	PST_3577	GGDEF domain protein	43	17	1.11795	2.08589
845	3869525	3869607	-	82	TGCTGCACCACCTGCAAACGCCAGCAACGCCAGAAGCAGATACCTAGTCACTTCAGCCACCCTCGGAGGAGCGCACGTAACA	CDS	PST_3577	PST_3577	GGDEF domain protein	43	17	1.11795	2.08589
846	3869607	3869654	-	47	TTGGCGACGGATACAGTTCAACACGACGCTAATGGCACGGCAAGGAA	intergenic				34	9	1.69668	2.81434
847	3874705	3874818	-	113	ACTGGATCTTGGTATCCAGCTCGGCTTCGAGCTTCTGCCGCGCCTCGTCGAAGGCCTGGGTCCAGCCACCGTCATTGCGCGGGCTGATGTAGAGCATGGCGATCTTCGCCGGC	CDS	PST_3583	PST_3583	bmp family protein	28	4	2.5865	3.96908
848	3874818	3874976	-	158	TTATCGAGGGTCAGCCCTTCCTGCGCCGAGGCGACGCCAAGGGTGGCCGCCAGGCCGAAAGCCACCGCCGCACACAAGGTCCGTTTCATCTGTTTGAGCATTTTGGGTCTTCCTGAGGGTTGGCACGTCAAAGCATGTGGTTGATGCGAAACACGTTG	3'UTR	PST_3582	PST_3582	hypothetical protein	59	5	3.33986	8.78936
849	3876151	3876202	-	51	GCGAAGAACTGCCGTGTCAGCCGCGACACCCGCTCGATCAATTCGGTAGGA	CDS	PST_3584	PST_3584	oxidoreductase, 2OG-Fe(II) oxygenase family	167	24	2.57789	19.6335
850	3876240	3876334	-	94	ACAGGCCTGGTCCACGGCGCGGGCAACTTGCAGCTTGCCCTCCGGCGTGCCGGCGAAATACGGCGCCAGGTCGATGATGGGAACGTATTGCAGA	CDS	PST_3584	PST_3584	oxidoreductase, 2OG-Fe(II) oxygenase family	293	33	2.92951	37.9349
851	3876334	3876347	-	13	GTCATGGGTGACG	5'UTR	PST_3584	PST_3584	oxidoreductase, 2OG-Fe(II) oxygenase family	197	15	3.4943	29.1414
852	3876347	3876365	-	18	CACTCCTCTGACGCAAGG	intergenic				961	30	4.78065	400
853	3876365	3876441	-	76	CGGGTAACGAGCGCGTCGCCGATGGCGCGGGCGCTTCTCTGTATGCGTGACGCCGCCGCCCGCGTGCACGCCGGGC	intergenic				957	44	4.22209	400
854	3880840	3880939	+	99	TTCGACATCCTCCTACGGCCCTCGCCATGACCCAGTCCCTGCACGAACGTCTGCCCTGCCTGCAGGGCTTCGTTGCCCGCCCGCCGACCCCGGCGTTGG	CDS	PST_3592	PST_3592	transcriptional regulator, AraC family	16	5	1.89893	0
856	3896395	3896576	-	181	AAGGCCTGCGCGATCAGCGGAAATGCAGGCAGGTACATGTCGATGGCCAGGGGACCGAACGCGCTGAGCGCGCCCAGGATGAGCAGAATCCGCAAAGACATCAGAGGCTCGCAAAGCAGGAAAAGGGACGTGCCGAGGCCAATGCTTGGACCGCGGCCTCGGTGGGGCAATTGCACCGGCG	5'UTR	PST_3610	PST_3610	probable MFS transporter	41	10	1.81477	3.60843
856	3896395	3896576	-	181	AAGGCCTGCGCGATCAGCGGAAATGCAGGCAGGTACATGTCGATGGCCAGGGGACCGAACGCGCTGAGCGCGCCCAGGATGAGCAGAATCCGCAAAGACATCAGAGGCTCGCAAAGCAGGAAAAGGGACGTGCCGAGGCCAATGCTTGGACCGCGGCCTCGGTGGGGCAATTGCACCGGCG	CDS	PST_3610	PST_3610	probable MFS transporter	41	10	1.81477	3.60843
857	3897666	3897811	+	145	TGAGCGCATCGCCATCCAAGGAGACACAGCCATGTCCAGCGCCACCCATACGCTGCCGGTCAGCGGTATGACCTGCGCCAGCTGCGCCGGCCGCGTCGAACGCGCCCTGCTCAAGGTGCCGGGCGTGGCCAGCGCCAGCGTCAAC	5'UTR	PST_3613	PST_3613	probable metal transporting P-type ATPase	33	16	1.26525	0
857	3897666	3897811	+	145	TGAGCGCATCGCCATCCAAGGAGACACAGCCATGTCCAGCGCCACCCATACGCTGCCGGTCAGCGGTATGACCTGCGCCAGCTGCGCCGGCCGCGTCGAACGCGCCCTGCTCAAGGTGCCGGGCGTGGCCAGCGCCAGCGTCAAC	CDS	PST_3613	PST_3613	probable metal transporting P-type ATPase	33	16	1.26525	0
858	3900688	3900801	+	113	CGACAATTCATCTTGATTTGGACTGCCATGAATAACTGGTTTGCAAATATCGGGGTCAGCAGGAAGCTCGCACTGGGCTTCGGCGTCGTCCTGGCCCTCACCTTCATCCTCGC	5'UTR	PST_3615	PST_3615	methyl-accepting chemotaxis transducer	31	8	1.44211	1.36678
859	3903669	3903694	+	25	GTACGCCGCGGGCAAGCCCTGGCAC	CDS	PST_3617	PST_3617	membrane-fusion protein	12	3	2.22086	0
860	3911353	3911420	+	67	CGCGGTCGACGCACCCTGGGAGAACCCGGTGCACCCCAGCGAAGCCAGCCGCTTGAGCGAACTGGGC	CDS	PST_3622	PST_3622	conserved hypothetical protein	24	6	1.87293	0
861	3914182	3914408	-	226	ACGAAGGCCCGGTACGACTCGCGCACCAGGTAGTAATTGCTCAGCAGCATGGGAACGAAGAACAGGACGCTGACCAGACTGAACTTCATGCCGAAGCTCAGGCGGTTCATGAACGCGATCGCGGGATACAACAGGCTATTCACACGACGTCTCCCAAATCTTATTGGTATGGGCTTGCGCGCAATTGCAGCGCGCAGCAGGGCTCGTCAGAGAGTGGCATCTGCCC	5'UTR	PST_3624	PST_3624	probable chemotaxis transducer	47	10	2.0118	4.58105
861	3914182	3914408	-	226	ACGAAGGCCCGGTACGACTCGCGCACCAGGTAGTAATTGCTCAGCAGCATGGGAACGAAGAACAGGACGCTGACCAGACTGAACTTCATGCCGAAGCTCAGGCGGTTCATGAACGCGATCGCGGGATACAACAGGCTATTCACACGACGTCTCCCAAATCTTATTGGTATGGGCTTGCGCGCAATTGCAGCGCGCAGCAGGGCTCGTCAGAGAGTGGCATCTGCCC	CDS	PST_3624	PST_3624	probable chemotaxis transducer	47	10	2.0118	4.58105
862	3917003	3917098	+	95	CCACAATAATTAGAATCGTATGACCCATCTCGCCTCGATCCAGCGCGTCAGCATATTGGCCACCGAAGGGGTTTTCGCCTCGACGCTCATGCAGG	intergenic				21	2	3.17146	3.70997
863	3918566	3918677	-	111	AGCTGCGCTCCAGGCTCTGTTCAGCCTCGGCATCGAGGGGGAAGTGGAACAGTTCGGCCTGCTCCAGCGCACGCAGGCGATAGTCGATGCCGCTGTCGACGTTGACGATCT	CDS	PST_3629	PST_3629	ATPase, putative	167	15	3.25596	23.6683
864	3922292	3922305	-	13	AGCTCGTCGAGGC	CDS	PST_3633	nadC	nicotinate-nucleotide pyrophosphorylase	9	1	2.94907	1.60004
865	3923159	3923271	+	112	ATCAAAGCGCTCGGCTATGCTGCGTCTGGATCCGGTTCGACAGAAGAAACCCGCACAAGATTGCGGGCTCGCCCGGTACCTTCCGCCTTGCCCTGCCGACTTGGTTACCTAT	intergenic				56	10	2.26457	6.09154
866	3932065	3932126	-	61	TCAGCAGACCATCCTTGATCCAGGCCGCGAGGCGCGAACGCGAGTGTTCGGAGAAGAGCTG	CDS	PST_3642	rluD	pseudouridine synthase	24	6	2.22086	0
867	3932225	3932321	-	96	ATTCGTCAGAGAGAGGCGAGCGGCATCCGTTGCTGATGGATGCCCGGAGGACCGCAGATGGCGGAGCGGCCTTTGGTTTCGGCTACACGCTTGTGT	5'UTR	PST_3642	rluD	pseudouridine synthase	17	5	1.58343	0
867	3932225	3932321	-	96	ATTCGTCAGAGAGAGGCGAGCGGCATCCGTTGCTGATGGATGCCCGGAGGACCGCAGATGGCGGAGCGGCCTTTGGTTTCGGCTACACGCTTGTGT	CDS	PST_3642	rluD	pseudouridine synthase	17	5	1.58343	0
868	3939749	3939756	+	7	CAACGTC	intergenic				22	1	4.23858	4.68706
869	3939756	3939770	+	14	GAGGGTCGTGTAGC	intergenic				23	2	3.30271	4.2052
870	3944128	3944259	+	131	CGTGCATGGCGGAAAACCGGGGCAACGAAAACGGGCGCGGAATATAGCACAAAAAATAACCAAATCCGACCAGCGTGCAGGGTCTTTATCGACCTTGGCGACAGGCGCGCGCTGCGCTTTCGCCTCCCGCT	intergenic				52	11	2.02015	5.05848
871	3944259	3944426	+	167	ATACTCGCGCCACCCGACCCACGCATCGAGCCCGGGAGATCCTGGTGCACGCCGTCCTCCTTGCCCTGCTGCTGTGCCTAGGCACGCTCTTGCCAGCCCATGCCGATACCGCCCTGATCGGCGTGCATGACAGCGGCCGAAGTCTGAATGCCCATGTGGAATTGCTG	intergenic				62	14	1.92598	5.66841
872	3956339	3956631	-	292	CGGGCTGAGGAACAGGTCGTCGCTGCCATCGTCGGGGATGAGGAAGCCAAAACCGTCACGATGGCCGCTGACGCGCCCGCAGACCAGGTCCAGCTTGTCCACCGGGGCATAGGTGCCGCGCCGGGTGTAGATCAACTGGCCGTCTCGCTCCATCGCACGCAGGCGGCGACGCAGCGCTTCGATATCTTCGTCGGACTCCAGCCCGAACTCTTCCACCAGCTCTTCACGGGCAGCTGGCGAGCCACGTTCGCCGAGATGCTGAAGAATCAGCTCACGGCTGGGAATAGGGTTT	CDS	PST_3659	vacB	ribonuclease R	300	42	2.61564	35.2439
873	3956631	3956682	-	51	TCGTACTTTTCCGCTTCACGAGCGGCCTCGGGATCGAGGGATTGCCAATCG	CDS	PST_3659	vacB	ribonuclease R	38	3	3.44211	6.99852
874	3963636	3963753	-	117	GTCGTTACCCGACTCGGATTGCTCGGCATCGCCGGCGGTCGGCAGACGCACGGGGCGGCCGGGAACCACGGTGGAAATGGCGTGCTTGTACACCATCTGGCTTACGGTGTTTTTCAG	3'UTR	PST_3668	hfq		436	79	2.24355	43.7797
874	3963636	3963753	-	117	GTCGTTACCCGACTCGGATTGCTCGGCATCGCCGGCGGTCGGCAGACGCACGGGGCGGCCGGGAACCACGGTGGAAATGGCGTGCTTGTACACCATCTGGCTTACGGTGTTTTTCAG	CDS	PST_3668	hfq		436	79	2.24355	43.7797
875	3963753	3963821	-	68	AAGGATGACGAATTGGTCGAAGGATTCGATCTGGCCCTGCAGTTTGATACCGTTGACCAGATAGATGG	CDS	PST_3668	hfq		949	55	3.88805	400
876	3963829	3963881	-	52	ACGCGTTCCTTACGCAGTGTGTTGAGGTAAGGGTCTTGTAGCGAATGCCCTT	CDS	PST_3668	hfq		1567	58	4.53495	400
877	3963889	3963896	-	13	AAGGAGTGCGGCA	5'UTR	PST_3668	hfq		1345	46	4.78606	400
878	3963896	3963928	-	32	AGAACACTAATGAAAACAGATCCTCTAAGGAG	5'UTR	PST_3668	hfq		1254	39	4.53292	400
879	3964007	3964142	-	135	GTATTTCAATGCGCGCGGCAGATTGTCGCAGGACAAACTGTCCAGCCAGTGAACCTCCCCCCAGCTTCGCAACCAGGTGAACTGACGCTTGGCCAGTTGCCGGGTGGCGATGATGCCGCGCTCCACCATTTCCTC	CDS	PST_3669	miaA	tRNA delta(2)-isopentenylpyrophosphate transferase	559	92	2.38229	59.4622
880	3970437	3970504	+	67	CAGGTGGGGATCACCGGCGTCGACCTTGGCGAGCACGAGGCGCACCTCGAGGCCTGGCTCCAGGCGG	5'UTR	PST_3673	PST_3673	YjeF-related protein	29	6	2.49387	0
880	3970437	3970504	+	67	CAGGTGGGGATCACCGGCGTCGACCTTGGCGAGCACGAGGCGCACCTCGAGGCCTGGCTCCAGGCGG	CDS	PST_3674	PST_3674	iron-sulfur cluster-binding protein	29	6	2.49387	0
881	3975959	3976101	+	142	GCATTGATGACCTCTGAAGGACGCCGCGCCAGACGGCATGGCCGCGCATTCGACGCTGGAAAACTGCGGCGCAGATTAGCACAGGGTCCGCTGCGGGGCGGCCGCACCGCACGTCGCCTCGCCTGCCGACGAACGGAGCCTG	5'UTR	PST_3678	mpl	UDP-N-acetylmuramate:L-alanyl-gamma-D-glutamyl- meso-diaminopimelate ligase	16	1	3.77914	3.08525
881	3975959	3976101	+	142	GCATTGATGACCTCTGAAGGACGCCGCGCCAGACGGCATGGCCGCGCATTCGACGCTGGAAAACTGCGGCGCAGATTAGCACAGGGTCCGCTGCGGGGCGGCCGCACCGCACGTCGCCTCGCCTGCCGACGAACGGAGCCTG	CDS	PST_3678	mpl	UDP-N-acetylmuramate:L-alanyl-gamma-D-glutamyl- meso-diaminopimelate ligase	16	1	3.77914	3.08525
882	3976106	3976209	+	103	CGCTGAAAGACAGCAGTCATCACAATTACAAGACCGGAGACTCATCATGCGTTACGCCCATCCCGGCAGCGAAGGCGCTGTCGTTTCCTTCAAATCCCGCTAC	5'UTR	PST_3679	PST_3679	aldehyde dehydrogenase family protein	29	5	2.3152	3.34746
882	3976106	3976209	+	103	CGCTGAAAGACAGCAGTCATCACAATTACAAGACCGGAGACTCATCATGCGTTACGCCCATCCCGGCAGCGAAGGCGCTGTCGTTTCCTTCAAATCCCGCTAC	CDS	PST_3679	PST_3679	aldehyde dehydrogenase family protein	29	5	2.3152	3.34746
883	3977742	3977790	+	48	GCTGTGGAGCCCGCAAAAGGTGCGTTCCTGCCGACATCCACCGACAAA	intergenic				11	1	3.23858	2.09251
886	4019759	4019825	+	66	GCGTTCCGATGTACCCAGCCCACAGTTGCGCACGGACAGCCAAGGAGCCCCGAATGAAACGCCGTC	5'UTR	PST_3720	PST_3720	branched-chain amino acid ABC transporter, periplasmic amino acid-binding protein, putative	375	113	1.50971	23.514
886	4019759	4019825	+	66	GCGTTCCGATGTACCCAGCCCACAGTTGCGCACGGACAGCCAAGGAGCCCCGAATGAAACGCCGTC	CDS	PST_3720	PST_3720	branched-chain amino acid ABC transporter, periplasmic amino acid-binding protein, putative	375	113	1.50971	23.514
887	4021100	4021212	+	112	GGATGGGTGACGCACCGATTTCGCGTCCCGATCCACCCCACAATCGCTCGGCTTTCGTTGGGCGGATCGGGACGCGTAGTCGAGACGTTCTCATCCGCCCGCCCATCGCCGC	intergenic				154	32	2.04593	14.3927
888	4021212	4021247	+	35	CACCTCCGTCAAGAGAGCCCGCGGCGCCCCTTGGG	intergenic				133	14	3.02707	17.9889
889	4021247	4021280	+	33	GAATTCACGCATGAACACTGCCCTGCACCGATT	5'UTR	PST_3722	PST_3722	branched-chain amino acid ABC transporter, permease protein	65	5	3.47958	9.89856
889	4021247	4021280	+	33	GAATTCACGCATGAACACTGCCCTGCACCGATT	CDS	PST_3722	PST_3722	branched-chain amino acid ABC transporter, permease protein	65	5	3.47958	9.89856
890	4030333	4030442	+	109	TCTCGACCACCGGCCGGTGGATACGAAGAGCGACATCCACCCTACGACTGGAGCGGTTATGGATCTGTCACCAAGAGAGAAGGACAAGCTGCTGATCTTCACCGCCGGC	5'UTR	PST_3727	PST_3727	urease, gamma subunit	111	32	1.57356	7.73339
890	4030333	4030442	+	109	TCTCGACCACCGGCCGGTGGATACGAAGAGCGACATCCACCCTACGACTGGAGCGGTTATGGATCTGTCACCAAGAGAGAAGGACAAGCTGCTGATCTTCACCGCCGGC	CDS	PST_3727	PST_3727	urease, gamma subunit	111	32	1.57356	7.73339
891	4033615	4033666	+	51	GTCGAACTGGACCGCCTGCGCCGTGCTCGATCGCATCGAGTTCGGCCTGAA	CDS	PST_3730	PST_3730	sensor histidine kinase	11	3	2.09533	0
892	4036471	4036561	-	90	GGTCGGCGTCAGCCAGTACCGGCAGCTGGGCGACGCGGCAGATGCGCGTGGCCTGCTCGACGAACTCGCTCAAGGTGATGAGGTTGAAGT	CDS	PST_3733	bcpA	carboxyphosphonoenolpyruvate phosphonomutase	44	6	2.65361	5.59793
893	4036561	4036730	-	169	CCGGCGCGGCGAGGACCTGCAGCGAGGCCACCGAGCCACCGAGGATGCCCACTTCGAAACCGAGGTCGGCGGCGATGCGCGCGGACATCGGATCGAACACCGAGGCGGTGTGGAAGCAGCGGTCGGCGTTCAGCAGCTCGCGAAAGTTGCGGCGCAGGTCGTGATGAGA	CDS	PST_3733	bcpA	carboxyphosphonoenolpyruvate phosphonomutase	77	2	5.04593	17.8369
894	4036730	4036800	-	70	CAACACTGAAATGAAAAGACAGGGCGAATCGACCCTTGCGTGCACCCTTGGAGCCTATATGCCGCGACTC	5'UTR	PST_3733	bcpA	carboxyphosphonoenolpyruvate phosphonomutase	76	3	4.44211	16.2396
894	4036730	4036800	-	70	CAACACTGAAATGAAAAGACAGGGCGAATCGACCCTTGCGTGCACCCTTGGAGCCTATATGCCGCGACTC	CDS	PST_3733	bcpA	carboxyphosphonoenolpyruvate phosphonomutase	76	3	4.44211	16.2396
895	4039102	4039139	+	37	CGCCTGCACCAGTTCGGCGTACGCCCGTGACCGCGAC	5'UTR	PST_3736	ureE	urease accessory protein UreE	42	8	2.61317	0
896	4071261	4071394	+	133	TTCACCCACTTCAAGCCCAAGGACGTGGTGCGCCACCCGCTGGTGCAGCGCATCGTCGAGGCGTACGAGTCGTTCGAGGATCGTCAGTCGCCGACCAGCAAGCGCGCCGCGCAGGATGCCGCCGGTGATTGAA	CDS	PST_3762	PST_3762	PhoH-like protein	24	9	1.63589	0
897	4084306	4084336	-	30	GCCGGCCTCGCCGATCACCTTGATCGGGTA	5'UTR	PST_3776	PST_3776	conserved hypothetical protein	9	1	2.94907	1.60004
898	4087557	4087731	-	174	GCGCCGGTGTAATCCGCGGCCTGCAGCGGCACGCTCCCCAGCACAGCGCCGGCCAAGCCTACGCTACCCAGCATCCGTGCCACCCAGCCCCGCCGTAATGAAGTCAACAAAGTCACTCTCGTCAAACCTGTGCGATCCACTTGCGATGGGTGTGGATCGACATCAAAACCCCGA	5'UTR	PST_3779	mltB	membrane-bound lytic murein transglycosylase B	36	10	1.62714	2.82772
898	4087557	4087731	-	174	GCGCCGGTGTAATCCGCGGCCTGCAGCGGCACGCTCCCCAGCACAGCGCCGGCCAAGCCTACGCTACCCAGCATCCGTGCCACCCAGCCCCGCCGTAATGAAGTCAACAAAGTCACTCTCGTCAAACCTGTGCGATCCACTTGCGATGGGTGTGGATCGACATCAAAACCCCGA	CDS	PST_3779	mltB	membrane-bound lytic murein transglycosylase B	36	10	1.62714	2.82772
899	4104214	4104253	-	39	CATCACCTCGAAGGGATGGATGAGCGCGCCGATCTTGCC	CDS	PST_3797	motA	chemotaxis protein MotA	167	15	3.25596	23.6683
900	4104253	4104277	-	24	GCCGGATAGTACGAACCCGCCCAG	CDS	PST_3797	motA	chemotaxis protein MotA	164	13	3.43626	24.1009
901	4104277	4104334	-	57	CACGCTGGCGAACACGACGATGATGCCGATGATTTTGACCATAGGAGGTACGTCTGG	5'UTR	PST_3797	motA	chemotaxis protein MotA	166	11	3.69475	25.4803
901	4104277	4104334	-	57	CACGCTGGCGAACACGACGATGATGCCGATGATTTTGACCATAGGAGGTACGTCTGG	CDS	PST_3797	motA	chemotaxis protein MotA	166	11	3.69475	25.4803
902	4112171	4112192	+	21	ATACCCGGTCGCTCCCGGCCT	CDS	PST_3803	PST_3803	alcohol dehydrogenase (Zn-dependent)	45	12	2.12775	0
903	4138631	4138759	-	128	CCCAGCGCGGCGATATTCAGCGCCACGTTGGCCGCGCCACCCGGACGATCCTCGATCTGCTCGACCTTGACCACCGGCACCGGCGCCTCCGGTGAAATCCGCGACGTACCGCCATGCCAGTAACGATC	CDS	PST_3825	rfaE	LPS biosynthesis protein RfaE	38	10	2.14686	0
904	4145078	4145285	+	207	CGAAAATCAGGAAGCCAAACAGGCTGACAGCGAACAGTCCCCAGTAGGGGAGCACGTAGCGCAGCAACCGCAGATACACCTTCATGCTGGATTGCTGGGTAGAATTGGCCATTCGGCGAGCACCACAAATTGGCTAGAGGAATGAGATGCGGATTGTAACAGCGCAGGAGCTGGAAAGCTGGCTGGCCAGCGGCAAGGTGCTGGAGA	5'UTR	PST_3830	msbA	transport protein MsbA	52	16	1.47958	3.53922
904	4145078	4145285	+	207	CGAAAATCAGGAAGCCAAACAGGCTGACAGCGAACAGTCCCCAGTAGGGGAGCACGTAGCGCAGCAACCGCAGATACACCTTCATGCTGGATTGCTGGGTAGAATTGGCCATTCGGCGAGCACCACAAATTGGCTAGAGGAATGAGATGCGGATTGTAACAGCGCAGGAGCTGGAAAGCTGGCTGGCCAGCGGCAAGGTGCTGGAGA	CDS	PST_3830	msbA	transport protein MsbA	52	16	1.47958	3.53922
904	4145078	4145285	+	207	CGAAAATCAGGAAGCCAAACAGGCTGACAGCGAACAGTCCCCAGTAGGGGAGCACGTAGCGCAGCAACCGCAGATACACCTTCATGCTGGATTGCTGGGTAGAATTGGCCATTCGGCGAGCACCACAAATTGGCTAGAGGAATGAGATGCGGATTGTAACAGCGCAGGAGCTGGAAAGCTGGCTGGCCAGCGGCAAGGTGCTGGAGA	5'UTR	PST_3831	PST_3831	toluene tolerance protein	52	16	1.47958	3.53922
904	4145078	4145285	+	207	CGAAAATCAGGAAGCCAAACAGGCTGACAGCGAACAGTCCCCAGTAGGGGAGCACGTAGCGCAGCAACCGCAGATACACCTTCATGCTGGATTGCTGGGTAGAATTGGCCATTCGGCGAGCACCACAAATTGGCTAGAGGAATGAGATGCGGATTGTAACAGCGCAGGAGCTGGAAAGCTGGCTGGCCAGCGGCAAGGTGCTGGAGA	CDS	PST_3831	PST_3831	toluene tolerance protein	52	16	1.47958	3.53922
905	4147074	4147103	-	29	ACATCCTCGCGCCCAAGGCATGCAAATGC	5'UTR	PST_3833	PST_3833	putative ketal pyruvate transferase PssM	13	2	2.47958	1.78094
906	4157571	4157652	-	81	CGCAGAAAGCGCGCGCGATCCTTGGCGTAGGCCCGGGCAAAGCCGGCATCGCTGGTGTGCTGCTGTGCCGCATCCAGGTCG	CDS	PST_3843	PST_3843	serine/threonine protein kinase	25	10	1.54278	0
907	4165789	4165890	-	101	CGCGCCAGATGCGCATGACTGCGCGGCGCTCGTCGTGGAATTGATCCCCACTCACCACTCCGGGCTGCTTCTGCAGTGATTGCCGGTGGGCTGCCGTGCGG	CDS	PST_3851	glnE	glutamate-ammonia-ligase adenylyltransferase	32	15	1.31397	0
908	4174016	4174057	+	41	TTCGCTGGAACGGCACCTGGAGCTCAGGCCCGCCCAACTCC	intergenic				13	5	1.59937	0
909	4177618	4177682	-	56	GGCGCAGGAAGCGCGATCAAACAACACGGACCACACAGGGAGCGGTGCCAGGACGG	sRNA	RsmY	RsmY		98	11	5.81062	14.4
911	4181244	4181314	-	70	CTGCAGATGCAGCGGCCTTCTTCAGCAGCAACCGATCAGTAGCCGAGGGCGAAATCTTCCTCGGCCATCT	3'UTR	PST_3860	PST_3860	probable acyl-CoA dehydrogenase	25	5	2.54278	0
911	4181244	4181314	-	70	CTGCAGATGCAGCGGCCTTCTTCAGCAGCAACCGATCAGTAGCCGAGGGCGAAATCTTCCTCGGCCATCT	CDS	PST_3860	PST_3860	probable acyl-CoA dehydrogenase	25	5	2.54278	0
912	4201808	4201886	+	78	AGGCGGCTTTCTCTAACGGAGTGTTCATTTGGACGTCGGCAACATCAACCACCTGTTCTTCATCGGTGCCTTGTTGGT	5'UTR	PST_3879	PST_3879	sodium/hydrogen exchanger family protein	12	6	1.22086	0
912	4201808	4201886	+	78	AGGCGGCTTTCTCTAACGGAGTGTTCATTTGGACGTCGGCAACATCAACCACCTGTTCTTCATCGGTGCCTTGTTGGT	CDS	PST_3879	PST_3879	sodium/hydrogen exchanger family protein	12	6	1.22086	0
913	4201945	4202056	+	111	TCTTCCTTGCCGTCGGCATGCTCGCTGGCGTCGATGGCGTCGGCGGCATCGTCTTCGAGGACTACCGCCTCGCCTTCGTCATCAGCAACCTGGCGCTGGCGGTGATCCTGC	CDS	PST_3879	PST_3879	sodium/hydrogen exchanger family protein	26	7	2.11394	0
914	4225557	4225703	+	146	CGGACTACAAAAAGCGAAACCGTCCGGCGAATTAGAAGAACCAAGTGAGGCGAGTAATGACTGAGCGCGTTCAAGTCGGTGGCCTGCAGGTCGCCAAAGTCCTGTACGACTTCGTGAACAACGAGGCGATTCCCGGTACCGGCGTC	5'UTR	PST_3898	PST_3898	malate synthase G	34	11	1.15766	1.39152
914	4225557	4225703	+	146	CGGACTACAAAAAGCGAAACCGTCCGGCGAATTAGAAGAACCAAGTGAGGCGAGTAATGACTGAGCGCGTTCAAGTCGGTGGCCTGCAGGTCGCCAAAGTCCTGTACGACTTCGTGAACAACGAGGCGATTCCCGGTACCGGCGTC	CDS	PST_3898	PST_3898	malate synthase G	34	11	1.15766	1.39152
915	4227955	4228077	+	122	ACAAAAAATGGAAGCCGACCATGAGCACACCTGACGCCTTCGCCCAAGCTGGGAAGACGGCCGTACTACAGAACATCCACGGCACCATGGAGTTCCTGCGCAAGTACGCCCCCTTCAACCAG	5'UTR	PST_3899	PST_3899	nucleotidyltransferase, putative	20	3	2.51611	2.90898
916	4233142	4233268	-	126	ATGGTGGTTACTCCTCAACCCCGAATTCCTTGTCCAGTTTGTTCAGCCGCCACGCGTAGTGGAAGATGATCGCAATGAACACGATGATGGAACCCTGTTGAGCGAACCAGAAGCCAAGATCCGTTC	5'UTR	PST_3902	PST_3902	sodium:solute symporter family protein	145	11	3.49962	21.6187
916	4233142	4233268	-	126	ATGGTGGTTACTCCTCAACCCCGAATTCCTTGTCCAGTTTGTTCAGCCGCCACGCGTAGTGGAAGATGATCGCAATGAACACGATGATGGAACCCTGTTGAGCGAACCAGAAGCCAAGATCCGTTC	CDS	PST_3902	PST_3902	sodium:solute symporter family protein	145	11	3.49962	21.6187
916	4233142	4233268	-	126	ATGGTGGTTACTCCTCAACCCCGAATTCCTTGTCCAGTTTGTTCAGCCGCCACGCGTAGTGGAAGATGATCGCAATGAACACGATGATGGAACCCTGTTGAGCGAACCAGAAGCCAAGATCCGTTC	3'UTR	PST_3903	PST_3903	conserved hypothetical protein	145	11	3.49962	21.6187
917	4233374	4233446	-	72	CCAGTACGCAGCAGCATTTTCTTTATCGTTGTCGGCCATTGACGTTCTCCGCCTTATTTTTATTGCGTGTGA	CDS	PST_3903	PST_3903	conserved hypothetical protein	692	6	6.62881	400
918	4234585	4234670	-	85	TTCGGCCGCGAACGCCGGTAGCGCCAACAGCCCGGCAAGGAAAAGAACGCGAGACAAAACAACCTCCTGGGAGCGAATGATGGAC	5'UTR	PST_3904	PST_3904	conserved hypothetical protein	31	11	1.27391	1.83767
918	4234585	4234670	-	85	TTCGGCCGCGAACGCCGGTAGCGCCAACAGCCCGGCAAGGAAAAGAACGCGAGACAAAACAACCTCCTGGGAGCGAATGATGGAC	5'UTR	PST_3905	dbpA	ATP-dependent RNA helicase DbpA	31	11	1.27391	1.83767
919	4239207	4239300	-	93	CGGCGGGCAGCGAAGCGCTCGCCAACAGCAGCATCAGTCCGAACAATCGTCGCATGGCCATCACGTCCACCCGCCCCTCTGGCAAAGCGCTAT	CDS	PST_3907	PST_3907	amino acid ABC transporter, periplasmic amino acid-binding protein, putative	14	7	1.22086	0
919	4239207	4239300	-	93	CGGCGGGCAGCGAAGCGCTCGCCAACAGCAGCATCAGTCCGAACAATCGTCGCATGGCCATCACGTCCACCCGCCCCTCTGGCAAAGCGCTAT	5'UTR	PST_3907	PST_3907	amino acid ABC transporter, periplasmic amino acid-binding protein, putative	14	7	1.22086	0
920	4261147	4261245	+	98	ATGCGCTGACGCACGGTCGGCTTGCGCCTGGCAGGCGACAATCCGGCATCGGTCCGCCGGCGTCGGCGGGCCGCGCCCCCGTCACCAGAGCAAGGATG	CDS	PST_3931	PST_3931	DNA ligase, NAD-dependent, putative	24	4	2.80582	0
921	4267102	4267159	+	57	CGGCAGGACCGGACGGGATCGCACGCCAGTCGCGATTCGAGCCAGGCATGACCATCC	CDS	PST_3937	PST_3937	ATP-dependent RNA helicase, DEAD box family	62	17	2.08759	0
922	4270491	4270608	-	117	CTCAGCGCCGCCACGAGCGCGAGACTCAACAGAGACTTGTTCACAGCGAATCCTCCTTCACACCTTCGCTGGCGGAATCCGTGCGATCGAAGAACGAGCAGATCATCACGTAGAACA	5'UTR	PST_3938	oprM	outer membrane protein OprM precursor	27	10	1.2121	1.52504
922	4270491	4270608	-	117	CTCAGCGCCGCCACGAGCGCGAGACTCAACAGAGACTTGTTCACAGCGAATCCTCCTTCACACCTTCGCTGGCGGAATCCGTGCGATCGAAGAACGAGCAGATCATCACGTAGAACA	3'UTR	PST_3939	ttgB	multidrug/solvent RND transporter TtgB	27	10	2.08031	6.81006
923	4290895	4291123	-	228	CGACCTCTCCCATCGGAGCGACGAACAGTCGCCCGCCCATCCGGAAACCGATCCCTCCCCAGGTTTGTACGGCTTCCTGCTGCGAAGGCAGACCGGCCGCATAGCTGCGGCATCGTTTATCTAGCTCCAGCAACTGCTGAAACGGCGTTTGCATGTCAGGCATGCTGGCCACGTCCCTTTGTCCGAGTGTTGGCTACCCCGGCATCAGCCTGCCAGAACGGCATTCAG	5'UTR	PST_3951	pilI	twitching motility protein PilI	152	39	1.74167	11.807
923	4290895	4291123	-	228	CGACCTCTCCCATCGGAGCGACGAACAGTCGCCCGCCCATCCGGAAACCGATCCCTCCCCAGGTTTGTACGGCTTCCTGCTGCGAAGGCAGACCGGCCGCATAGCTGCGGCATCGTTTATCTAGCTCCAGCAACTGCTGAAACGGCGTTTGCATGTCAGGCATGCTGGCCACGTCCCTTTGTCCGAGTGTTGGCTACCCCGGCATCAGCCTGCCAGAACGGCATTCAG	CDS	PST_3951	pilI	twitching motility protein PilI	152	39	1.74167	11.807
924	4291883	4292004	-	121	CCATGACCTTCAAGCCCTCGGAGTGCTGTTCCATTTCGCCCTACCATCGCCTCGGTGAGTCGTAGTTTATCGTTATGTCAGTGCGCCGGAGGCCCTGCCACCGATGGGCTGCACCCAATCG	intergenic				69	17	1.80021	5.81062
925	4312285	4312371	+	86	TTGAAAGGAGACAGGGTAATGGCCACGACCTCGAAGCAACTGAAACTCAGCGCGCTGGTGGCGCTGGTGATGGGTTCGATGATAGG	5'UTR	PST_3977	arcD-2	arginine/ornithine antiporter	61	20	1.82967	0
925	4312285	4312371	+	86	TTGAAAGGAGACAGGGTAATGGCCACGACCTCGAAGCAACTGAAACTCAGCGCGCTGGTGGCGCTGGTGATGGGTTCGATGATAGG	CDS	PST_3977	arcD-2	arginine/ornithine antiporter	61	20	1.82967	0
926	4313731	4313857	+	126	CCGGCGCCCCGGCGCCCTCTCTCGCCAAGGCCACAAGCGACGGCGAGCCACTCTGCACCTACCGGTGCAATGACTGACGGAGGCAAATGCCATGACTCAGCAACCAACGAAACTGGGCGTCCATTC	5'UTR	PST_3978	arcA-2	arginine deiminase	72	25	1.74693	0
926	4313731	4313857	+	126	CCGGCGCCCCGGCGCCCTCTCTCGCCAAGGCCACAAGCGACGGCGAGCCACTCTGCACCTACCGGTGCAATGACTGACGGAGGCAAATGCCATGACTCAGCAACCAACGAAACTGGGCGTCCATTC	CDS	PST_3978	arcA-2	arginine deiminase	72	25	1.74693	0
927	4318487	4318551	-	64	CCGTACATCGTCTACTCCCCCAATTATGCGCGACGCAGGGCATGGCCATGCCCGGCTGACGGCA	5'UTR	PST_3981	PST_3981	conserved hypothetical protein	30	4	2.68603	4.43478
927	4318487	4318551	-	64	CCGTACATCGTCTACTCCCCCAATTATGCGCGACGCAGGGCATGGCCATGCCCGGCTGACGGCA	CDS	PST_3981	PST_3981	conserved hypothetical protein	30	4	2.68603	4.43478
928	4318551	4318639	-	88	TTGCATTTGTTGTCTGGTATGGGCAGGCATGCCGTCCTGGCAGGCACTCTTCCCTGGCCGCTGTTGCGGCTCTTCGATTGGATCCGGC	intergenic				35	3	3.32346	6.24475
929	4345187	4345260	-	73	CAGAGCCAAGACAGCAGCGGTGGAGCGGAACAGATTCATGGTGTGGTCCTTCAGCTGTGCGAAACGCGGCAAT	5'UTR	PST_4006	PST_4006	cation/multidrug efflux pump	66	23	1.29998	3.73907
930	4347164	4347294	+	130	GCATTCGGCGAGTGTTACCGACAGACAGACGGAGGTAAGCCCATGTCCCAATCTCTCAACGGCAAACGCGTGGCCATTCTGGTGACCGACGGTTTCGAGCAGGTCGAGCTGACCGGACCCAAGGAGGCGC	intergenic				51	14	2.08593	0
931	4349815	4350067	-	252	CCGCGCCACTGGAGTTGCGTGCTGCCCGCTGGCGGTCGGCCGGTATGTGTCCGTTTCGCGACGGTAGGGCAGCGTTCGACCGGCGATGAATCCTTATACCAATGACAAGAACGAGGAATGCAGATGCGCAAGTTTACACTTGGATGCCTGAGTGCCACGGCGCTGGTCGCCCTGTCCGTTTCCGCCACCGCCGCTCCGCTGCCCGATACGCCCGGCGCGCCCTTTCCGTCGGTTTCGAGCTTCGACAACGAC	5'UTR	PST_4011	PST_4011	lipase	49	7	2.5865	6.06631
931	4349815	4350067	-	252	CCGCGCCACTGGAGTTGCGTGCTGCCCGCTGGCGGTCGGCCGGTATGTGTCCGTTTCGCGACGGTAGGGCAGCGTTCGACCGGCGATGAATCCTTATACCAATGACAAGAACGAGGAATGCAGATGCGCAAGTTTACACTTGGATGCCTGAGTGCCACGGCGCTGGTCGCCCTGTCCGTTTCCGCCACCGCCGCTCCGCTGCCCGATACGCCCGGCGCGCCCTTTCCGTCGGTTTCGAGCTTCGACAACGAC	CDS	PST_4011	PST_4011	lipase	49	7	2.5865	6.06631
931	4349815	4350067	-	252	CCGCGCCACTGGAGTTGCGTGCTGCCCGCTGGCGGTCGGCCGGTATGTGTCCGTTTCGCGACGGTAGGGCAGCGTTCGACCGGCGATGAATCCTTATACCAATGACAAGAACGAGGAATGCAGATGCGCAAGTTTACACTTGGATGCCTGAGTGCCACGGCGCTGGTCGCCCTGTCCGTTTCCGCCACCGCCGCTCCGCTGCCCGATACGCCCGGCGCGCCCTTTCCGTCGGTTTCGAGCTTCGACAACGAC	5'UTR	PST_4012	ilvD	dihydroxy-acid dehydratase	49	7	2.5865	6.06631
932	4365138	4365195	-	57	CAGCGCGGTGGCGTAGACCAGCGGCCGCGCCGCCTCGACGTTGGGGCTCTGGAAGCC	CDS	PST_4025	PST_4025	membrane protein component of ABC phosphate transporter	10	4	1.54278	0
933	4382969	4383052	-	83	GCCAGCGGCTGGGCGAGCAGCGTGGTGGCCAGTTCGCCGAGGGTTTCGAGATCAGGGGCGTGGTAGAGGCTGAGCATGGGCGC	CDS	PST_4034	recC	exodeoxyribonuclease V gamma chain	10	4	1.54278	0
933	4382969	4383052	-	83	GCCAGCGGCTGGGCGAGCAGCGTGGTGGCCAGTTCGCCGAGGGTTTCGAGATCAGGGGCGTGGTAGAGGCTGAGCATGGGCGC	CDS	PST_4034	recC	exodeoxyribonuclease V gamma chain	10	4	1.54278	0
934	4397195	4397207	-	12	AGGCAGGTTCGG	intergenic				1127	2	8.91742	298.135
935	4397227	4397337	-	110	CGATACCGGCGAGAAAGAGGAGGGCTGACTGCACAGTCGTCACGACAGCAAGGTAAACAGCAACGCAGCAAGCAGCATGTAAACAAGAAGGTGCTTCGCACCGATCCGAG	intergenic				1482	28	5.50512	400
936	4399328	4399515	-	187	GGCCGGTGACCGGCAGATTCATGCGCATGGTGGCTCTCGTGAGCAAGGCAGTTGTCGTTCTGTTCCGCCATGCACGTCTCGGTCGACGCACCTCGGGTGCATCGGGCGCTCCTGCCAATCGCTCACCCTGCGGTGATGGTCCCTGCCTCGGACGGCCCAACGGGTCGTTTGTATCGTTTTTGTCGCG	3'UTR	PST_4047	aer	aerotaxis receptor Aer	67	28	1.03788	2.80707
937	4399823	4399876	+	53	AAAGGGTGCGCGGATTAGCGGATCGGCATGGCGGGGTCCGTGGGCTGTTCCAG	intergenic				52	11	2.02015	5.05848
938	4399903	4400043	+	140	CGCGCAGACTCACAAGGGATGCCCGGGATTCCGAAAACAACCAAAAAGGAGTGCATCCATGAAAGGCAAATCCTTGGCATGGATCTTTACCGCTGCTCTGGCGGGAACCGGCCTGAGCACAGTGGCACAGGCGCAAGAGA	5'UTR	PST_4048	PST_4048	TRAP-type uncharacterized transport system, periplasmic component	119	29	1.81598	9.8235
938	4399903	4400043	+	140	CGCGCAGACTCACAAGGGATGCCCGGGATTCCGAAAACAACCAAAAAGGAGTGCATCCATGAAAGGCAAATCCTTGGCATGGATCTTTACCGCTGCTCTGGCGGGAACCGGCCTGAGCACAGTGGCACAGGCGCAAGAGA	CDS	PST_4048	PST_4048	TRAP-type uncharacterized transport system, periplasmic component	119	29	1.81598	9.8235
939	4415268	4415450	-	182	GGGAAGTTCGGCGCCGGGCTGTTGCCGTCCGCACCGTGGCAGGCGCCACACACTGCAACTTTGCCCTGACCAGCTTCGGCGTCTCCAGCCGCGTGGGCCATACCGGTGATGCCAAGGGTCAACAGCAGACTCACGAGTATTTTGTTCATCAGCTAATCCAACTACGGCTAAGGGTTTGAAAG	5'UTR	PST_4060	PST_4060	cytochrome c4 precursor	869	46	4.01879	400
939	4415268	4415450	-	182	GGGAAGTTCGGCGCCGGGCTGTTGCCGTCCGCACCGTGGCAGGCGCCACACACTGCAACTTTGCCCTGACCAGCTTCGGCGTCTCCAGCCGCGTGGGCCATACCGGTGATGCCAAGGGTCAACAGCAGACTCACGAGTATTTTGTTCATCAGCTAATCCAACTACGGCTAAGGGTTTGAAAG	CDS	PST_4060	PST_4060	cytochrome c4 precursor	869	46	4.01879	400
940	4415454	4415498	-	44	TTCATCGGGTCACGCACGGCCATCGAACCGGGGTAACGCTCGTT	intergenic				865	17	5.44824	400
941	4415498	4415572	-	74	ATAAGTGGCACGCAGGGCATCCGCAGCGGGGCGGCGACACCGCCGCACAGGCGCCCGCAACAGGCTGGACACCA	intergenic				1768	28	5.75969	400
942	4415572	4415608	-	36	CGCACGGCCCGATATCAGGCCAAAGCGCACATAAAA	intergenic				1015	24	5.18145	400
943	4422945	4423006	-	61	GCCGGCGCGGTCCATCATCTTGATCGCCTCGGCCTGGCGCTTGCCGGCGACTTCAACCGGA	3'UTR	PST_4066	PST_4066	iron ABC transporter, periplasmic iron-binding protein	19	5	1.70514	1.65265
944	4429819	4429831	+	12	ATGCTGGGGAGC	intergenic				1591	303	2.17169	400
945	4430619	4430664	-	45	TCATGTGTGTTCGCCTCCCCCTACCAGGCGAATGCTTGCGTCGAG	5'UTR	PST_4074	PST_4074	conserved hypothetical protein	950	51	3.9985	400
945	4430619	4430664	-	45	TCATGTGTGTTCGCCTCCCCCTACCAGGCGAATGCTTGCGTCGAG	CDS	PST_4074	PST_4074	conserved hypothetical protein	950	51	3.9985	400
946	4430664	4430709	-	45	GCTGTAAGGTGGCCTATCGAGTCCTAGAACGATAAATCACATCGA	intergenic				939	57	3.82123	400
947	4431712	4431819	+	107	TAACCAGTCACAGCACAACGCCCAAGCCGTTGCACTACCGCCTGCCACTTATACGCCGCCATTACAGCGAGCGATGCTGATTGCCTCGCCACGTAGCGCTCCTAGAC	5'UTR	PST_4075	PST_4075	flagellar protein FliL, putative	19	4	2.02707	2.24181
947	4431712	4431819	+	107	TAACCAGTCACAGCACAACGCCCAAGCCGTTGCACTACCGCCTGCCACTTATACGCCGCCATTACAGCGAGCGATGCTGATTGCCTCGCCACGTAGCGCTCCTAGAC	CDS	PST_4075	PST_4075	flagellar protein FliL, putative	19	4	2.02707	2.24181
948	4434114	4434178	+	64	AGTACATAGTGGTTAGAGACAAATTCAATCAGGTTAGCGAGCATCAACGGGTACCCGGACGATA	5'UTR	PST_4079	PST_4079	rhodanese-like domain protein	72	12	2.36411	8.06009
948	4434114	4434178	+	64	AGTACATAGTGGTTAGAGACAAATTCAATCAGGTTAGCGAGCATCAACGGGTACCCGGACGATA	CDS	PST_4079	PST_4079	rhodanese-like domain protein	72	12	2.36411	8.06009
948	4434178	4434474	+	296	AAATGCGGGCCAGTATACACAGCCCCTCCGAGTGGCTGAACCCTGATGATTCGTGACCTCGCCACGGCCAGCCAGTAGACTGGCCGCCCTTTTCCGCCCCCGTGCAAGGAGCCCGAAAGCATGCCCGTCGCCCCTACCGCCGCGCCCAAACCTCTGGTACTGATCATTCTCGATGGCTTCGGGCACAGCGACAGCCCGGATTTCAATGCCATCTATGCCGCGCGCAAGCCGGTCTACGATCGTCTGCTGGCGACTCAGCCACACGGACTGATCTCCGGCAGCGGCATGGATGTCGG	5'UTR	PST_4080	gpmA	phosphoglycerate mutase, 2,3-bisphosphoglycerate-independent	175	58	1.37237	9.95817
949	4440083	4440102	-	19	ACGCGATAGTCGTCGGGCA	CDS	PST_4084		ABC-type amino acid transport/signal transduction systems, periplasmic component/domain	95	13	2.64856	11.6568
950	4440102	4440214	-	112	GCTCGGCATGGGCATGACTGCAGAGCAGCAGCACGATGGCGGCTAGGATTCGTTTAAGCATGGCTCGCTCCCTGGTTCTGATTCCCGATCCGCCCCTCCGCGGATCATGGCC	3'UTR	PST_4085	PST_4085	conserved hypothetical protein	131	12	3.2276	18.5695
951	4444467	4444497	+	30	TCAACCCGCGGAGGTGCCGCCCATGCACGG	5'UTR	PST_4091	nasR	nitrate-and nitrite-responsive positive regulator	41	11	2.11898	0
951	4444467	4444497	+	30	TCAACCCGCGGAGGTGCCGCCCATGCACGG	CDS	PST_4091	nasR	nitrate-and nitrite-responsive positive regulator	41	11	2.11898	0
952	4453156	4453213	+	57	TGAACTGCCGCAAGTACAACCAGGAACTCCCCGGCCTCGAGCGCCCGCCGTTCCCGG	CDS	PST_4098		Fe-S cluster protector protein	33	5	2.50161	4.05377
953	4458432	4458568	+	136	AGGGTGGGTAGGCGCCTTCGGTACCAATCCGTAGTTTTTCCGCCGCGAATGCCTGGGTGCCGATGATCAGCGAGGCAGCAGCGGTCAGCAGGATCTTCTTATAGCTCTTCATGCGGTGTTGCTCCATTAGCGATGG	3'UTR	PST_4103	PST_4103	probable ATP-binding component of ABC transporter	80	19	1.85314	6.90215
953	4458432	4458568	+	136	CCATCGCTAATGGAGCAACACCGCATGAAGAGCTATAAGAAGATCCTGCTGACCGCTGCTGCCTCGCTGATCATCGGCACCCAGGCATTCGCGGCGGAAAAACTACGGATTGGTACCGAAGGCGCCTACCCACCCT	5'UTR	PST_4104	PST_4104	probable periplasmic binding protein	80	19	1.85314	6.90215
953	4458432	4458568	+	136	CCATCGCTAATGGAGCAACACCGCATGAAGAGCTATAAGAAGATCCTGCTGACCGCTGCTGCCTCGCTGATCATCGGCACCCAGGCATTCGCGGCGGAAAAACTACGGATTGGTACCGAAGGCGCCTACCCACCCT	CDS	PST_4104	PST_4104	probable periplasmic binding protein	80	19	1.85314	6.90215
954	4459115	4459237	+	122	ACTGCGCGAGCGGCTGAACAAGGCATTGGCGGAGATCATCGCTGACGGCACCTACAAGCAGATCAACGACAAGTACTTCCCGTTCAGCATTTACTGATCCAACCGAGCCGAAGCCCGGTCGC	3'UTR	PST_4104	PST_4104	probable periplasmic binding protein	22	4	2.23858	2.87326
955	4465819	4465907	-	88	GCGTCAGCTGACGCACGATCAGCCAGCTGATGACCAGCCCCAGGGCTATCGCCAGCAGCGTGATGGCAAGCAGCAAGGCCTTCTTCTC	CDS	PST_4111		probable chemotaxis transducer	12	1	3.36411	2.34055
956	4465907	4465943	-	36	GCCGGCTTCGGCGCTGCGTCGTTCGGTCTGCGACTG	CDS	PST_4111		probable chemotaxis transducer	12	1	3.36411	2.34055
957	4467940	4467982	-	42	CCGCCGACGTTGGCCGGCACGCCGAGGAGCTTGCCGAGCAAC	CDS	PST_4113	madL	malonate transporter, MadL subunit	84	9	3.00154	11.4594
958	4467982	4468008	-	26	TCGCCGACGAAGATGCCGGTGAGGGT	CDS	PST_4113	madL	malonate transporter, MadL subunit	81	8	3.11899	11.3809
959	4468008	4468045	-	37	ACACAAGGCCAGGAAGGCCACACCAAAGATGATCATT	CDS	PST_4113	madL	malonate transporter, MadL subunit	106	6	3.9221	16.9901
960	4468045	4468180	-	135	GTTTTTGTCCTTTTTGGTTGCGCTGGCTGCAGAGGGCCAGGCGCGTGTTGTCGAGGTCGTTGTTGTTATCCATCGATGTGGGCGAAGGCTCACCCGGGTGCTGCACGCGGTCTATCGGCTCTGGCTGCCCTCCTG	5'UTR	PST_4113	madL	malonate transporter, MadL subunit	143	2	5.93901	34.9702
960	4468045	4468180	-	135	GTTTTTGTCCTTTTTGGTTGCGCTGGCTGCAGAGGGCCAGGCGCGTGTTGTCGAGGTCGTTGTTGTTATCCATCGATGTGGGCGAAGGCTCACCCGGGTGCTGCACGCGGTCTATCGGCTCTGGCTGCCCTCCTG	3'UTR	PST_4114	PST_4114	malonyl CoA-acyl carrier protein transacylase	143	2	5.93901	34.9702
961	4476952	4477077	+	125	GCGATTCCAACGACAAGAAGAGCTGCCAGCGATATCCATCCTCCGGATCTCTCCGGTGCCATCGCCCCTCTGCTTGCTCGTCTGGCGCGTTCCCGAACGCGGCATCGTCTATCGTCAACATGCTG	intergenic				393	63	2.42025	42.6948
962	4477077	4477197	+	120	CGTCAACCAATAAAAACGAAACGGAGATCCACCATGAGACTGACCAAACGCCTGGGCCTGCTCGCTGCCGCTGCGGCCTTCACTGCCAGCACCGCGGCCGTCGCTGCGCCGACCTTCATC	5'UTR	PST_4124	PST_4124	periplasmic binding protein, putative	681	42	3.79834	400
963	4477197	4477219	+	22	AACATCCTCACCGGCGGCACCA	CDS	PST_4124	PST_4124	periplasmic binding protein, putative	349	18	4.0563	55.5717
964	4477219	4477262	+	43	GCGGTGTGTACTACCCGATCGGCGTGGCCCTGTCGCAGCAGTA	CDS	PST_4124	PST_4124	periplasmic binding protein, putative	349	22	3.7668	53.4579
965	4477262	4477308	+	46	CAACAAGATCGACGGCGCCAAGACTTCCGTGCAAGCCACCAAGGCT	CDS	PST_4124	PST_4124	periplasmic binding protein, putative	234	13	3.94907	36.9846
966	4477494	4477533	+	39	ATCAAGACCCTGGAAGACCTCAAGGGCAAGCGCATCTCC	CDS	PST_4124	PST_4124	periplasmic binding protein, putative	190	15	3.44211	27.8609
967	4500838	4500897	+	59	GCAATTGCTGCGCGTGCTGGCACCTTAGCCACTGCTTCCGTATGGGTAAAGCAGACGAT	intergenic				48	9	2.19418	5.10579
968	4500897	4500987	+	90	GGATTAATCCCGATTCTCATACTTCGCCTGCCGCGGTCATTCGCGCCGTATGCACTTTCCGCCCACCTACCCTGTCCACCCCTGCATGGC	intergenic				60	16	1.68603	4.72647
969	4500987	4501079	+	92	TCAGGTGCGGAGGTGATCGTGGAAGGCATGTTTTTCAGTAGTGGAACGACGTTGATACGCACGCTGGTGGTCGGTGTGCTGGCCTATATCAG	5'UTR	PST_4148	PST_4148	predicted membrane protein	92	11	2.84327	11.9929
970	4501079	4501124	+	45	CCTGGTGTTGCTGTTGCGTCTGTCGGGGCGGCGGACGTTGTCGAA	CDS	PST_4148	PST_4148	predicted membrane protein	64	7	2.97179	8.7582
971	4517486	4517581	+	95	CCGACTGCGCGTGCAAGCGTCCAGTCGGCCGCCGGGCCTTCCGGTGGTCGTGCTGGGCAGAATCGGACTGATCGAGAACGTAGCTGGCATGACGG	5'UTR	PST_4163	coxB	cytochrome c oxidase, subunit II	362	23	3.75543	55.3285
972	4517581	4517630	+	49	GAATGGTTTCCCCGGCCAGCCGATTCTCGGCGGTGCGATGGCGGTCGGC	5'UTR	PST_4163	coxB	cytochrome c oxidase, subunit II	371	19	4.06649	59.1015
973	4517630	4517684	+	54	GGGATAACAAGAATCATAAGGGGAACCCGCAATGTCTCGACATCCATGCATCTG	5'UTR	PST_4163	coxB	cytochrome c oxidase, subunit II	353	8	5.24267	61.9075
974	4517684	4517735	+	51	GATGGGGCTTGGGCTTTCGGCAGTATTTGGCCAGGCCCAGGCGGCCTGGGA	CDS	PST_4163	coxB	cytochrome c oxidase, subunit II	276	12	4.30271	45.306
975	4517845	4517995	+	150	TCTATTCGATGATCGCGCACCGCCGCTCCAAGCGTCAGCAATCGGCCAACTTCCACGAAAACACCCGCGTCGAGGTGCTCTGGACGGTCATCCCGCTGCTGATCCTGGTGGGCATGGCGATCCCGGCGACGCGCACGCTGATCCACATCT	CDS	PST_4163	coxB	cytochrome c oxidase, subunit II	666	16	5.15852	400
976	4517995	4518074	+	79	ACGACTCCAGCGAATCGGACGTGGATGTGCAGATCACCGGCTACCAGTGGAAGTGGCACTACAAGTATCTGGGCGAGGA	CDS	PST_4163	coxB	cytochrome c oxidase, subunit II	481	11	5.2296	84.0274
977	4518074	4518143	+	69	CGTGGAGTTCTTCAGCAACCTCACCACGCCGCGCGAGCAGATCAACAACCAGTCGCCCAAGGGCGAGCA	CDS	PST_4163	coxB	cytochrome c oxidase, subunit II	271	15	3.9544	42.7595
978	4518749	4518869	+	120	GAAAGACGTGCTCGACTTCAAACAGGCCGAAGAAGCCACCCAGTAAGAGGATCAGGTGATGAGTGCAGTGATCGACGACCATGGTCATGTCGGGCATGACCACCACCACGGCCCGGCGAA	3'UTR	PST_4163	coxB	cytochrome c oxidase, subunit II	48	9	2.19418	5.10579
979	4519653	4519810	+	157	CCGCTGTTCGGCTACACCTCGATGGTTTACGCCACCGGCGCGATCGCCTTCCTCTCCTTCATCGTCTGGGCGCACCACATGTTCACCGTCGGCATCCCGCTGACCGGCGAGCTGTTCTTCATGTACGCCACCATGCTGATCGCCGTACCCACCGGGG	CDS	PST_4164	coxA	cytochrome c oxidase, subunit I	40	5	2.77914	5.31045
980	4522151	4522249	+	98	GTGGCCACTAACAACAGAACGATCGCCGCCTTGAGCATGAGCGATTCCACGACAGGGGTATTGGGGGTGGAGTATAGCCAGCCGTATCGACGCATCAG	5'UTR	PST_4167	PST_4167	conserved hypothetical protein	20	5	1.77914	1.81522
981	4532742	4532817	-	75	ACGCAGGCTTCGGCCATGGCTTGCTGCGCAACGCCAGCGCTGCACAGCAGGGTCAGCAAGATCGGTAATCGCATG	CDS	PST_4178	PST_4178	NADH:ubiquinone oxidoreductase 49 kD subunit 7	13	6	1.33633	0
982	4534900	4535089	+	189	ATTAGGTAGCAACTTGCATTGGTGCCTGCCCGTCACCTCCGGTCCGGACGAGACCAGAACAAGGACACACACAATGAGCACTACCGAAGCCCAGGACCTGCTCGAGGCGATCGACCGATGTGCCGATGAGCCCATCCATATTCCGGGCAGCATCCAGCCGCACGGCTTCCTGCTGGTGGTCAGCGAGCC	5'UTR	PST_4182	PST_4182	phytochrome family protein, putative	28	14	1.22086	0
982	4534900	4535089	+	189	ATTAGGTAGCAACTTGCATTGGTGCCTGCCCGTCACCTCCGGTCCGGACGAGACCAGAACAAGGACACACACAATGAGCACTACCGAAGCCCAGGACCTGCTCGAGGCGATCGACCGATGTGCCGATGAGCCCATCCATATTCCGGGCAGCATCCAGCCGCACGGCTTCCTGCTGGTGGTCAGCGAGCC	CDS	PST_4182	PST_4182	phytochrome family protein, putative	28	14	1.22086	0
983	4537607	4537794	+	187	ATTTTGTCGCCGCAATCTCCGATCTCGGCATTTTCTGGGCCGTGCTCAACGAACCGCCGCCGGGCTCCCTGCGGCTCAAGCGTGCGCGCAACAAAGAAGAAAAGAGCTCATAACGAAACGGTCCGCCTTGCCTGGCGGACCGTTTCGACGATCCCTGCTCCCTCGACAGGACGGATATGCCAGCGTC	3'UTR	PST_4183	PST_4183	response regulator	74	9	2.81867	9.66003
984	4537794	4537921	+	127	AAAGAACATCAGTGTCCTGTTCATCGAGGACAGCCGGCATGATGCCGAACTGGCCCAGCTGGCGCTGGAGCGCAGTGGCTACACCTTGCAGACGGAGCTGGTCTACAACCACGCCGGGGTGGTCGAA	CDS	PST_4184	PST_4184	sensory box histidine kinase/response regulator	78	10	2.74262	9.93562
985	4552490	4552588	-	98	CAGGCAAACAAGGCGATCGGTTCCAGCGGTTTCACTCCCACGAACACCAACGCAAACAGCGCTGCTGCCAGAATCTGTTTACCCATCTCGCCAGACCA	3'UTR	PST_4198	atpI	ATP synthase protein I	38	14	1.21972	2.08962
986	4552765	4552859	-	94	CAGCAATACGCGGAAAGCCGGGAGGCGATGGAAGGGTGTCTTGTTGCGTATGTTCACCTGAATTCCATCACTGCAGCGGGCCGCGTAAATAATT	5'UTR	PST_4199	parB	chromosome partitioning protein ParB	68	12	2.28164	7.37614
987	4557249	4557351	-	102	AAGAAGCGCCTTGGGCAAAATTTGATCAACGGAGGGTTGGCAGCCGAATAGAACAGAAAAAAGAAAAGAAAATATAAAAGAGCTTGTAGATATGCTTATTAA	intergenic				18	2	2.94907	2.97341
