# Supplementary material for: Integrated Hfq-interacting RNAome and transcriptomic analysis reveals complex regulatory networks of nitrogen fixation in root-associated Pseudomonas stutzeri A1501
Source: mSphere. 2024 May 15;9(6):e00762-23. doi: 10.1128/msphere.00762-23 (PMC11332353; doi:10.1128/msphere.00762-23)
Supplement: Table S2 — The RNA-seq of Hfq in Pseudomonas stutzeri under nitrogen fixation conditions. [file msphere.00762-23-s0003.xlsx]

## Sheet: Sheet1
Table S2.RNA-seq data analysis
Genome	Locus tag	Strand	Name	Gene description	log2FC	p-value
NC_009434.1	PST_0002	+	dnaN	DNA polymerase III, beta subunit	2.39007	0.00108274
NC_009434.1	PST_0009	-	glyS	glycyl-tRNA synthetase, tetrameric type, beta subunit	3.92268	0.000342416
NC_009434.1	PST_0010	-	glyQ	glycine--tRNA ligase subunit alphaGlycyl-tRNA synthetase alpha subunit	2.16565	0.00512978
NC_009434.1	PST_0017	-	ehuB	ectoine/hydroxyectoine ABC transporter substrate-binding protein EhuB , PF00497:Bacterial extracellular solute-binding proteins, family 3	-1.65361	0.000158623
NC_009434.1	PST_0021	-	def	peptide deformylase	-1.67013	0.00115847
NC_009434.1	PST_0022	+	PST_RS00115	LysM peptidoglycan-binding domain-containing protein	1.52145	0.0109014
NC_009434.1	PST_0026	+	hemF	oxygen-dependent coproporphyrinogen oxidase	6.64936	0.0134121
NC_009434.1	PST_0030	+	pbpG	D-alanyl-D-alanine-endopeptidase	2.48213	0.00012861
NC_009434.1	PST_0036	-	metQ-2	MetQ/NlpA family ABC transporter substrate-binding protein	2.51276	0.00973269
NC_009434.1	PST_0039	+	katE	Catalase-related immune-responsive|PF01965:DJ-1/PfpI family|PF00199:Catalase	3.06479	0.000103342
NC_009434.1	PST_0051	-	PST_RS00265	CHASE3 domain-containing protein	2.5299	0.000974164
NC_009434.1	PST_0052	-	PST_RS00270	diguanylate cyclase	3.3125	0.00338513
NC_009434.1	PST_0054	-	PST_RS00280	PAS domain S-box protein domain|PF00512:His Kinase A (phospho-acceptor) domain	3.31857	1.44109e-05
NC_009434.1	PST_0055	-	PST_RS00285	response regulator	3.22554	0.00484911
NC_009434.1	PST_0056	-	PST_RS00290	PAS domain S-box protein	1.98408	0.0131493
NC_009434.1	PST_0057	+	PST_RS00295	fatty acid desaturase	1.53721	0.00799988
NC_009434.1	PST_0060	-	aguA	agmatine deiminase	6.57215	0.0134121
NC_009434.1	PST_0062	-	PST_RS00320	TetR/AcrR family transcriptional regulator	-2.29913	0.000214401
NC_009434.1	PST_0063	-	PST_RS00325	glutamine synthetase family protein	-2.17934	1.07e-05
NC_009434.1	PST_0071	+	potI	ABC transporter permease subunit	3.03412	0.0144854
NC_009434.1	PST_0076	-	dctM	C4-dicarboxylate TRAP transporter large permease protein DctM	3.39452	0.00607288
NC_009434.1	PST_0078	-	dctP	C4-dicarboxylate TRAP substrate-binding protein DctP	1.94819	5.50014e-05
NC_009434.1	PST_0086	-	rbbA	ribosome-associated ATPase/putative transporter RbbA	2.00917	0.00606867
NC_009434.1	PST_0089	-	PST_RS00460	MCE family protein, MlaD protein	2.18982	0.00406065
NC_009434.1	PST_0090	-	PST_RS00465	ATP-binding cassette domain-containing protein	2.98202	0.0144854
NC_009434.1	PST_0091	-	PST_RS00470	ABC transporter permease	1.69954	0.00695566
NC_009434.1	PST_0109	+	PST_RS00560	adenosylcobalamin-dependent ribonucleoside-diphosphate reductase	2.89208	8.85433e-06
NC_009434.1	PST_0110	+	PST_RS00565	ribonucleotide reductase subunit alpha	2.36425	0.00758204
NC_009434.1	PST_0112	-	PST_RS00575	homoserine kinase	4.07968	0.000102431
NC_009434.1	PST_0122	-	thrB	NAD(P)(+) transhydrogenase (Re/Si-specific) subunit beta	4.02922	0.000137915
NC_009434.1	PST_0124	-	pntAA	Alanine dehydrogenase/PNT, C-terminal domain|PF05222:Alanine dehydrogenase/PNT, N-terminal domain	4.22125	4.26833e-05
NC_009434.1	PST_0134	-	PST_RS00690	HDOD domain-containing protein	4.60801	5.95247e-09
NC_009434.1	PST_0137	+	PST_RS00705	NAD-dependent epimerase/dehydratase family protein	3.47212	0.00436855
NC_009434.1	PST_0139	+	PST_RS00715	hypothetical protein	6.79238	0.00839028
NC_009434.1	PST_0142	-	PST_RS00735	hypothetical protein	2.71303	0.0010655
NC_009434.1	PST_0150	+	PST_RS00780	RNA polymerase sigma factor	6.9834	0.00334606
NC_009434.1	PST_0152	+	PST_RS00795	HD-GYP domain-containing protein	3.19284	0.000511792
NC_009434.1	PST_0156	-	PST_RS00810	class I SAM-dependent methyltransferase	2.57386	8.07288e-07
NC_009434.1	PST_0158	+	PST_RS00825	hypothetical protein	3.22554	0.00484911
NC_009434.1	PST_0162	-	selA	L-seryl-tRNA(Sec) selenium transferase	7.20416	0.000884859
NC_009434.1	PST_0163	-	fdhE	formate dehydrogenase accessory protein FdhE	2.44642	0.00591186
NC_009434.1	PST_0164	-	fdnI-1	formate dehydrogenase subunit gamma	2.98202	0.0144854
NC_009434.1	PST_0165	-	fdxH	formate dehydrogenase subunit beta	4.10426	0.000102431
NC_009434.1	PST_0174	+	PST_RS00905	bifunctional diguanylate cyclase/phosphodiesterase	3.29323	1.16014e-06
NC_009434.1	PST_0176	-	PST_RS00915	YdcH family protein	2.98202	0.0144854
NC_009434.1	PST_0181	-	ectA	diaminobutyrate acetyltransferase	-2.81516	4.84e-06
NC_009434.1	PST_0183	+	hexR	transcriptional regulator HexR	3.133	0.00696616
NC_009434.1	PST_0186	+	accC-2	acetyl-CoA carboxylase biotin carboxylase subunit domain|PF02786:Carbamoyl-phosphate synthase L chain, ATP binding domain	3.04734	0.000129619
NC_009434.1	PST_0187	+	oadA	sodium-extruding oxaloacetate decarboxylase subunit alpha	2.86618	9.78386e-05
NC_009434.1	PST_0191	+	PST_RS00990	carbonic anhydrase	6.64936	0.0134121
NC_009434.1	PST_0192	-	PST_RS00995	ABC transporter substrate-binding protein	8.7479	1.14875e-07
NC_009434.1	PST_0202	+	purE	5-(carboxyamino)imidazole ribonucleotide mutase	6.72264	0.00839028
NC_009434.1	PST_0203	+	purK	5-(carboxyamino)imidazole ribonucleotide synthase	2.5299	0.000974164
NC_009434.1	PST_0213	+	PST_RS01100	alpha/beta hydrolase	4.25974	1.84156e-07
NC_009434.1	PST_0214	+	lsfA	antioxidant protein LsfA	2.74447	7.64132e-05
NC_009434.1	PST_0220	-	PST_RS01135	DUF1329 domain-containing protein	-2.10781	0.000236256
NC_009434.1	PST_0225	+	PST_RS01160	TniB family NTP-binding protein	1.92098	0.00262157
NC_009434.1	PST_0226	+	PST_RS01165	TniQ family protein	-1.96537	1.41e-05
NC_009434.1	PST_0228	-	PST_RS01180	cation diffusion facilitator family transporter	-3.57034	1.33e-14
NC_009434.1	PST_0230	-	PST_RS01190	OsmC family protein	-1.64942	0.00109076
NC_009434.1	PST_0234	-	PST_RS01210	sigma-70 family RNA polymerase sigma factor	-3.46673	1.06e-05
NC_009434.1	PST_0246	+	PST_RS01270	hypothetical protein	-3.11065	3.84e-12
NC_009434.1	PST_0248	-	PST_RS01280	DEAD/DEAH box helicase family protein	-1.55758	0.0069849
NC_009434.1	PST_0249	-	PST_RS01285	putative DNA binding domain-containing protein	-2.80493	2.88e-10
NC_009434.1	PST_0251	-	PST_RS01295	restriction endonuclease subunit S	-2.86423	6.24e-10
NC_009434.1	PST_0253	-	PST_RS01305	hypothetical protein	-1.89163	0.0108117
NC_009434.1	PST_0256	-	PST_RS01325	hypothetical protein	-2.03691	5.19e-06
NC_009434.1	PST_0258	-	PST_RS01345	hypothetical protein	-3.3958	1.38e-12
NC_009434.1	PST_0262	-	PST_RS01365	TRAP transporter large permease subunit	2.96752	4.39671e-05
NC_009434.1	PST_0263	-	PST_RS01370	TRAP transporter small permease subunit	2.62185	0.00528628
NC_009434.1	PST_0264	+	PST_RS01375	TRAP transporter substrate-binding protein	3.25579	6.52098e-11
NC_009434.1	PST_0270	-	tadA	type II/IV secretion system protein	3.08441	0.0100337
NC_009434.1	PST_0273	+	PST_RS01420	inorganic phosphate transporter	2.64507	0.00172833
NC_009434.1	PST_0285	+	PST_RS01490	diacylglycerol kinase	1.81288	0.0101384
NC_009434.1	PST_0293	+	pckA	phosphoenolpyruvate carboxykinase	1.80566	0.00027996
NC_009434.1	PST_0297	-	PST_RS21720	hypothetical protein	-2.44882	2.94e-07
NC_009434.1	PST_0298	+	PST_RS01555	methyl-accepting chemotaxis protein	2.42561	7.13929e-05
NC_009434.1	PST_0310	+	PST_RS01625	3-hydroxyacyl-CoA dehydrogenase	2.87792	0.00348955
NC_009434.1	PST_0311	+	PST_RS01630	acyl-CoA dehydrogenase C-terminal domain-containing protein	3.26968	0.00484911
NC_009434.1	PST_0312	+	PST_RS01635	iron-containing alcohol dehydrogenase	3.89477	0.000342416
NC_009434.1	PST_0323	+	PST_RS01685	glycogen/starch/alpha-glucan phosphorylase	1.84497	0.000617142
NC_009434.1	PST_0324	+	PST_RS01690	class 1 fructose-bisphosphatase	1.82311	0.00172764
NC_009434.1	PST_0349	-	ntrC	nitrogen regulation protein NR(I)	-3.08	3.39853e-09
NC_009434.1	PST_0350	-	ntrB	nitrogen regulation protein NR(II)	-3.09433	2.31191e-06
NC_009434.1	PST_0352	-	PST_RS01830	DUF4124 domain-containing protein	7.04183	0.00213372
NC_009434.1	PST_0366	+	PST_RS01900	PQQ-dependent sugar dehydrogenase	5.9236	1.47596e-15
NC_009434.1	PST_0369	-	PST_RS01915	hypothetical protein	2.64507	0.00172833
NC_009434.1	PST_0371	-	PST_RS01925	spermidine/putrescine ABC transporter substrate-binding protein	7.91653	8.1742e-05
NC_009434.1	PST_0386	-	PST_RS02000	methyl-accepting chemotaxis protein	-3.95088	1.21e-17
NC_009434.1	PST_0390	-	oprH	outer membrane beta-barrel protein	3.77739	0.000872039
NC_009434.1	PST_0410	+	ptsP	phosphoenolpyruvate--protein phosphotransferase domain|PF00391:PEP-utilising enzyme, mobile domain	2.96276	1.29326e-05
NC_009434.1	PST_0416	-	PST_RS02155	branched-chain amino acid ABC transporter permease	8.91354	2.9815e-08
NC_009434.1	PST_0417	-	PST_RS02160	branched-chain amino acid ABC transporter permease	7.81965	3.36527e-05
NC_009434.1	PST_0418	-	PST_RS02165	ABC transporter ATP-binding protein	8.79962	8.7216e-08
NC_009434.1	PST_0419	-	PST_RS02170	ABC transporter ATP-binding protein	9.93536	2.45364e-12
NC_009434.1	PST_0420	-	PST_RS02175	ABC transporter substrate-binding protein	11.7904	9.14431e-23
NC_009434.1	PST_0422	+	PST_RS02185	response regulator	8.65735	2.67252e-07
NC_009434.1	PST_0423	+	PST_RS02190	peptidoglycan DD-metalloendopeptidase family protein	3.03412	0.0144854
NC_009434.1	PST_0425	-	PST_RS02200	hemolysin family protein	-2.16267	0.000521035
NC_009434.1	PST_0436	+	PST_RS02255	L-lactate permease	3.33972	3.15871e-08
NC_009434.1	PST_0439	+	hupA	HU family DNA-binding protein	2.09174	3.32545e-05
NC_009434.1	PST_0446	+	PST_RS02305	LemA family protein	2.53336	0.00033982
NC_009434.1	PST_0451	+	PST_RS02335	ABC transporter substrate-binding protein	3.86631	0.000466301
NC_009434.1	PST_0458	-	PST_RS02365	RidA family protein	2.15212	0.0153054
NC_009434.1	PST_0459	-	spoT	bifunctional GTP diphosphokinase/guanosine-3'%2C5'-bis pyrophosphate 3'-pyrophosphohydrolase	2.36496	0.000334323
NC_009434.1	PST_0466	+	pyrE	orotate phosphoribosyltransferase	-1.75036	8.23e-05
NC_009434.1	PST_0477	+	PST_RS02460	methyl-accepting chemotaxis protein	4.54476	1.18269e-08
NC_009434.1	PST_0478	+	PST_RS02465	DUF962 domain-containing protein	3.92268	0.000342416
NC_009434.1	PST_0479	-	PST_RS02470	hypothetical protein	3.51279	9.68668e-10
NC_009434.1	PST_0483	+	dadA	RidA family protein	1.34268	0.00274528
NC_009434.1	PST_0485	+	cycB	c-type cytochrome	3.46197	2.27851e-07
NC_009434.1	PST_0491	+	gap	type I glyceraldehyde-3-phosphate dehydrogenase dehydrogenase, C-terminal domain	1.54177	0.0121478
NC_009434.1	PST_0511	-	lysA	diaminopimelate decarboxylase sheet domain	2.98202	0.0144854
NC_009434.1	PST_0523	+	algR	alginate biosynthesis regulatory protein AlgR	1.66381	0.00451322
NC_009434.1	PST_0524	+	hemC	hydroxymethylbilane synthase	2.51276	0.00973269
NC_009434.1	PST_0526	+	PST_RS02705	uroporphyrinogen-III C-methyltransferase	2.84558	3.10494e-05
NC_009434.1	PST_0527	+	hemY	tetratricopeptide repeat protein	2.65679	6.14753e-05
NC_009434.1	PST_0529	+	algQ	Rsd/AlgQ family anti-sigma factor	-1.31605	0.00258322
NC_009434.1	PST_0530	+	algP	AlgP family protein	2.80792	2.29352e-06
NC_009434.1	PST_0532	+	PST_RS02735	ATP-binding cassette domain-containing protein	6.57215	0.0134121
NC_009434.1	PST_0537	-	PST_RS02760	EAL domain-containing protein	7.91653	8.1742e-05
NC_009434.1	PST_0540	+	hemB	porphobilinogen synthase	2.87792	0.00348955
NC_009434.1	PST_0542	-	trxA	thioredoxin TrxA	2.43515	0.0132311
NC_009434.1	PST_0543	+	rho	transcription termination factor Rho	-2.1125	1.01e-06
NC_009434.1	PST_0547	-	argS	arginine--tRNA ligase	7.64215	0.000109596
NC_009434.1	PST_0550	+	maeB	malate dehydrogenase	2.42904	4.02509e-07
NC_009434.1	PST_0551	-	ponA	penicillin-binding protein 1A domain|PF00912:Transglycosylase	-1.19433	0.00503445
NC_009434.1	PST_0554	+	pilN	type 4a pilus biogenesis protein PilN	-2.15978	9.43e-07
NC_009434.1	PST_0555	+	pilO	type 4a pilus biogenesis protein PilO	-1.66879	9.05e-05
NC_009434.1	PST_0556	+	pilP	type 4a pilus biogenesis lipoprotein PilP	-1.78073	0.0117239
NC_009434.1	PST_0557	+	pilQ	type IV pilus secretin PilQ	-1.63008	0.000107181
NC_009434.1	PST_0561	+	gltB	glutamate synthase large subunit	-1.30227	0.00243626
NC_009434.1	PST_0568	-	metY	bifunctional O-acetylhomoserine aminocarboxypropyltransferase/cysteine synthase	4.30846	1.82365e-05
NC_009434.1	PST_0570	+	PST_RS21065	AlpA family phage regulatory protein	-2.68318	3.87e-09
NC_009434.1	PST_0571	+	PST_RS02940	hypothetical protein	-2.58365	4.24e-09
NC_009434.1	PST_0572	+	PST_RS02950	AMP-binding protein	-2.15558	2.24e-05
NC_009434.1	PST_0573	+	PST_RS02955	IS1182 family transposase	-2.98292	0.000348534
NC_009434.1	PST_0574	-	PST_RS02965	hypothetical protein	-2.807	8.8e-10
NC_009434.1	PST_0576	+	PST_RS02970	disulfide bond formation protein B	-2.98827	7.89e-08
NC_009434.1	PST_0579	+	PST_RS21585	IS5/IS1182 family transposase	-3.05406	7.73e-12
NC_009434.1	PST_0583	+	hrpB	ATP-dependent helicase HrpB	-1.94245	4.92e-06
NC_009434.1	PST_0584	-	PST_RS03010	hypothetical protein	-1.40315	0.000843264
NC_009434.1	PST_0585	+	PST_RS03015	site-specific integrase	-2.12259	1.1e-06
NC_009434.1	PST_0586	+	PST_RS03020	hypothetical protein	-1.78561	3.95e-05
NC_009434.1	PST_0587	+	PST_RS03025	hypothetical protein	-2.57474	4.03e-09
NC_009434.1	PST_0588	+	PST_RS03030	hypothetical protein	-1.86255	1.57e-05
NC_009434.1	PST_0589	-	PST_RS03035	hypothetical protein	-3.18682	4.18e-12
NC_009434.1	PST_0590	-	PST_RS03040	hypothetical protein	-2.45687	2.32e-08
NC_009434.1	PST_0591	-	PST_RS03045	5'-methylthioadenosine/S-adenosylhomocysteine nucleosidase	-1.41936	0.00186866
NC_009434.1	PST_0592	-	PST_RS03050	WYL domain-containing protein	-1.59689	0.000167526
NC_009434.1	PST_0593	+	PST_RS03055	nucleotidyltransferase	-2.60091	1.22e-08
NC_009434.1	PST_0594	+	PST_RS03060	hypothetical protein	-2.14333	2.65e-06
NC_009434.1	PST_0595	+	PST_RS03065	ATP-binding protein	-1.97993	7.61e-06
NC_009434.1	PST_0596	+	PST_RS03070	3'-5' exonuclease	-2.57612	3.32e-09
NC_009434.1	PST_0597	+	PST_RS03075	hypothetical protein	-3.19826	9.69e-13
NC_009434.1	PST_0601	-	PST_RS03090	tyrosine-type recombinase/integrase	-1.05108	0.0113466
NC_009434.1	PST_0602	-	PST_RS03095	tyrosine-type recombinase/integrase	-2.73489	6.59e-09
NC_009434.1	PST_0604	-	fadD	AMP-binding protein	-1.95159	9.17e-05
NC_009434.1	PST_0619	-	PST_RS03180	hypothetical protein	-3.93129	2.01e-07
NC_009434.1	PST_0620	-	PST_RS03185	TetR family transcriptional regulator	-2.18025	6.33e-06
NC_009434.1	PST_0621	-	PST_RS21000	MaoC family dehydratase	-2.72161	9.85e-09
NC_009434.1	PST_0622	-	PST_RS03195	MaoC family dehydratase N-terminal domain-containing protein	-2.09397	2.41e-05
NC_009434.1	PST_0624	+	PST_RS03205	helix-turn-helix domain-containing protein	-4.27584	3.05e-05
NC_009434.1	PST_0627	-	PST_RS21085	hypothetical protein	-1.08904	0.00872227
NC_009434.1	PST_0628	-	PST_RS03215	NERD domain-containing protein	-5.54707	5.53e-17
NC_009434.1	PST_0629	-	PST_RS03220	hypothetical protein	-2.95836	1.8e-10
NC_009434.1	PST_0630	-	PST_RS03225	hypothetical protein	-2.93616	8.52e-09
NC_009434.1	PST_0632	-	PST_RS03235	restriction endonuclease subunit S	-2.3823	4.69e-08
NC_009434.1	PST_0633	-	PST_RS03240	type I restriction-modification system subunit M	-3.23707	0.000348534
NC_009434.1	PST_0635	-	PST_RS03255	IS66 family insertion sequence hypothetical protein	-3.27109	1.57e-12
NC_009434.1	PST_0640	+	PST_RS03295	AAA family ATPase	-3.16404	1.34e-12
NC_009434.1	PST_0641	+	PST_RS03300	HNH endonuclease	-3.82366	1.37e-16
NC_009434.1	PST_0646	-	PST_RS03335	restriction endonuclease subunit S	-15.7516	1.18e-55
NC_009434.1	PST_0647	-	PST_RS03350	hypothetical protein	-9.33774	5.84e-11
NC_009434.1	PST_0650	-	PST_RS03370	DEAD/DEAH box helicase family protein	-3.03378	1e-09
NC_009434.1	PST_0651	-	PST_RS03375	hypothetical protein	-2.41379	3.01e-07
NC_009434.1	PST_0652	+	PST_RS21105	MbcA/ParS/Xre antitoxin family protein	-3.46777	2.21e-14
NC_009434.1	PST_0656	+	PST_RS03390	hypothetical protein	-3.67628	1.39e-15
NC_009434.1	PST_0657	+	PST_RS03395	IS5-like element ISPre1 family transposase	-2.78339	1.47e-05
NC_009434.1	PST_0659	+	PST_RS03405	IS5 family transposase	-2.44379	0.000872039
NC_009434.1	PST_0660	+	PST_RS21835	hypothetical protein	-1.57992	0.000201588
NC_009434.1	PST_0661	+	PST_RS21600	hypothetical protein	-1.50832	0.00251008
NC_009434.1	PST_0662	+	PST_RS03420	thioredoxin domain-containing protein	-2.56132	0.00338513
NC_009434.1	PST_0663	-	cadR	Cd(II)/Pb(II)-responsive transcriptional regulator	-2.0935	6.45e-06
NC_009434.1	PST_0671	+	PST_RS21130	IS3 family transposase	-3.40577	6.12e-14
NC_009434.1	PST_0674	-	arcC	carbamate kinase	-2.40711	6.25e-06
NC_009434.1	PST_0683	-	phaC	class I poly(R)-hydroxyalkanoic acid synthase	-2.52706	1.52e-08
NC_009434.1	PST_0685	-	phbB	acetoacetyl-CoA reductase	-1.85425	4.97e-05
NC_009434.1	PST_0687	-	gltS	sodium/glutamate symporter	-1.43395	0.00687666
NC_009434.1	PST_0691	-	PST_RS21730	hypothetical protein	-1.48397	0.00180576
NC_009434.1	PST_0692	+	phaP	phasin family protein	-2.36892	1.22e-07
NC_009434.1	PST_0693	-	phaR	polyhydroxyalkanoate synthesis repressor PhaR	-2.89551	7.58e-11
NC_009434.1	PST_0698	+	PST_RS03590	IS3 family transposase	-3.23991	5.27e-13
NC_009434.1	PST_0699	+	PST_RS03595	group II intron reverse transcriptase domain-containing protein	-4.35327	4.11e-20
NC_009434.1	PST_0700	+	PST_RS03600	IS630-like element ISPa47 family transposase	-2.01761	1.89e-05
NC_009434.1	PST_0703	-	PST_RS03605	site-specific integrase	-1.85385	3.7e-05
NC_009434.1	PST_0705	-	PST_RS03610	hypothetical protein	-2.22767	4.85e-06
NC_009434.1	PST_0707	-	PST_RS03620	hypothetical protein	-2.04386	1.77e-06
NC_009434.1	PST_0708	+	PST_RS03625	helix-turn-helix domain-containing protein	-1.02693	0.0134826
NC_009434.1	PST_0711	-	tRNA-Met	tRNA-Ile	-1.73701	0.000200915
NC_009434.1	PST_0717	+	folB	dihydroneopterin aldolase	6.57215	0.0134121
NC_009434.1	PST_0718	+	folK	2-amino-4-hydroxy-6-hydroxymethyldihydropteridine diphosphokinase	6.57215	0.0134121
NC_009434.1	PST_0721	-	PST_RS03680	YeaH/YhbH family protein	-1.40158	0.000960904
NC_009434.1	PST_0744	+	trpE	anthranilate synthase component	2.47448	0.00973269
NC_009434.1	PST_0749	+	PST_RS03820	OsmC family protein	-2.26629	5.85e-07
NC_009434.1	PST_0752	-	PST_RS03840	DUF805 domain-containing protein	-2.86355	1.82e-05
NC_009434.1	PST_0753	+	argC	N-acetyl-gamma-glutamyl-phosphate reductase	1.52654	0.0140899
NC_009434.1	PST_0754	-	hemJ	protoporphyrinogen oxidase HemJ	-1.2833	0.00976132
NC_009434.1	PST_0758	+	tyrS	tyrosine--tRNA ligase	-1.08078	0.0121553
NC_009434.1	PST_0762	+	PST_RS03890	23S ribosomal RNA	-3.74821	0.000517265
NC_009434.1	PST_0764	+	PST_RS03905	pantothenate kinase	-1.66227	0.00181063
NC_009434.1	PST_0765	+	PST_RS03910	SPOR domain-containing protein	-1.56516	0.000277889
NC_009434.1	PST_0766	+	tRNA-Tyr	tRNA-Tyr	-2.9103	4.08e-11
NC_009434.1	PST_0767	+	tRNA-Gly	tRNA-Gly	-4.64204	2.09e-21
NC_009434.1	PST_0768	+	tRNA-Thr	tRNA-Thr	-2.53768	5.53e-09
NC_009434.1	PST_0769	+	tuf	elongation factor Tu	-3.0273	2.79e-11
NC_009434.1	PST_0770	+	tRNA-Trp	tRNA-Trp	-2.97508	8.14e-10
NC_009434.1	PST_0771	+	secE	preprotein translocase subunit SecE	-2.7034	6.53e-10
NC_009434.1	PST_0774	+	rplA	50S ribosomal protein L1	1.43723	0.0029212
NC_009434.1	PST_0777	+	rpoB	DNA-directed RNA polymerase subunit beta	-1.44268	0.000715154
NC_009434.1	PST_0784	+	rplC	50S ribosomal protein L3	-1.02404	0.0135778
NC_009434.1	PST_0785	+	rplD	50S ribosomal protein L4	1.44803	0.00206774
NC_009434.1	PST_0790	+	rpsC	30S ribosomal protein S3	-1.57514	0.000186651
NC_009434.1	PST_0795	+	rplX	50S ribosomal protein L24	-1.753	3.48e-05
NC_009434.1	PST_0796	+	rplE	50S ribosomal protein L5	-1.98911	2.98e-06
NC_009434.1	PST_0798	+	rpsH	30S ribosomal protein S8	-1.44165	0.000599449
NC_009434.1	PST_0800	+	rplR	50S ribosomal protein L18	3.82671	2.79324e-08
NC_009434.1	PST_0803	+	rplO	50S ribosomal protein L15	3.19949	1.33399e-05
NC_009434.1	PST_0804	+	secY	preprotein translocase subunit SecY	-1.51538	0.000379251
NC_009434.1	PST_0805	+	rpmJ	50S ribosomal protein L36	-1.4886	0.00448401
NC_009434.1	PST_0806	+	rpsM	30S ribosomal protein S13	-2.09291	1.36e-06
NC_009434.1	PST_0811	+	katA	catalase	1.75387	0.00321551
NC_009434.1	PST_0813	+	PST_RS04150	MFS transporter	6.64936	0.0134121
NC_009434.1	PST_0815	+	PST_RS04160	sugar nucleotide-binding protein	6.64936	0.0134121
NC_009434.1	PST_0837	+	ribBA-1	bifunctional 3%2C4-dihydroxy-2-butanone-4-phosphate synthase/GTP cyclohydrolase cyclohydrolase II	2.55004	0.00716778
NC_009434.1	PST_0839	+	nusB	transcription antitermination factor NusB	2.84828	0.00348955
NC_009434.1	PST_0843	+	ribA	GTP cyclohydrolase	6.9834	0.00334606
NC_009434.1	PST_0860	-	PST_RS04400	thymidine phosphorylase family protein	3.28419	0.000231229
NC_009434.1	PST_0861	-	PST_RS04405	3-hydroxybutyrate dehydrogenase	4.05467	0.000137915
NC_009434.1	PST_0866	+	PST_RS04430	indolepyruvate ferredoxin oxidoreductase family protein	-1.32309	0.00456652
NC_009434.1	PST_0873	+	PST_RS04465	sodium-dependent transporter	6.9834	0.00334606
NC_009434.1	PST_0874	+	PST_RS04470	methyl-accepting chemotaxis protein	1.77209	0.000529386
NC_009434.1	PST_0875	+	PST_RS04475	type 1 glutamine amidotransferase domain-containing protein	1.68194	0.00337319
NC_009434.1	PST_0884	+	tesB	acyl-CoA thioesterase	7.39558	0.000376589
NC_009434.1	PST_0887	-	PST_RS04540	DUF411 domain-containing protein	6.92249	0.00334606
NC_009434.1	PST_0893	+	narK	MFS transporter	6.92249	0.00334606
NC_009434.1	PST_0896	+	narG	nitrate reductase subunit alpha	7.60388	0.000109596
NC_009434.1	PST_0915	+	PST_RS04680	class I SAM-dependent methyltransferase	1.9151	3.36992e-05
NC_009434.1	PST_0916	+	PST_RS04685	phosphotransferase	2.11313	4.16339e-05
NC_009434.1	PST_0918	+	PST_RS04695	LTA synthase family protein	1.56686	0.00179652
NC_009434.1	PST_0939	-	ettA	energy-dependent translational throttle protein EttA	3.45714	9.46782e-06
NC_009434.1	PST_0940	+	glyA3	serine hydroxymethyltransferase	1.80906	0.000288226
NC_009434.1	PST_0946	+	mscL	large-conductance mechanosensitive channel protein MscL	3.37839	2.72923e-06
NC_009434.1	PST_0947	-	ccpR	cytochrome-c peroxidase	3.26968	0.00484911
NC_009434.1	PST_0948	+	PST_RS04845	ATP-binding protein	2.2136	0.00406065
NC_009434.1	PST_0950	+	PST_RS04855	TIGR00645 family protein	-3.06391	8.87e-11
NC_009434.1	PST_0956	+	rplU	50S ribosomal protein L21	-1.61261	0.0001637
NC_009434.1	PST_0957	+	rpmA	50S ribosomal protein L27	3.69979	1.15971e-06
NC_009434.1	PST_0959	+	proB	glutamate 5-kinase	3.86631	0.000466301
NC_009434.1	PST_0963	+	ribF	bifunctional riboflavin kinase/FAD synthetase	7.25445	0.000884859
NC_009434.1	PST_0964	+	ileS	isoleucine--tRNA ligase	1.69284	0.00878145
NC_009434.1	PST_0968	-	pilE	type IV pilin protein	-4.11168	1.37e-18
NC_009434.1	PST_0969	-	pilY2	PilY2 family type 4a fimbrial biogenesis protein	-3.87868	1.19e-15
NC_009434.1	PST_0970	-	pilY1	hypothetical protein	-3.56177	4.14e-15
NC_009434.1	PST_0972	-	pilW	PilW family protein	-2.54378	4.78e-09
NC_009434.1	PST_0973	-	pilV	type IV pilus modification protein PilV	-2.32971	2.23e-07
NC_009434.1	PST_0974	-	fimU	GspH/FimT family pseudopilin	-3.55604	1.7e-14
NC_009434.1	PST_0975	-	fimT	GspH/FimT family pseudopilin	-4.15323	7.37e-18
NC_009434.1	PST_0988	+	ptsP	phosphoenolpyruvate--protein phosphotransferase phosphotransferase system, EIIA 2|PF02896:PEP-utilising enzyme, TIM barrel domain|PF00391:PEP-utilising enzyme, mobile domain|PF05524:PEP-utilising enzyme, N-terminal	8.00731	4.06483e-05
NC_009434.1	PST_0990	+	fruA	PTS fructose-like transporter subunit IIB	7.35005	0.000575412
NC_009434.1	PST_1001	-	PST_RS05125	TonB-dependent receptor	-3.70713	1.39e-10
NC_009434.1	PST_1002	-	PST_RS05130	SIMPL domain-containing protein	-2.12457	3.32e-06
NC_009434.1	PST_1004	+	PST_RS05140	response regulator transcription factor	2.40346	0.000403008
NC_009434.1	PST_1013	-	gatA	Asp-tRNA(Asn)/Glu-tRNA(Gln) amidotransferase subunit GatA	2.47448	0.00973269
NC_009434.1	PST_1015	+	mreB	rod shape-determining protein MreB	2.2136	0.00406065
NC_009434.1	PST_1020	+	rng	ribonuclease G	2.33579	0.00529072
NC_009434.1	PST_1023	+	tldD	metalloprotease TldD	2.42009	0.000116885
NC_009434.1	PST_1026	+	pmbA	metalloprotease PmbA	2.05212	0.00491367
NC_009434.1	PST_1030	-	raiA	ribosome-associated translation inhibitor RaiA	-1.82215	2.13e-05
NC_009434.1	PST_1039	+	mlaD	outer membrane lipid asymmetry maintenance protein MlaD	-1.81234	0.00261795
NC_009434.1	PST_1042	+	PST_RS05325	phosphate-starvation-inducible PsiE family protein	-2.4579	0.000103342
NC_009434.1	PST_1044	+	murA	UDP-N-acetylglucosamine 1-carboxyvinyltransferase	2.0221	0.00221541
NC_009434.1	PST_1046	+	hisD	histidinol dehydrogenase	2.18982	0.00406065
NC_009434.1	PST_1054	-	pilA	pilin	-1.85508	1.18e-05
NC_009434.1	PST_1056	+	pilC	type II secretion system F family protein	-1.82266	1.89e-05
NC_009434.1	PST_1067	+	sspB	ClpXP protease specificity-enhancing factor	7.20416	0.000884859
NC_009434.1	PST_1085	+	ftsQ	cell division protein FtsQ/DivIB	-4.21457	5.58e-13
NC_009434.1	PST_1088	+	lpxC	UDP-3-O-acyl-N-acetylglucosamine deacetylase	-1.87131	1.78e-05
NC_009434.1	PST_1089	+	PST_RS05555	ISL3 family transposase	-6.68662	0.00724341
NC_009434.1	PST_1104	+	PST_RS05630	YajG family lipoprotein	2.47194	0.00150116
NC_009434.1	PST_1113	+	PST_RS05670	M48 family metallopeptidase	2.58639	0.00716778
NC_009434.1	PST_1119	+	alkK-1	fatty acid--CoA ligase	2.04362	0.00319623
NC_009434.1	PST_1122	+	PST_RS05715	OmpA family protein	7.81965	3.36527e-05
NC_009434.1	PST_1128	+	PST_RS05745	peptidylprolyl isomerase	3.88973	6.02224e-06
NC_009434.1	PST_1129	+	PST_RS05750	glutathione peroxidase	7.43971	0.000376589
NC_009434.1	PST_1139	+	PST_RS05800	class II aldolase/adducin family protein	1.98408	0.0131493
NC_009434.1	PST_1145	+	PST_RS05830	DJ-1/PfpI family protein	8.41359	2.1457e-06
NC_009434.1	PST_1150	-	pyk	pyruvate kinase	2.55004	0.00716778
NC_009434.1	PST_1161	-	mvaT	DNA binding protein	-1.89535	8.31e-06
NC_009434.1	PST_1162	-	PST_RS05915	IS5 family transposase	-3.29559	2.15e-09
NC_009434.1	PST_1164	-	PST_RS05925	IS5 family transposase	-1.54257	0.00760601
NC_009434.1	PST_1167	+	PST_RS05940	DUF853 family protein	1.75034	0.0108508
NC_009434.1	PST_1168	-	PST_RS05945	hypothetical protein	-3.07648	8.08e-12
NC_009434.1	PST_1169	-	algA	mannose-1-phosphate guanylyltransferase/mannose-6-phosphate isomerase	-2.9374	5.42e-11
NC_009434.1	PST_1176	-	PST_RS21740	hypothetical protein	-1.85809	0.00973082
NC_009434.1	PST_1177	-	rhlB	ATP-dependent RNA helicase RhlB	3.95006	0.000252157
NC_009434.1	PST_1179	+	PST_RS05995	transporter substrate-binding domain-containing protein	2.21916	8.1889e-07
NC_009434.1	PST_1180	+	purL	YqfO family protein	1.97888	0.000177085
NC_009434.1	PST_1196	+	dsbC	thioredoxin fold domain-containing protein	3.16907	0.000511792
NC_009434.1	PST_1202	+	PST_RS06110	OmpA family protein	8.22471	1.05718e-05
NC_009434.1	PST_1203	+	PST_RS06115	argininosuccinate synthase	1.84523	0.000921866
NC_009434.1	PST_1205	-	PST_RS06125	hypothetical protein	-1.32356	0.00629519
NC_009434.1	PST_1213	-	PST_RS06170	enoyl-CoA hydratase/isomerase family protein	2.55004	0.00716778
NC_009434.1	PST_1215	-	PST_RS06180	ABC transporter substrate-binding protein	3.77971	5.03045e-08
NC_009434.1	PST_1217	-	PST_RS06190	DUF4142 domain-containing protein	-1.58793	0.000508024
NC_009434.1	PST_1222	-	nadB	L-aspartate oxidase	-2.06067	1.48e-05
NC_009434.1	PST_1223	+	algU	RNA polymerase sigma factor RpoE	-2.52543	5.88e-09
NC_009434.1	PST_1224	+	mucA	sigma factor AlgU negative regulatory protein	1.26086	0.00364047
NC_009434.1	PST_1227	+	mucA	DegQ family serine endoprotease	2.49902	1.99215e-06
NC_009434.1	PST_1230	+	PST_RS06255	DUF4845 domain-containing protein	-1.93622	6.34e-06
NC_009434.1	PST_1232	+	era	GTPase Era	3.97693	0.000252157
NC_009434.1	PST_1239	-	PST_RS06305	protease inhibitor I42 family protein	7.48254	0.000248027
NC_009434.1	PST_1240	-	lon	endopeptidase La domain|PF05362:Lon protease (S16) C-terminal proteolytic domain	6.79238	0.00839028
NC_009434.1	PST_1242	+	putA	bifunctional proline dehydrogenase/L-glutamate gamma-semialdehyde dehydrogenase PutA	4.71859	1.58781e-09
NC_009434.1	PST_1254	+	pcaI	CoA transferase subunit A	-2.39094	0.00118483
NC_009434.1	PST_1260	-	tRNA-Gly	tRNA-Gly	-4.38229	1.96e-05
NC_009434.1	PST_1263	+	apbC	iron-sulfur cluster carrier protein ApbC	3.133	0.00696616
NC_009434.1	PST_1265	+	dcd	dCTP deaminase	-1.54176	0.00125956
NC_009434.1	PST_1266	-	napC	cytochrome c3 family protein	3.12032	0.0006696
NC_009434.1	PST_1267	-	napB	nitrate reductase cytochrome c-type subunit	2.39086	0.00232234
NC_009434.1	PST_1268	-	napA	nitrate reductase catalytic subunit NapA	2.67015	1.7977e-08
NC_009434.1	PST_1269	-	napD	chaperone NapD	3.03412	0.0144854
NC_009434.1	PST_1277	+	aroF-2	3-deoxy-7-phosphoheptulonate synthase	3.08441	0.0100337
NC_009434.1	PST_1280	+	PST_RS06515	hypothetical protein	7.43971	0.000376589
NC_009434.1	PST_1281	+	cydA1	cytochrome ubiquinol oxidase subunit	6.69346	1.44251e-15
NC_009434.1	PST_1282	+	cydB	cytochrome d ubiquinol oxidase subunit	9.55883	1.85859e-10
NC_009434.1	PST_1289	+	btuB	TonB-dependent vitamin B12 receptor	2.93102	5.55574e-06
NC_009434.1	PST_1305	-	PST_RS06645	hypothetical protein	1.87136	0.000992022
NC_009434.1	PST_1305a	-	fdxN	4Fe-4S binding protein	1.94304	0.000141606
NC_009434.1	PST_1306	-	fdxN	GFA family protein	1.8735	1.95478e-05
NC_009434.1	PST_1313	-	nifA	nif-specific transcriptional activator NifA	-1.23835	0.00990774
NC_009434.1	PST_1314	-	nifL	nitrogen fixation negative regulator NifL	-1.62942	0.000351226
NC_009434.1	PST_1315	+	rsxA	electron transport complex subunit RsxA	3.0199	1.59378e-07
NC_009434.1	PST_1316	+	rnfB	RnfABCDGE type electron transport complex subunit B	2.9418	2.30362e-07
NC_009434.1	PST_1317	+	rsxC	electron transport complex subunit RsxC	3.3515	4.56454e-11
NC_009434.1	PST_1318	+	rnfD	RnfABCDGE type electron transport complex subunit D	2.98004	3.56023e-08
NC_009434.1	PST_1319	+	rsxG	electron transport complex subunit RsxG	1.82305	0.000444631
NC_009434.1	PST_1320	+	rnfE	electron transport complex subunit E	1.49737	0.00236457
NC_009434.1	PST_1321	+	rnfH	RnfH family protein	1.47461	0.00569817
NC_009434.1	PST_1322	+	nifY2	dinitrogenase iron-molybdenum cofactor biosynthesis protein;PF16844:Dinitrogenase iron-molybdenum cofactor, N-terminal|PF02579:Dinitrogenase iron-molybdenum cofactor	1.67164	0.000300119
NC_009434.1	PST_1324	-	PST_RS06750	hypothetical protein	2.78581	1.46724e-08
NC_009434.1	PST_1325	-	PST_RS06755	SIR2 family protein	2.46328	2.75489e-07
NC_009434.1	PST_1326	+	nifH	Fe protein, nitrogenase reductase NifH	-1.66106	0.0199077
NC_009434.1	PST_1327	+	nifD	nitrogenase molybdenum-iron protein alpha chain	-1.05017	0.0114386
NC_009434.1	PST_1328	+	nifK	nitrogenase molybdenum-iron protein subunit beta	-1.90482	7.3e-06
NC_009434.1	PST_1333	+	nifE	nitrogenase iron-molybdenum cofactor biosynthesis protein NifE	2.02888	4.54739e-06
NC_009434.1	PST_1334	+	nifN	nitrogenase iron-molybdenum cofactor biosynthesis protein NifN	2.25118	1.89937e-06
NC_009434.1	PST_1335	+	nifX	nitrogen fixation protein NifX	2.33737	2.1271e-06
NC_009434.1	PST_1336	+	PST_RS06810	NifX-associated nitrogen fixation protein	1.71416	0.000235491
NC_009434.1	PST_1338	+	fdxB	ferredoxin III%2C nif-specific	1.32493	0.0101015
NC_009434.1	PST_1347	-	modA	molybdate ABC transporter substrate-binding protein;PF13531:Bacterial extracellular solute-binding protein	7.52413	0.000164371
NC_009434.1	PST_1348	-	PST_RS06870	TOBE domain-containing protein	2.39216	0.00758204
NC_009434.1	PST_1349	+	hesB	iron-sulfur cluster assembly accessory protein	1.57568	0.000352996
NC_009434.1	PST_1350	+	nifU	Fe-S cluster assembly protein NifU	1.91892	1.04215e-05
NC_009434.1	PST_1351	+	nifS	cysteine desulfurase NifS	1.23448	0.0039537
NC_009434.1	PST_1352	+	nifV	homocitrate synthase	1.57885	0.000653993
NC_009434.1	PST_1365	+	PST_RS06955	hypothetical protein	2.26787	0.00238425
NC_009434.1	PST_1369	+	alaS	alanine--tRNA ligase	1.96396	0.00222939
NC_009434.1	PST_1370	+	lysC	aspartate kinase	-1.80464	5.13e-05
NC_009434.1	PST_1371	+	rsmA	carbon storage regulator CsrA	-5.92509	1.47e-31
NC_009434.1	PST_1372	+	tRNA-Ser	tRNA-Ser	-4.57469	5.13e-10
NC_009434.1	PST_1373	+	tRNA-Arg	tRNA-Arg	-3.8113	6.64e-08
NC_009434.1	PST_1374	+	tRNA-Arg	tRNA-Arg	-3.22526	0.000575412
NC_009434.1	PST_1376	+	mgtE	OadG family protein	-1.74945	0.00355334
NC_009434.1	PST_1377	+	oadA	sodium-extruding oxaloacetate decarboxylase subunit alpha	2.26	0.00561466
NC_009434.1	PST_1379	-	algZ	hypothetical protein	1.41328	0.00407838
NC_009434.1	PST_1386	+	PST_RS07065	chemotaxis protein CheV	-1.67594	8.33e-05
NC_009434.1	PST_1387	+	cheR	protein-glutamate O-methyltransferase CheR	-2.87134	1.06e-10
NC_009434.1	PST_1391	+	flgE	flagellar hook protein FlgE	-1.60411	0.000135099
NC_009434.1	PST_1395	+	flgI	flagellar basal body P-ring protein FlgI	1.84791	0.0141787
NC_009434.1	PST_1397	+	flgK	flagellar hook-associated protein FlgK	-2.37477	1.4e-07
NC_009434.1	PST_1398	+	PST_RS07125	flagellar hook-associated protein 3	-2.41763	2.77e-08
NC_009434.1	PST_1401	+	PST_RS07135	hypothetical protein	-1.44026	0.000577269
NC_009434.1	PST_1402	+	PST_RS07140	glycoside hydrolase family 99-like domain-containing protein	-2.23179	2.11e-07
NC_009434.1	PST_1405	+	PST_RS07150	flagellar protein FlaG	1.26507	0.0119404
NC_009434.1	PST_1406	+	fliD	flagellar filament capping protein FliD;PF02465:Flagellar hook-associated protein 2 N-terminus|PF07195:Flagellar hook-associated protein 2 C-terminus|PF07196:Flagellin hook IN motif	-2.69549	8.12e-10
NC_009434.1	PST_1407	+	PST_RS07160	helix-hairpin-helix domain-containing protein;PF12836:Helix-hairpin-helix motif	-3.31819	5.42e-13
NC_009434.1	PST_1414	-	PST_RS07190	carboxy terminal-processing peptidase;PF11818:C-terminal domain of tail specific protease (DUF3340)|PF03572:Peptidase family S41|PF00595:PDZ domain (Also known as DHR or GLGF)	1.17426	0.0133396
NC_009434.1	PST_1421	-	PST_RS07230	M18 family aminopeptidase;PF02127:Aminopeptidase I zinc metalloprotease (M18)	6.9834	0.00334606
NC_009434.1	PST_1425	-	minC	septum site-determining protein MinC;PF05209:Septum formation inhibitor MinC, N-terminal domain|PF03775:Septum formation inhibitor MinC, C-terminal domain	-1.62503	0.0114634
NC_009434.1	PST_1428	-	PST_RS07265	VacJ family lipoprotein;PF04333:MlaA lipoprotein	-2.2867	3.08e-07
NC_009434.1	PST_1429	-	PST_RS07270	serine protein kinase PrkA	-1.43105	0.00421211
NC_009434.1	PST_1447	+	PST_RS07365	DEAD/DEAH box helicase;PF00271:Helicase conserved C-terminal domain|PF00270:DEAD/DEAH box helicase|PF08494:DEAD/H associated	2.43515	0.0132311
NC_009434.1	PST_1454	+	PST_RS07400	PQQ-dependent sugar dehydrogenase;PF07995:Glucose / Sorbosone dehydrogenase	6.57215	0.0134121
NC_009434.1	PST_1459	+	PST_RS07425	glycoside hydrolase family 5 protein;PF00150:Cellulase (glycosyl hydrolase family 5)	-2.89237	2.93e-10
NC_009434.1	PST_1466	+	PST_RS07450	hypothetical protein	-3.05869	2.38e-10
NC_009434.1	PST_1467	+	hsdR	DEAD/DEAH box helicase family protein;PF00271:Helicase conserved C-terminal domain|PF08463:EcoEI R protein C-terminal|PF13588:Type I restriction enzyme R protein N terminus (HSDR_N)|PF04851:Type III restriction enzyme, res subunit	-2.44234	4.66e-08
NC_009434.1	PST_1468	+	PST_RS07460	HNH endonuclease;PF13391:HNH endonuclease	-1.92594	9.92e-06
NC_009434.1	PST_1471	+	hsdS	restriction endonuclease subunit S;PF01420:Type I restriction modification DNA specificity domain	-1.708	5.33e-05
NC_009434.1	PST_1473	+	zorA	anti-phage defense ZorAB system protein ZorA	-2.3007	0.000325735
NC_009434.1	PST_1474	+	PST_RS07495	hypothetical protein;PF00691:OmpA family	-3.71527	2.01e-07
NC_009434.1	PST_1479	+	PST_RS07510	hypothetical protein;PF15611:EH_Signature domain	-3.59848	1.96e-11
NC_009434.1	PST_1480	+	PST_RS07515	DEAD/DEAH box helicase;PF00271:Helicase conserved C-terminal domain|PF00176:SNF2 family N-terminal domain	-2.62404	2.98e-09
NC_009434.1	PST_1484	-	PST_RS07530	DUF3987 domain-containing protein;PF13148:Protein of unknown function (DUF3987)	-1.89219	0.00360547
NC_009434.1	PST_1488	-	PST_RS21630	hypothetical protein	-2.85355	3.53e-10
NC_009434.1	PST_1503	+	PST_RS07620	CsbD family protein	-3.5429	9.72e-10
NC_009434.1	PST_1505	-	mutS	DNA mismatch repair protein MutS;PF05190:MutS family domain IV|PF01624:MutS domain I|PF00488:MutS domain V|PF05192:MutS domain III|PF05188:MutS domain II	3.03412	0.0144854
NC_009434.1	PST_1508	+	recA	recombinase RecA;PF00154:recA bacterial DNA recombination protein	3.54652	3.88578e-05
NC_009434.1	PST_1512	+	PST_RS07665	D-xylulose 5-phosphate/D-fructose 6-phosphate phosphoketolase;PF09364:XFP N-terminal domain|PF03894:D-xylulose 5-phosphate/D-fructose 6-phosphate phosphoketolase	-1.17963	0.00816455
NC_009434.1	PST_1516	+	PST_RS07685	response regulator transcription factor;PF00072:Response regulator receiver domain|PF00196:Bacterial regulatory proteins, luxR family	-1.92969	1.16e-05
NC_009434.1	PST_1517	-	PST_RS07690	LysR family transcriptional regulator;PF03466:LysR substrate binding domain|PF00126:Bacterial regulatory helix-turn-helix protein, lysR family	-2.11923	6.51e-05
NC_009434.1	PST_1520	-	PST_RS07705	DUF6231 family protein	-3.1731	2.29e-11
NC_009434.1	PST_1526	+	pdxH	pyridoxamine 5'-phosphate oxidase;PF10590:Pyridoxine 5'-phosphate oxidase C-terminal dimerisation region|PF01243:Pyridoxamine 5'-phosphate oxidase	4.59531	2.12165e-06
NC_009434.1	PST_1539	+	pyrH	UMP kinase;PF00696:Amino acid kinase family	-1.42308	0.00295504
NC_009434.1	PST_1545	+	bamA	outer membrane protein assembly factor BamA;PF07244:Surface antigen variable number repeat|PF01103:Surface antigen	-1.62973	0.00014168
NC_009434.1	PST_1548	+	fabZ	3-hydroxyacyl-ACP dehydratase FabZ;PF07977:FabA-like domain	-3.16774	3.28e-08
NC_009434.1	PST_1562	-	PST_RS07915	LysR family transcriptional regulator;PF00126:Bacterial regulatory helix-turn-helix protein, lysR family|PF03466:LysR substrate binding domain	-2.08463	6.51e-05
NC_009434.1	PST_1563	+	adhC	S-(hydroxymethyl)glutathione dehydrogenase/class III alcohol dehydrogenase;PF00107:Zinc-binding dehydrogenase|PF08240:Alcohol dehydrogenase GroES-like domain	2.3527	0.000334323
NC_009434.1	PST_1564	+	fghA	S-formylglutathione hydrolase;PF00756:Putative esterase	3.64961	0.0016487
NC_009434.1	PST_1570	+	PST_RS07960	DUF368 domain-containing protein;PF04018:Domain of unknown function (DUF368)	3.26968	0.00484911
NC_009434.1	PST_1572	+	rpoS	sigma factor RpoS	1.52851	0.0024
NC_009434.1	PST_1574	+	PST_RS07980	Na+:solute symporter;PF00474:Sodium:solute symporter family	3.92268	0.000342416
NC_009434.1	PST_1576	+	PST_RS07985	hypothetical protein	-3.43965	7.41e-13
NC_009434.1	PST_1577	-	PST_RS07990	SIR2 family protein;PF13289:SIR2-like domain	-3.70541	1.87e-15
NC_009434.1	PST_1580	+	PST_RS08005	universal stress protein;PF00582:Universal stress protein family	1.98164	7.70879e-05
NC_009434.1	PST_1596	-	PST_RS08085	STAS/SEC14 domain-containing protein;PF11964:SpoIIAA-like	2.47194	0.00150116
NC_009434.1	PST_1597	+	PST_RS08090	methyl-accepting chemotaxis protein;PF00015:Methyl-accepting chemotaxis protein (MCP) signalling domain|PF13675:Type IV pili methyl-accepting chemotaxis transducer N-term	3.95917	6.77485e-09
NC_009434.1	PST_1603	-	glpK	glycerol kinase GlpK;PF02782:FGGY family of carbohydrate kinases, C-terminal domain|PF00370:FGGY family of carbohydrate kinases, N-terminal domain	2.39936	0.000135269
NC_009434.1	PST_1604	-	glpF	aquaporin;PF00230:Major intrinsic protein	3.04906	2.01462e-05
NC_009434.1	PST_1609	-	PST_RS08155	hypothetical protein	-3.64711	1.42e-12
NC_009434.1	PST_1610	+	PST_RS08160	flavin monoamine oxidase family protein;PF01593:Flavin containing amine oxidoreductase	-2.69612	6.17e-08
NC_009434.1	PST_1612	+	PST_RS21225	SDR family oxidoreductase;PF01042:Endoribonuclease L-PSP	-2.45635	1.27e-07
NC_009434.1	PST_1629	+	katG	catalase/peroxidase HPI;PF00141:Peroxidase	1.57836	0.000749904
NC_009434.1	PST_1634	-	PST_RS08285	hypothetical protein	-1.60508	0.000157395
NC_009434.1	PST_1636	-	nrdB	ribonucleotide-diphosphate reductase subunit beta;PF00268:Ribonucleotide reductase, small chain	-2.08426	1.11e-06
NC_009434.1	PST_1637	-	nrdA	ribonucleoside-diphosphate reductase subunit alpha;PF03477:ATP cone domain|PF02867:Ribonucleotide reductase, barrel domain|PF00317:Ribonucleotide reductase, all-alpha domain	2.17383	0.000189057
NC_009434.1	PST_1642	-	PST_RS08320	rhodanese-like domain-containing protein;PF00581:Rhodanese-like domain	4.00331	0.000186219
NC_009434.1	PST_1648	+	PST_RS08345	crotonase/enoyl-CoA hydratase family protein;PF00378:Enoyl-CoA hydratase/isomerase	3.22554	0.00484911
NC_009434.1	PST_1649	+	argD	aspartate aminotransferase family protein;PF00202:Aminotransferase class-III	3.23476	9.30708e-06
NC_009434.1	PST_1657	-	PST_RS08390	PilZ domain-containing protein;PF07238:PilZ domain	-1.72091	0.000651011
NC_009434.1	PST_1659	+	PST_RS08400	STAS domain-containing protein	-2.69661	8.23e-10
NC_009434.1	PST_1664	-	PST_RS08425	TRAP transporter substrate-binding protein;PF03480:Bacterial extracellular solute-binding protein, family 7	7.04183	0.00213372
NC_009434.1	PST_1666	+	benR	AraC family transcriptional regulator;PF14525:AraC-binding-like domain|PF12833:Helix-turn-helix domain	1.56241	0.00217445
NC_009434.1	PST_1667	+	benA	benzoate 1%2C2-dioxygenase large subunit;PF00848:Ring hydroxylating alpha subunit (catalytic domain)|PF00355:Rieske [2Fe-2S] domain	-1.97581	0.000163399
NC_009434.1	PST_1671	+	benK	benzoate MFS transporter BenK	5.42106	0.00510174
NC_009434.1	PST_1683	-	fumC-2	class II fumarate hydratase;PF10415:Fumarase C C-terminus|PF00206:Lyase	2.82047	0.000147018
NC_009434.1	PST_1685	+	PST_RS08540	rhodanese-related sulfurtransferase;PF00581:Rhodanese-like domain	6.92249	0.00334606
NC_009434.1	PST_1701	+	PST_RS08620	IS5 family transposase;PF05598:Transposase domain (DUF772)	-1.75359	0.00398079
NC_009434.1	PST_1702	-	PST_RS08625	-;PF00665:Integrase core domain	-1.7925	0.0143802
NC_009434.1	PST_1704	+	ltrA	group II intron reverse transcriptase/maturase;PF00078:Reverse transcriptase (RNA-dependent DNA polymerase)|PF08388:Group II intron, maturase-specific domain	-1.85344	6.88e-05
NC_009434.1	PST_1705	+	PST_RS08640	IS5 family transposase;PF01609:Transposase DDE domain	-2.1475	5.2e-05
NC_009434.1	PST_1710	-	PST_RS08665	TonB-dependent receptor;PF00593:TonB dependent receptor|PF07715:TonB-dependent Receptor Plug Domain	-3.98716	3.62e-14
NC_009434.1	PST_1712	-	exbB1	MotA/TolQ/ExbB proton channel family protein;PF01618:MotA/TolQ/ExbB proton channel family	-1.2778	0.00878707
NC_009434.1	PST_1713	-	PST_RS08680	energy transducer TonB;PF03544:Gram-negative bacterial TonB protein C-terminal	-1.46342	0.000472677
NC_009434.1	PST_1714	-	PST_RS08685	Zn-dependent protease;PF01523:Putative modulator of DNA gyrase	-1.84148	5.46e-05
NC_009434.1	PST_1723	+	acs	acetate--CoA ligase;PF13193:AMP-binding enzyme C-terminal domain|PF00501:AMP-binding enzyme|PF16177:Acetyl-coenzyme A synthetase N-terminus	2.8886	3.78613e-07
NC_009434.1	PST_1739	+	PST_RS21260	SEC-C domain-containing protein;PF03168:Late embryogenesis abundant protein	-2.08463	6.51e-05
NC_009434.1	PST_1747	-	rimO	30S ribosomal protein S12 methylthiotransferase RimO;PF00919:Uncharacterized protein family UPF0004|PF04055:Radical SAM superfamily	6.9834	0.00334606
NC_009434.1	PST_1763	-	PST_RS08930	hypothetical protein	-2.85479	6.53e-09
NC_009434.1	PST_1764	-	tRNA-Met	tRNA-Met	-2.79166	0.00351516
NC_009434.1	PST_1765	-	PST_RS21760	hypothetical protein	-2.96621	4.3e-10
NC_009434.1	PST_1772	+	leuC	3-isopropylmalate dehydratase large subunit;PF00330:Aconitase family (aconitate hydratase)	-1.64356	0.000276673
NC_009434.1	PST_1775	+	asd	aspartate-semialdehyde dehydrogenase;PF02774:Semialdehyde dehydrogenase, dimerisation domain|PF01118:Semialdehyde dehydrogenase, NAD binding domain	2.91168	6.48433e-06
NC_009434.1	PST_1784	+	purF	amidophosphoribosyltransferase;PF13522:Glutamine amidotransferase domain|PF00156:Phosphoribosyl transferase domain	2.08273	0.00156395
NC_009434.1	PST_1785	+	metZ	O-succinylhomoserine sulfhydrylase;PF01053:Cys/Met metabolism PLP-dependent enzyme	3.86631	0.000466301
NC_009434.1	PST_1786	-	gspD	type II secretion system secretin GspD;PF00263:Bacterial type II and III secretion system protein|PF03958:Bacterial type II/III secretion system short domain	2.39216	0.00758204
NC_009434.1	PST_1787	-	xcpP	secretion protein;PF11356:Type II secretion system protein C	-2.84716	1.67e-06
NC_009434.1	PST_1800	-	PST_RS09115	LysR family transcriptional regulator;PF03466:LysR substrate binding domain|PF00126:Bacterial regulatory helix-turn-helix protein, lysR family	-2.2216	0.00288962
NC_009434.1	PST_1801	+	wrbA	NAD(P)H:quinone oxidoreductase;PF03358:NADPH-dependent FMN reductase	-3.35689	0.00213372
NC_009434.1	PST_1803	-	PST_RS09130	isocitrate lyase/phosphoenolpyruvate mutase family protein;PF13714:Phosphoenolpyruvate phosphomutase	4.28715	2.41467e-05
NC_009434.1	PST_1804	+	PST_RS09135	bifunctional diguanylate cyclase/phosphodiesterase;PF13426:PAS domain|PF08447:PAS fold|PF00563:EAL domain|PF00990:Diguanylate cyclase, GGDEF domain	1.51873	0.00468342
NC_009434.1	PST_1807	+	cydA2	cytochrome ubiquinol oxidase subunit I;PF01654:Cytochrome bd terminal oxidase subunit I	3.09531	0.000877744
NC_009434.1	PST_1818	+	pdxB	4-phosphoerythronate dehydrogenase PdxB;PF02826:D-isomer specific 2-hydroxyacid dehydrogenase, NAD binding domain|PF11890:Domain of unknown function (DUF3410)|PF00389:D-isomer specific 2-hydroxyacid dehydrogenase, catalytic domain	7.35005	0.000575412
NC_009434.1	PST_1819	+	ltrA	group II intron reverse transcriptase/maturase;PF00078:Reverse transcriptase (RNA-dependent DNA polymerase)|PF01844:HNH endonuclease|PF08388:Group II intron, maturase-specific domain|PF13655:N-terminal domain of reverse transcriptase	-2.48354	3.72e-08
NC_009434.1	PST_1829	-	fnr	fumarate/nitrate reduction transcriptional regulator Fnr;PF13545:Crp-like helix-turn-helix domain|PF00027:Cyclic nucleotide-binding domain	1.50429	0.0112742
NC_009434.1	PST_1834	-	cadA	cadmium-translocating P-type ATPase;PF00702:haloacid dehalogenase-like hydrolase|PF00403:Heavy-metal-associated domain|PF12156:Putative metal-binding domain of cation transport ATPase|PF00122:E1-E2 ATPase	7.098	0.00213372
NC_009434.1	PST_1836	-	ccoG	cytochrome c oxidase accessory protein CcoG;PF11614:IG-like fold at C-terminal of FixG, putative oxidoreductase|PF12801:4Fe-4S binding domain|PF13746:4Fe-4S dicluster domain	2.63039	2.12271e-05
NC_009434.1	PST_1837	-	ccoP	cytochrome-c oxidase%2C cbb3-type subunit III;PF14715:N-terminal domain of cytochrome oxidase-cbb3, FixP|PF13442:Cytochrome C oxidase, cbb3-type, subunit III	1.93053	0.000636906
NC_009434.1	PST_1840	-	ccoN	cytochrome-c oxidase%2C cbb3-type subunit I;PF00115:Cytochrome C and Quinol oxidase polypeptide I	-1.23005	0.00400412
NC_009434.1	PST_1841	-	ccoP	cytochrome-c oxidase%2C cbb3-type subunit III;PF13442:Cytochrome C oxidase, cbb3-type, subunit III|PF14715:N-terminal domain of cytochrome oxidase-cbb3, FixP	6.39929	3.27156e-21
NC_009434.1	PST_1842	-	ccoO	cytochrome-c oxidase%2C cbb3-type subunit II;PF02433:Cytochrome C oxidase, mono-heme subunit/FixO	7.04183	0.00213372
NC_009434.1	PST_1843	-	ccoN	cytochrome-c oxidase%2C cbb3-type subunit I;PF00115:Cytochrome C and Quinol oxidase polypeptide I	2.82896	3.71999e-09
NC_009434.1	PST_1844	+	PST_RS09335	alpha/beta hydrolase	-3.32645	4.77e-12
NC_009434.1	PST_1855	+	smc	chromosome segregation protein SMC;PF02463:RecF/RecN/SMC N terminal domain	-3.36723	4.41e-13
NC_009434.1	PST_1856	+	zipA	cell division protein ZipA;PF04354:ZipA, C-terminal FtsZ-binding domain	-2.69693	1.06e-09
NC_009434.1	PST_1859	-	PST_RS09415	-;PF00665:Integrase core domain	-2.12109	8.08e-07
NC_009434.1	PST_1861	+	PST_RS09425	flagellin;PF00700:Bacterial flagellin C-terminal helical region|PF00669:Bacterial flagellin N-terminal helical region	-1.73468	3.99e-05
NC_009434.1	PST_1862	+	PST_RS09430	flagellar protein FlaG;PF03646:FlaG protein	-1.96408	3.83e-05
NC_009434.1	PST_1864	-	PST_RS09440	-;PF00665:Integrase core domain|PF13276:HTH-like domain	-3.22846	1.33e-09
NC_009434.1	PST_1866	+	fliS	flagellar export chaperone FliS;PF02561:Flagellar protein FliS	-3.06177	5.21e-12
NC_009434.1	PST_1867	+	PST_RS09460	pyrimidine/purine nucleoside phosphorylase	-1.87124	3.72e-05
NC_009434.1	PST_1871	+	sdhC	succinate dehydrogenase%2C cytochrome b556 subunit;PF01127:Succinate dehydrogenase/Fumarate reductase transmembrane subunit	-1.75825	3.15e-05
NC_009434.1	PST_1873	+	sdhA	succinate dehydrogenase flavoprotein subunit;PF02910:Fumarate reductase flavoprotein C-term|PF00890:FAD binding domain	1.99512	3.4153e-05
NC_009434.1	PST_1874	+	sdhB	succinate dehydrogenase iron-sulfur subunit;PF13534:4Fe-4S dicluster domain|PF13085:2Fe-2S iron-sulfur cluster binding domain	-1.69978	5.75e-05
NC_009434.1	PST_1878	+	sucC	ADP-forming succinate--CoA ligase subunit beta;PF00549:CoA-ligase|PF08442:ATP-grasp domain	-2.36192	6.07e-08
NC_009434.1	PST_1879	+	sucD	succinate--CoA ligase subunit alpha;PF00549:CoA-ligase|PF02629:CoA binding domain	2.54844	0.00033982
NC_009434.1	PST_1880	+	brnQ	branched chain amino acid transporter	-2.42338	0.005
NC_009434.1	PST_1887	+	PST_RS09555	amidohydrolase family protein;PF04909:Amidohydrolase	-2.20133	0.000164992
NC_009434.1	PST_1889	+	PST_RS09565	methyl-accepting chemotaxis protein;PF12729:Four helix bundle sensory module for signal transduction|PF00015:Methyl-accepting chemotaxis protein (MCP) signalling domain|PF00672:HAMP domain	-2.64888	1.29e-07
NC_009434.1	PST_1890	+	PST_RS09570	methyl-accepting chemotaxis protein;PF12729:Four helix bundle sensory module for signal transduction|PF00015:Methyl-accepting chemotaxis protein (MCP) signalling domain	3.24777	1.8389e-06
NC_009434.1	PST_1892	-	fabB	beta-ketoacyl-ACP synthase I;PF02801:Beta-ketoacyl synthase, C-terminal domain|PF00109:Beta-ketoacyl synthase, N-terminal domain	1.66206	0.00126566
NC_009434.1	PST_1893	-	fabA	3-hydroxyacyl-[acyl-carrier-protein] dehydratase FabA;PF07977:FabA-like domain	-1.15988	0.0130225
NC_009434.1	PST_1894	+	gpsA	NAD(P)H-dependent glycerol-3-phosphate dehydrogenase;PF01210:NAD-dependent glycerol-3-phosphate dehydrogenase N-terminus|PF07479:NAD-dependent glycerol-3-phosphate dehydrogenase C-terminus	2.1844	0.0117239
NC_009434.1	PST_1915	+	fadB2x	3-hydroxyacyl-CoA dehydrogenase FadB2x	8.45719	1.57716e-06
NC_009434.1	PST_1916	+	fadAx	acetyl-CoA C-acyltransferase;PF02803:Thiolase, C-terminal domain|PF00108:Thiolase, N-terminal domain	4.98766	1.99685e-07
NC_009434.1	PST_1917	+	PST_RS09700	acyl-CoA dehydrogenase;PF02771:Acyl-CoA dehydrogenase, N-terminal domain|PF02770:Acyl-CoA dehydrogenase, middle domain|PF00441:Acyl-CoA dehydrogenase, C-terminal domain	7.25445	0.000884859
NC_009434.1	PST_1918	+	alkK-2	long-chain fatty acid--CoA ligase;PF13193:AMP-binding enzyme C-terminal domain|PF00501:AMP-binding enzyme	8.98974	1.37131e-08
NC_009434.1	PST_1922	-	acdA	acyl-CoA dehydrogenase family protein;PF02770:Acyl-CoA dehydrogenase, middle domain|PF00441:Acyl-CoA dehydrogenase, C-terminal domain|PF02771:Acyl-CoA dehydrogenase, N-terminal domain	6.65237	2.63478e-15
NC_009434.1	PST_1923	-	PST_RS09730	enoyl-CoA hydratase/isomerase family protein;PF16113:Enoyl-CoA hydratase/isomerase	5.7341	1.80335e-14
NC_009434.1	PST_1924	-	mmsB	3-hydroxyisobutyrate dehydrogenase;PF14833:NAD-binding of NADP-dependent 3-hydroxyisobutyrate dehydrogenase|PF03446:NAD binding domain of 6-phosphogluconate dehydrogenase	6.6482	2.91718e-15
NC_009434.1	PST_1925	-	fadB1x	enoyl-CoA hydratase;PF00378:Enoyl-CoA hydratase/isomerase	5.70959	2.67107e-14
NC_009434.1	PST_1926	-	mmsA-2	CoA-acylating methylmalonate-semialdehyde dehydrogenase;PF00171:Aldehyde dehydrogenase family	4.94451	1.46946e-19
NC_009434.1	PST_1927	+	PST_RS09755	DUF2892 domain-containing protein;PF00126:Bacterial regulatory helix-turn-helix protein, lysR family|PF03466:LysR substrate binding domain	-4.43302	1.17e-16
NC_009434.1	PST_1929	-	glgP	alpha-glucan family phosphorylase;PF11897:Protein of unknown function (DUF3417)|PF00343:Carbohydrate phosphorylase	1.25751	0.0157606
NC_009434.1	PST_1935	+	PST_RS09795	PAS domain-containing protein;PF08447:PAS fold|PF00072:Response regulator receiver domain|PF02518:Histidine kinase-, DNA gyrase B-, and HSP90-like ATPase|PF00512:His Kinase A (phospho-acceptor) domain	6.8589	0.00528154
NC_009434.1	PST_1938	+	PST_RS09810	GFA family protein;PF04828:Glutathione-dependent formaldehyde-activating enzyme	7.04183	0.00213372
NC_009434.1	PST_1953	-	PST_RS09890	formate/nitrite transporter family protein;PF01226:Formate/nitrite transporter	-1.89518	7.5e-05
NC_009434.1	PST_1957	+	PST_RS09910	coproporphyrinogen III oxidase;PF06969:HemN C-terminal domain	7.098	0.00213372
NC_009434.1	PST_1965	-	PST_RS09950	MerR family transcriptional regulator;PF13411:MerR HTH family regulatory protein	3.61582	0.0016487
NC_009434.1	PST_1966	-	PST_RS09955	DUF1722 domain-containing protein;PF08349:Protein of unknown function (DUF1722)|PF04463:Protein of unknown function (DUF523)	3.59634	1.39101e-08
NC_009434.1	PST_1967	+	PST_RS09960	TIGR01777 family oxidoreductase;PF08338:Domain of unknown function (DUF1731)|PF01370:NAD dependent epimerase/dehydratase family	2.01722	0.00105529
NC_009434.1	PST_1968	+	hemH	ferrochelatase;PF00762:Ferrochelatase	2.30495	0.00449771
NC_009434.1	PST_1974	-	folX	dihydroneopterin triphosphate 2'-epimerase;PF02152:Dihydroneopterin aldolase	3.54576	0.00314942
NC_009434.1	PST_1978	+	pqqF	pyrroloquinoline quinone biosynthesis protein PqqF;PF00675:Insulinase (Peptidase family M16)	6.64936	0.0134121
NC_009434.1	PST_1979	+	PST_RS10020	porin;PF13609:Gram-negative porin	-8.82375	3.4e-24
NC_009434.1	PST_1980	+	PST_RS10025	FIST signal transduction protein;PF10442:FIST C domain|PF08495:FIST N domain	-7.03493	7.79e-13
NC_009434.1	PST_1981	+	PST_RS10030	PAS-domain containing protein;PF00512:His Kinase A (phospho-acceptor) domain|PF00072:Response regulator receiver domain|PF08448:PAS fold|PF02518:Histidine kinase-, DNA gyrase B-, and HSP90-like ATPase|PF12860:PAS fold	-4.49862	5.96e-11
NC_009434.1	PST_1993	-	glnT	type III glutamate--ammonia ligase;PF00120:Glutamine synthetase, catalytic domain	1.35147	0.0152537
NC_009434.1	PST_1994	+	PST_RS10105	ABC transporter ATP-binding protein;PF00561:alpha/beta hydrolase fold	-2.65492	0.00786477
NC_009434.1	PST_1995	-	PST_RS10110	ABC transporter permease;PF00528:Binding-protein-dependent transport system inner membrane component	-2.37348	0.00237037
NC_009434.1	PST_2003	-	PST_RS10150	ABC transporter substrate-binding protein;PF09084:NMT1/THI5 like	-1.77486	4.58e-05
NC_009434.1	PST_2010	-	PST_RS10180	ABC transporter ATP-binding protein;PF00005:ABC transporter	3.12032	0.0006696
NC_009434.1	PST_2012	-	PST_RS10190	methyl-accepting chemotaxis protein;PF00015:Methyl-accepting chemotaxis protein (MCP) signalling domain|PF00672:HAMP domain	2.17378	0.00355334
NC_009434.1	PST_2031	-	PST_RS10290	inactive transglutaminase family protein;PF14402:7 transmembrane helices usually fused to an inactive transglutaminase|PF14400:Inactive transglutaminase fused to 7 transmembrane helices	-2.08357	4.56e-05
NC_009434.1	PST_2033	+	PST_RS10300	GntR family transcriptional regulator;PF00392:Bacterial regulatory proteins, gntR family|PF07729:FCD domain	-1.73897	0.00204509
NC_009434.1	PST_2038	-	PST_RS10325	kinase/pyrophosphorylase;PF03618:Kinase/pyrophosphorylase	-1.98597	3.98e-06
NC_009434.1	PST_2045	+	oprF	OmpA family protein;PF05736:OprF membrane domain|PF00691:OmpA family	-1.67372	7.34e-05
NC_009434.1	PST_2046	-	acnB	bifunctional aconitate hydratase 2/2-methylisocitrate dehydratase;PF11791:Aconitate B N-terminal domain|PF00330:Aconitase family (aconitate hydratase)|PF06434:Aconitate hydratase 2 N-terminus	1.67947	0.00251748
NC_009434.1	PST_2048	-	PST_RS10375	universal stress protein;PF00582:Universal stress protein family	2.28363	0.000165164
NC_009434.1	PST_2051	-	ppiB	peptidyl-prolyl cis-trans isomerase;PF00160:Cyclophilin type peptidyl-prolyl cis-trans isomerase/CLD	-1.15651	0.0141607
NC_009434.1	PST_2054	-	folD	bifunctional methylenetetrahydrofolate dehydrogenase/methenyltetrahydrofolate cyclohydrolase FolD;PF00763:Tetrahydrofolate dehydrogenase/cyclohydrolase, catalytic domain|PF02882:Tetrahydrofolate dehydrogenase/cyclohydrolase, NAD(P)-binding domain	-2.56738	1.52e-07
NC_009434.1	PST_2055	+	tRNA-Arg	tRNA-Arg	-2.71522	3.64e-07
NC_009434.1	PST_2060	+	tig	trigger factor;PF05698:Bacterial trigger factor protein (TF) C-terminus|PF05697:Bacterial trigger factor protein (TF)|PF00254:FKBP-type peptidyl-prolyl cis-trans isomerase	-1.41265	0.00109748
NC_009434.1	PST_2062	+	clpX	ATP-dependent Clp protease ATP-binding subunit ClpX;PF10431:C-terminal, D2-small domain, of ClpB protein|PF06689:ClpX C4-type zinc finger|PF07724:AAA domain (Cdc48 subfamily)	-1.46388	0.000711311
NC_009434.1	PST_2063	+	lon	endopeptidase La;PF02190:ATP-dependent protease La (LON) substrate-binding domain|PF05362:Lon protease (S16) C-terminal proteolytic domain|PF00004:ATPase family associated with various cellular activities (AAA)	-2.95446	2.38e-11
NC_009434.1	PST_2064	+	hupB	DNA-binding protein HU-beta	-1.95926	4.16e-06
NC_009434.1	PST_2067	-	PST_RS10470	urate hydroxylase PuuD;PF06181:Urate oxidase N-terminal	-6.68662	0.00724341
NC_009434.1	PST_2068	-	pqqE	pyrroloquinoline quinone biosynthesis protein PqqE;PF13186:Iron-sulfur cluster-binding domain|PF04055:Radical SAM superfamily	-5.03217	1.17e-07
NC_009434.1	PST_2069	-	pqqD	pyrroloquinoline quinone biosynthesis peptide chaperone PqqD	-7.90099	3.05e-05
NC_009434.1	PST_2070	-	pqqA	pyrroloquinoline quinone precursor peptide PqqA	-7.55471	0.000315208
NC_009434.1	PST_2071	+	PST_RS10485	aldehyde dehydrogenase;PF00171:Aldehyde dehydrogenase family	-7.23558	1.9e-28
NC_009434.1	PST_2073	+	pqqB	pyrroloquinoline quinone biosynthesis protein PqqB;PF12706:Beta-lactamase superfamily domain	-1.69446	0.00401511
NC_009434.1	PST_2078	+	PST_RS10520	iron-containing alcohol dehydrogenase;PF00465:Iron-containing alcohol dehydrogenase	2.15212	0.0153054
NC_009434.1	PST_2089	+	PST_RS10580	hypothetical protein	2.23951	2.8468e-05
NC_009434.1	PST_2093	-	PST_RS10595	permease;PF03773:Predicted permease	7.78586	3.36527e-05
NC_009434.1	PST_2105	-	PST_RS10655	hypothetical protein	-1.4315	0.00216726
NC_009434.1	PST_2109	-	hemN	oxygen-independent coproporphyrinogen III oxidase;PF04055:Radical SAM superfamily|PF06969:HemN C-terminal domain	1.92609	0.00374952
NC_009434.1	PST_2110	-	PST_RS10680	methyl-accepting chemotaxis protein;PF00015:Methyl-accepting chemotaxis protein (MCP) signalling domain|PF00672:HAMP domain	-1.10958	0.00914928
NC_009434.1	PST_2111	+	galU	UTP--glucose-1-phosphate uridylyltransferase GalU;PF00483:Nucleotidyl transferase	-2.77988	4.18e-10
NC_009434.1	PST_2112	-	PST_RS10690	VOC family protein;PF00903:Glyoxalase/Bleomycin resistance protein/Dioxygenase superfamily	6.64936	0.0134121
NC_009434.1	PST_2113	+	gorA	glutathione-disulfide reductase;PF07992:Pyridine nucleotide-disulphide oxidoreductase|PF02852:Pyridine nucleotide-disulphide oxidoreductase, dimerisation domain	1.97073	0.00468829
NC_009434.1	PST_2126	-	PST_RS10750	hypothetical protein	1.49936	0.0093986
NC_009434.1	PST_2136	-	PST_RS10800	CinA family protein;PF02464:Competence-damaged protein	-1.61702	0.000675128
NC_009434.1	PST_2150	+	clsB	cardiolipin synthase ClsB;PF13091:PLD-like domain	-4.02738	1.43e-17
NC_009434.1	PST_2152	-	glgB	1%2C4-alpha-glucan branching protein GlgB;PF00128:Alpha amylase, catalytic domain|PF02922:Carbohydrate-binding module 48 (Isoamylase N-terminal domain)|PF02806:Alpha amylase, C-terminal all-beta domain	-1.90043	2.98e-05
NC_009434.1	PST_2153	-	treS	maltose alpha-D-glucosyltransferase;PF00128:Alpha amylase, catalytic domain|PF16657:Maltogenic Amylase, C-terminal domain	-1.25721	0.0151887
NC_009434.1	PST_2173	+	PST_RS10970	TRAP transporter substrate-binding protein;PF03480:Bacterial extracellular solute-binding protein, family 7	3.3491	0.000178139
NC_009434.1	PST_2178	+	PST_RS10995	hypothetical protein;PF03023:MviN-like protein	-3.37698	1.48e-12
NC_009434.1	PST_2179	-	strU	NAD(P)-dependent oxidoreductase	-2.18439	3.44e-07
NC_009434.1	PST_2183	-	PST_RS11015	translocation/assembly module TamB;PF04357:TamB, inner membrane protein subunit of TAM complex	2.15212	0.0153054
NC_009434.1	PST_2184	-	PST_RS11020	autotransporter assembly complex protein TamA;PF17243:POTRA domain TamA domain 1|PF07244:Surface antigen variable number repeat|PF01103:Surface antigen	2.27713	0.00689176
NC_009434.1	PST_2185	-	PST_RS11025	GNAT family N-acetyltransferase;PF13508:Acetyltransferase (GNAT) domain	3.0118	0.000162828
NC_009434.1	PST_2193	+	mtlK	maltose/maltodextrin ABC transporter, ATP-binding protein	4.1	0.00145
NC_009434.1	PST_2207	-	PST_RS11135	TonB-dependent siderophore receptor;PF00593:TonB dependent receptor|PF07715:TonB-dependent Receptor Plug Domain	6.57215	0.0134121
NC_009434.1	PST_2210	-	PST_RS11145	undecaprenyl-diphosphate phosphatase;PF02673:Bacitracin resistance protein BacA	-3.10263	2.45e-11
NC_009434.1	PST_2211	+	PST_RS11150	methyl-accepting chemotaxis protein;PF00015:Methyl-accepting chemotaxis protein (MCP) signalling domain|PF08269:Cache domain|PF00672:HAMP domain	1.51037	0.00165988
NC_009434.1	PST_2234	+	PST_RS11260	Hsp20/alpha crystallin family protein;PF00011:Hsp20/alpha crystallin family	1.69124	0.000123078
NC_009434.1	PST_2242	+	PST_RS11295	SCP2 sterol-binding domain-containing protein;PF02036:SCP-2 sterol transfer family	2.14648	0.00241222
NC_009434.1	PST_2248	-	PST_RS11325	hypothetical protein	3.22855	2.74112e-05
NC_009434.1	PST_2249	-	PST_RS11330	crotonase/enoyl-CoA hydratase family protein;PF00378:Enoyl-CoA hydratase/isomerase	-1.46462	0.0011669
NC_009434.1	PST_2252	-	rnhA	ribonuclease HI;PF00075:RNase H	6.64936	0.0134121
NC_009434.1	PST_2265	-	PST_RS11410	PQQ-dependent methanol/ethanol family dehydrogenase;PF13360:PQQ-like domain	-5.55274	1.01e-20
NC_009434.1	PST_2267	-	PST_RS11425	quinoprotein dehydrogenase-associated SoxYZ-like carrier;PF00753:Metallo-beta-lactamase superfamily	-7.26691	0.00143701
NC_009434.1	PST_2268	-	-	-;PF13501:Sulfur oxidation protein SoxY	-5.26161	1.96e-05
NC_009434.1	PST_2269	-	PST_RS11430	transporter substrate-binding domain-containing protein;PF00497:Bacterial extracellular solute-binding proteins, family 3	-9.61299	1.91e-12
NC_009434.1	PST_2270	+	exaA	quinoprotein ethanol dehydrogenase;PF13360:PQQ-like domain|PF01011:PQQ enzyme repeat	-5.91975	3.06e-23
NC_009434.1	PST_2271	-	pedF	cytochrome c-550 PedF;PF13442:Cytochrome C oxidase, cbb3-type, subunit III	-6.32534	7.72e-14
NC_009434.1	PST_2272	+	PST_RS11445	pentapeptide repeat-containing protein;PF00805:Pentapeptide repeats (8 copies)	-7.55471	0.000315208
NC_009434.1	PST_2273	+	PST_RS11450	methyl-accepting chemotaxis protein;PF08447:PAS fold|PF00015:Methyl-accepting chemotaxis protein (MCP) signalling domain|PF13426:PAS domain	-2.48983	1.01e-07
NC_009434.1	PST_2277	-	PST_RS11470	response regulator transcription factor;PF00072:Response regulator receiver domain|PF00196:Bacterial regulatory proteins, luxR family	-4.91533	0.000193974
NC_009434.1	PST_2278	-	PST_RS11475	histidine kinase;PF07730:Histidine kinase	-3.93904	7.35e-05
NC_009434.1	PST_2279	-	PST_RS11480	copper-binding protein	-3.24501	5.75e-05
NC_009434.1	PST_2280	+	PST_RS11485	methyl-accepting chemotaxis protein;PF00015:Methyl-accepting chemotaxis protein (MCP) signalling domain|PF02743:Cache domain|PF00672:HAMP domain	-3.78417	4.11e-12
NC_009434.1	PST_2281	+	PST_RS11490	ABC transporter substrate-binding protein;PF13458:Periplasmic binding protein	-2.84593	0.0134121
NC_009434.1	PST_2282	+	PST_RS11495	SEL1-like repeat protein	-4.615	2.93e-08
NC_009434.1	PST_2283	+	PST_RS11500	YVTN family beta-propeller repeat protein;PF02239:Cytochrome D1 heme domain|PF10282:Lactonase, 7-bladed beta-propeller	-4.22173	3.45e-07
NC_009434.1	PST_2284	+	PST_RS11505	ATP-binding cassette domain-containing protein;PF00005:ABC transporter	-3.49363	0.000884859
NC_009434.1	PST_2286	+	PST_RS11515	PQQ-dependent catabolism-associated CXXCW motif protein;PF00581:Rhodanese-like domain	-3.55807	8.61e-07
NC_009434.1	PST_2293	-	ftsK	DNA translocase FtsK;PF09397:Ftsk gamma domain|PF13491:4TM region of DNA translocase FtsK/SpoIIIE|PF01580:FtsK/SpoIIIE family	2.39216	0.00758204
NC_009434.1	PST_2294	+	trxB	thioredoxin-disulfide reductase;PF07992:Pyridine nucleotide-disulphide oxidoreductase	2.47194	0.00150116
NC_009434.1	PST_2297	+	infA	translation initiation factor IF-1	-2.79115	8.68e-10
NC_009434.1	PST_2298	-	clpA	ATP-dependent Clp protease ATP-binding subunit ClpA;PF10431:C-terminal, D2-small domain, of ClpB protein|PF02861:Clp amino terminal domain, pathogenicity island component|PF00004:ATPase family associated with various cellular activities (AAA)|PF07724:AAA domain (Cdc48 subfamily)	-2.60131	2.44e-09
NC_009434.1	PST_2299	-	clpS	ATP-dependent Clp protease adapter ClpS;PF02617:ATP-dependent Clp protease adaptor protein ClpS	-2.36559	5.57e-08
NC_009434.1	PST_2300	+	cspD	cold shock domain-containing protein CspD	-1.73856	3.95e-05
NC_009434.1	PST_2301	-	icd	NADP-dependent isocitrate dehydrogenase;PF00180:Isocitrate/isopropylmalate dehydrogenase	-1.65393	9.65e-05
NC_009434.1	PST_2302	+	idh	NADP-dependent isocitrate dehydrogenase;PF03971:Monomeric isocitrate dehydrogenase	-1.09056	0.0125929
NC_009434.1	PST_2310	+	PST_RS11635	secretin;PF03958:Bacterial type II/III secretion system short domain	-1.55896	0.00432289
NC_009434.1	PST_2313	-	PST_RS11650	AI-2E family transporter;PF01594:AI-2E family transporter	-2.53346	0.000118807
NC_009434.1	PST_2316	-	PST_RS11665	sodium:proton antiporter;PF13726:Na+-H+ antiporter family|PF03553:Na+/H+ antiporter family	-1.22202	0.0113147
NC_009434.1	PST_2317	-	queD	6-carboxytetrahydropterin synthase QueD;PF01242:6-pyruvoyl tetrahydropterin synthase	-1.80054	3.19e-05
NC_009434.1	PST_2323	+	ubiG	bifunctional 3-demethylubiquinone 3-O-methyltransferase/2-octaprenyl-6-hydroxy phenol methylase;PF13489:Methyltransferase domain	-1.87549	2.92e-05
NC_009434.1	PST_2324	+	mupP	N-acetylmuramic acid 6-phosphate phosphatase MupP;PF13419:Haloacid dehalogenase-like hydrolase	7.67944	7.35111e-05
NC_009434.1	PST_2325	+	PST_RS11715	YciK family oxidoreductase;PF00106:short chain dehydrogenase	3.64961	0.0016487
NC_009434.1	PST_2329	-	zwf	glucose-6-phosphate dehydrogenase;PF02781:Glucose-6-phosphate dehydrogenase, C-terminal domain|PF00479:Glucose-6-phosphate dehydrogenase, NAD binding domain	-1.36885	0.0083568
NC_009434.1	PST_2336	+	PST_RS11770	MarR family transcriptional regulator;PF12802:MarR family	-2.59248	3.22e-08
NC_009434.1	PST_2337	-	rpsA	30S ribosomal protein S1;PF00575:S1 RNA binding domain	1.03433	0.0127411
NC_009434.1	PST_2340	-	hisC2	histidinol-phosphate transaminase;PF00155:Aminotransferase class I and II	6.57215	0.0134121
NC_009434.1	PST_2343	-	gyrA	DNA gyrase subunit A;PF00521:DNA gyrase/topoisomerase IV, subunit A|PF03989:DNA gyrase C-terminal domain, beta-propeller	2.22097	5.24552e-05
NC_009434.1	PST_2350	+	tcyJ	cystine ABC transporter substrate-binding protein;PF00497:Bacterial extracellular solute-binding proteins, family 3	2.13345	0.000436041
NC_009434.1	PST_2351	+	tcyL	cystine ABC transporter permease;PF00528:Binding-protein-dependent transport system inner membrane component	6.79238	0.00839028
NC_009434.1	PST_2354	-	PST_RS11855	LLM class oxidoreductase;PF00296:Luciferase-like monooxygenase	-2.42839	1.22e-06
NC_009434.1	PST_2357	-	PST_RS11865	phosphate-starvation-inducible PsiE family protein;PF06146:Phosphate-starvation-inducible E	-2.16475	0.00436855
NC_009434.1	PST_2358	-	PST_RS21310	EAL domain-containing protein;PF07724:AAA domain (Cdc48 subfamily)|PF00004:ATPase family associated with various cellular activities (AAA)|PF10431:C-terminal, D2-small domain, of ClpB protein|PF02861:Clp amino terminal domain, pathogenicity island component	-1.37491	0.0128535
NC_009434.1	PST_2359	+	PST_RS11875	serine/threonine protein kinase;PF06745:KaiC	-2.12884	0.00528628
NC_009434.1	PST_2360	+	PST_RS11880	response regulator;PF00072:Response regulator receiver domain	-2.38795	1.1e-05
NC_009434.1	PST_2361	-	tRNA-Pro	tRNA-Pro	-4.77859	0.000315208
NC_009434.1	PST_2363	-	ihfA	integration host factor subunit alpha;PF00216:Bacterial DNA-binding protein	-1.51512	0.000619617
NC_009434.1	PST_2364	-	pheT	phenylalanine--tRNA ligase subunit beta;PF03147:Ferredoxin-fold anticodon binding domain|PF01588:Putative tRNA binding domain|PF03483:B3/4 domain|PF03484:tRNA synthetase B5 domain	-2.96523	3.8e-11
NC_009434.1	PST_2366	-	rplT	50S ribosomal protein L20;PF00453:Ribosomal protein L20	1.07373	0.01563
NC_009434.1	PST_2367	-	rpmI	50S ribosomal protein L35	-1.66763	7.54e-05
NC_009434.1	PST_2368	-	infC	translation initiation factor IF-3;PF05198:Translation initiation factor IF-3, N-terminal domain|PF00707:Translation initiation factor IF-3, C-terminal domain	-1.2848	0.00205666
NC_009434.1	PST_2369	-	thrS	threonine--tRNA ligase;PF00587:tRNA synthetase class II core domain (G, H, P, S and T)|PF07973:Threonyl and Alanyl tRNA synthetase second additional domain|PF02824:TGS domain|PF03129:Anticodon binding domain	-1.47106	0.000657609
NC_009434.1	PST_2370	-	tRNA-Val	tRNA-Val	-1.65547	0.000314936
NC_009434.1	PST_2373	-	PST_RS11945	PA2779 family protein	-1.42091	0.000687713
NC_009434.1	PST_2374	+	PST_RS21315	hypothetical protein;PF11720:Peptidase inhibitor I78 family	-2.35583	2.64e-07
NC_009434.1	PST_2375	-	PST_RS11950	acyltransferase;PF01757:Acyltransferase family	-3.17288	1.1e-12
NC_009434.1	PST_2377	+	PST_RS11960	YgdI/YgdR family lipoprotein	-2.61604	1.93e-06
NC_009434.1	PST_2378	+	tRNA-Pro	tRNA-Pro	-4.04724	0.00724341
NC_009434.1	PST_2379	-	PST_RS11970	glutaredoxin family protein;PF05768:Glutaredoxin-like domain (DUF836)	-3.12786	1.81e-08
NC_009434.1	PST_2382	+	PST_RS11985	phage holin family protein;PF07332:Putative Actinobacterial Holin-X, holin superfamily III	-1.74892	0.0002435
NC_009434.1	PST_2384	+	PST_RS11995	deoxyguanosinetriphosphate triphosphohydrolase;PF01966:HD domain	2.11909	0.0153054
NC_009434.1	PST_2386	-	PST_RS12005	YggL family protein;PF04320:Protein with unknown function (DUF469)	-2.51126	3.13e-08
NC_009434.1	PST_2387	+	dacB	D-alanyl-D-alanine carboxypeptidase/D-alanyl-D-alanine-endopeptidase;PF02113:D-Ala-D-Ala carboxypeptidase 3 (S13) family	2.5477	2.37613e-06
NC_009434.1	PST_2389	+	PST_RS21320	ribosome modulation factor	-2.26874	1.62e-07
NC_009434.1	PST_2390	-	PST_RS12020	quinone-dependent dihydroorotate dehydrogenase;PF01180:Dihydroorotate dehydrogenase	2.60345	2.43885e-05
NC_009434.1	PST_2393	-	PST_2393	NAD-glutamate dehydrogenase;PF05088:Bacterial NAD-glutamate dehydrogenase	2.01556	6.89057e-05
NC_009434.1	PST_2394	+	PST_RS12040	MoxR family ATPase;PF07726:ATPase family associated with various cellular activities (AAA)	6.72264	0.00839028
NC_009434.1	PST_2411	+	PST_RS12120	nitrate reductase;PF04879:Molybdopterin oxidoreductase Fe4S4 domain|PF01568:Molydopterin dinucleotide binding domain|PF00384:Molybdopterin oxidoreductase|PF04324:BFD-like [2Fe-2S] binding domain	-1.4397	0.00129063
NC_009434.1	PST_2412	+	cobA	uroporphyrinogen-III C-methyltransferase;PF00590:Tetrapyrrole (Corrin/Porphyrin) Methylases	-1.90188	0.000427894
NC_009434.1	PST_2413	-	PST_RS12130	RND family transporter	4.15603	7.16479e-10
NC_009434.1	PST_2414	-	PST_RS12135	hypothetical protein;PF14870:Photosynthesis system II assembly factor YCF48	5.56737	5.50016e-10
NC_009434.1	PST_2415	-	pepN	aminopeptidase N;PF11940:Domain of unknown function (DUF3458) Ig-like fold|PF01433:Peptidase family M1 domain|PF17432:Domain of unknown function (DUF3458_C) ARM repeats	1.59964	0.00426936
NC_009434.1	PST_2430	-	PST_RS12215	PLD nuclease N-terminal domain-containing protein	-4.25531	1.88e-18
NC_009434.1	PST_2435	+	PST_RS12240	hypothetical protein	6.64936	0.0134121
NC_009434.1	PST_2436	-	oprB	carbohydrate porin;PF02264:LamB porin	1.79309	0.0035846
NC_009434.1	PST_2440	-	gtsA	ABC transporter substrate-binding protein;PF01547:Bacterial extracellular solute-binding protein	3.22554	0.00484911
NC_009434.1	PST_2442	-	gltR	two-component response regulator GltR	6.40412	0.00348666
NC_009434.1	PST_2444	-	edd	phosphogluconate dehydratase;PF00920:Dehydratase family	3.60757	2.44521e-06
NC_009434.1	PST_2461	+	PST_RS12370	adenylate cyclase;PF05230:MASE2 domain|PF00211:Adenylate and Guanylate cyclase catalytic domain	3.03412	0.0144854
NC_009434.1	PST_2471	+	gstA	glutathione S-transferase;PF14497:Glutathione S-transferase, C-terminal domain|PF02798:Glutathione S-transferase, N-terminal domain	7.78586	3.36527e-05
NC_009434.1	PST_2473	-	aceK	bifunctional isocitrate dehydrogenase kinase/phosphatase;PF06315:Isocitrate dehydrogenase kinase/phosphatase (AceK)	2.39086	0.00232234
NC_009434.1	PST_2476	-	cysK	cysteine synthase A;PF00291:Pyridoxal-phosphate dependent enzyme	1.58366	0.00410978
NC_009434.1	PST_2478	+	PST_RS12450	GFA family protein;PF04828:Glutathione-dependent formaldehyde-activating enzyme	3.18002	0.00696616
NC_009434.1	PST_2491	+	pslA	undecaprenyl-phosphate glucose phosphotransferase;PF02397:Bacterial sugar transferase|PF13727:CoA-binding domain	-1.83177	6.04e-05
NC_009434.1	PST_2492	+	PST_RS12515	low molecular weight phosphotyrosine protein phosphatase;PF01451:Low molecular weight phosphotyrosine protein phosphatase	-4.10561	2.32e-18
NC_009434.1	PST_2493	+	PST_RS12520	polysaccharide biosynthesis tyrosine autokinase;PF02706:Chain length determinant protein|PF13807:G-rich domain on putative tyrosine kinase|PF13614:AAA domain	-2.10302	2.85e-06
NC_009434.1	PST_2494	+	PST_RS12525	glycoside hydrolase family 5 protein;PF00150:Cellulase (glycosyl hydrolase family 5)	-5.3897	6.32e-14
NC_009434.1	PST_2495	+	PST_RS12530	polysaccharide pyruvyl transferase family protein;PF04230:Polysaccharide pyruvyl transferase	-2.67182	0.000589
NC_009434.1	PST_2497	+	PST_RS12540	Coenzyme F420 hydrogenase/dehydrogenase%2C beta subunit C-terminal domain;PF04432:Coenzyme F420 hydrogenase/dehydrogenase, beta subunit C terminus|PF04422:Coenzyme F420 hydrogenase/dehydrogenase, beta subunit N-term	-2.15883	9.87e-06
NC_009434.1	PST_2498	+	PST_RS12545	hypothetical protein	-3.66282	1.4e-13
NC_009434.1	PST_2500	+	PST_RS12555	WecB/TagA/CpsF family glycosyltransferase;PF03808:Glycosyl transferase WecB/TagA/CpsF family	-3.74079	3.08e-15
NC_009434.1	PST_2501	+	pslD	polysaccharide biosynthesis/export family protein;PF02563:Polysaccharide biosynthesis/export protein	-2.88132	5.86e-11
NC_009434.1	PST_2503	-	pap	polyphosphate:AMP phosphotransferase;PF03976:Polyphosphate kinase 2 (PPK2)	1.8169	0.00340706
NC_009434.1	PST_2505	+	PST_RS12580	hypothetical protein	-2.19614	1.44e-06
NC_009434.1	PST_2506	-	ihfB	integration host factor subunit beta	-2.30883	1.22e-07
NC_009434.1	PST_2508	-	PST_RS12595	methyl-accepting chemotaxis protein;PF00015:Methyl-accepting chemotaxis protein (MCP) signalling domain	1.26147	0.00992735
NC_009434.1	PST_2510	+	PST_RS12605	3-deoxy-7-phosphoheptulonate synthase class II;PF01474:Class-II DAHP synthetase family	7.25445	0.000884859
NC_009434.1	PST_2544	-	fleQ	sigma-54 dependent transcriptional regulator;PF06490:Flagellar regulatory protein FleQ|PF00158:Sigma-54 interaction domain|PF02954:Bacterial regulatory protein, Fis family	-1.12704	0.00678868
NC_009434.1	PST_2550	-	ccmF	heme lyase CcmF/NrfE family subunit;PF16327:Cytochrome c-type biogenesis protein CcmF C-terminal|PF01578:Cytochrome C assembly protein	2.59791	0.00220539
NC_009434.1	PST_2560	-	PST_RS12850	chemotaxis protein CheW;PF01584:CheW-like domain	-2.21255	3.28e-07
NC_009434.1	PST_2561	-	PST_RS12855	chemotaxis protein CheW;PF01584:CheW-like domain	1.60399	0.00229273
NC_009434.1	PST_2562	-	PST_RS12860	ParA family protein;PF13614:AAA domain	1.7376	0.00646591
NC_009434.1	PST_2563	-	motD	flagellar motor protein MotD;PF00691:OmpA family|PF13677:Membrane MotB of proton-channel complex MotA/MotB	-2.52939	1.32e-06
NC_009434.1	PST_2565	-	cheB	protein-glutamate methylesterase CheB	1.6291	0.00454
NC_009434.1	PST_2567	-	cheZ	protein phosphatase CheZ;PF04344:Chemotaxis phosphatase, CheZ	-1.39654	0.00172492
NC_009434.1	PST_2568	-	cheY	chemotaxis response regulator CheY;PF00072:Response regulator receiver domain	-1.42812	0.00127079
NC_009434.1	PST_2570	-	fleN	flagellar synthesis regulator FleN;PF10609:NUBPL iron-transfer P-loop NTPase	3.09906	8.25185e-05
NC_009434.1	PST_2571	-	flhF	flagellar biosynthesis protein FlhF;PF00448:SRP54-type protein, GTPase domain	2.90044	1.23387e-07
NC_009434.1	PST_2572	-	flhA	flagellar biosynthesis protein FlhA;PF00771:FHIPEP family	4.67951	3.21674e-06
NC_009434.1	PST_2580	-	fliM	flagellar motor switch protein FliM;PF02154:Flagellar motor switch protein FliM|PF01052:Type III flagellar switch regulator (C-ring) FliN C-term	2.83586	0.000119861
NC_009434.1	PST_2588	-	fliH	flagellar assembly protein FliH;PF02108:Flagellar assembly protein FliH	2.24688	0.00898543
NC_009434.1	PST_2589	-	fliG	flagellar motor switch protein FliG;PF14841:FliG middle domain|PF14842:FliG N-terminal domain|PF01706:FliG C-terminal domain	1.52837	0.00694615
NC_009434.1	PST_2590	-	fliF	flagellar M-ring protein FliF;PF01514:Secretory protein of YscJ/FliF family|PF08345:Flagellar M-ring protein C-terminal	2.45495	5.24815e-06
NC_009434.1	PST_2591	-	fliE	flagellar hook-basal body complex protein FliE;PF02049:Flagellar hook-basal body complex protein FliE	2.34033	0.000392948
NC_009434.1	PST_2594	+	PST_RS13020	NADP-dependent oxidoreductase;PF16884:N-terminal domain of oxidoreductase|PF00107:Zinc-binding dehydrogenase	2.10086	0.000313835
NC_009434.1	PST_2603	-	PST_RS13055	transporter substrate-binding domain-containing protein;PF00497:Bacterial extracellular solute-binding proteins, family 3	6.92249	0.00334606
NC_009434.1	PST_2604	-	etfA	FAD-binding protein;PF00766:Electron transfer flavoprotein FAD-binding domain|PF01012:Electron transfer flavoprotein domain	1.48192	0.00498578
NC_009434.1	PST_2611	-	PST_RS13090	TetR/AcrR family transcriptional regulator;PF00440:Bacterial regulatory proteins, tetR family|PF13305:WHG domain	-1.8993	0.00149604
NC_009434.1	PST_2612	+	PST_RS13095	aminotransferase class V-fold PLP-dependent enzyme;PF00266:Aminotransferase class-V	-1.95198	1.33e-05
NC_009434.1	PST_2615	-	pilZ	PilZ domain-containing protein;PF07238:PilZ domain	-1.52568	0.00878145
NC_009434.1	PST_2621	-	acpP	acyl carrier protein	-1.49666	0.00035529
NC_009434.1	PST_2622	-	fabG	3-oxoacyl-ACP reductase FabG;PF13561:Enoyl-(Acyl carrier protein) reductase	-1.15717	0.00584953
NC_009434.1	PST_2623	-	fabD	ACP S-malonyltransferase;PF00698:Acyl transferase domain	2.72445	0.000273264
NC_009434.1	PST_2624	-	plsX	phosphate acyltransferase PlsX;PF02504:Fatty acid synthesis protein	7.098	0.00213372
NC_009434.1	PST_2638	-	PST_RS13230	MotA/TolQ/ExbB proton channel family protein;PF01618:MotA/TolQ/ExbB proton channel family	7.25445	0.000884859
NC_009434.1	PST_2639	-	PST_RS13235	DNA internalization-related competence protein ComEC/Rec2;PF00753:Metallo-beta-lactamase superfamily|PF03772:Competence protein|PF13567:Domain of unknown function (DUF4131)	-3.03707	0.00839028
NC_009434.1	PST_2646	+	PST_RS13270	glycerophosphodiester phosphodiesterase;PF03009:Glycerophosphoryl diester phosphodiesterase family	2.84006	0.000521035
NC_009434.1	PST_2654	-	nqrB	NADH:ubiquinone reductase (Na(+)-transporting) subunit B;PF03116:NQR2, RnfD, RnfE family	3.21623	0.000391938
NC_009434.1	PST_2665	-	PST_RS13365	hypothetical protein	-1.11899	0.00778233
NC_009434.1	PST_2674	+	gacS	response regulator;PF00512:His Kinase A (phospho-acceptor) domain|PF00072:Response regulator receiver domain|PF02518:Histidine kinase-, DNA gyrase B-, and HSP90-like ATPase|PF01627:Hpt domain|PF00672:HAMP domain	3.3125	0.00338513
NC_009434.1	PST_2678	-	PST_RS13430	DUF1127 domain-containing protein	-4.62753	0.00085757
NC_009434.1	PST_2684	+	PST_RS13465	LysR family transcriptional regulator;PF00126:Bacterial regulatory helix-turn-helix protein, lysR family|PF03466:LysR substrate binding domain	2.92496	6.54276e-05
NC_009434.1	PST_2685	+	ppiA	peptidylprolyl isomerase;PF00160:Cyclophilin type peptidyl-prolyl cis-trans isomerase/CLD	2.67984	5.20713e-05
NC_009434.1	PST_2688	-	PST_RS13485	porin;PF07396:Phosphate-selective porin O and P	-1.69426	0.00314483
NC_009434.1	PST_2721	-	wrbA	NAD(P)H:quinone oxidoreductase;PF03358:NADPH-dependent FMN reductase	2.30385	0.00160424
NC_009434.1	PST_2725	-	mgoG	glucan biosynthesis protein G;PF04349:Periplasmic glucan biosynthesis protein, MdoG	4.12843	7.62932e-05
NC_009434.1	PST_2732	-	PST_RS13705	GGDEF domain-containing protein;PF00990:Diguanylate cyclase, GGDEF domain|PF13185:GAF domain	2.77042	6.36916e-05
NC_009434.1	PST_2744	-	adk	adenylate kinase;PF00406:Adenylate kinase|PF05191:Adenylate kinase, active site lid	1.91354	0.00688961
NC_009434.1	PST_2755	-	prfB	-;PF00472:RF-1 domain|PF03462:PCRF domain	-2.50064	4.91e-08
NC_009434.1	PST_2756	-	PST_RS13820	tellurite resistance TerB family protein;PF04391:Protein of unknown function (DUF533)	1.89586	0.0114634
NC_009434.1	PST_2758	-	PST_RS13830	molybdopterin-dependent oxidoreductase;PF00384:Molybdopterin oxidoreductase|PF01568:Molydopterin dinucleotide binding domain|PF04879:Molybdopterin oxidoreductase Fe4S4 domain	3.67022	1.46563e-05
NC_009434.1	PST_2761	+	PST_RS13845	LamB/YcsF family protein;PF03746:LamB/YcsF family	-3.52825	2.62e-12
NC_009434.1	PST_2769	+	bfr	bacterioferritin;PF00210:Ferritin-like domain	-1.04604	0.0140014
NC_009434.1	PST_2770	-	fklB-2	FKBP-type peptidyl-prolyl cis-trans isomerase;PF00254:FKBP-type peptidyl-prolyl cis-trans isomerase|PF01346:Domain amino terminal to FKBP-type peptidyl-prolyl isomerase	2.66179	2.76638e-05
NC_009434.1	PST_2781	-	rmuC	DNA recombination protein RmuC;PF02646:RmuC family	6.57215	0.0134121
NC_009434.1	PST_2789	-	bamC	outer membrane protein assembly factor BamC;PF06804:NlpB/DapX lipoprotein	4.28715	2.41467e-05
NC_009434.1	PST_2790	-	dapA	4-hydroxy-tetrahydrodipicolinate synthase;PF00701:Dihydrodipicolinate synthetase family	2.97536	0.000204856
NC_009434.1	PST_2796	-	nadA	quinolinate synthase NadA;PF02445:Quinolinate synthetase A protein	2.09597	0.00218391
NC_009434.1	PST_2798	-	tRNA-Lys	tRNA-Lys	-2.92763	1.75e-08
NC_009434.1	PST_2802	-	pal	peptidoglycan-associated lipoprotein Pal;PF00691:OmpA family	1.35673	0.00282221
NC_009434.1	PST_2804	-	tolA	cell envelope integrity protein TolA;PF13103:TonB C terminal	-1.73141	0.00116117
NC_009434.1	PST_2805	-	tolR	protein TolR;PF02472:Biopolymer transport protein ExbD/TolR	6.8589	0.00528154
NC_009434.1	PST_2813	-	aspS	aspartate--tRNA ligase;PF02938:GAD domain|PF01336:OB-fold nucleic acid binding domain|PF00152:tRNA synthetases class II (D, K and N)	1.73983	0.00136069
NC_009434.1	PST_2818	+	oprQ	OprD family porin;PF03573:outer membrane porin, OprD family	-1.5841	0.000165043
NC_009434.1	PST_2830	+	purM	phosphoribosylformylglycinamidine cyclo-ligase;PF00586:AIR synthase related protein, N-terminal domain|PF02769:AIR synthase related protein, C-terminal domain	1.89261	0.00447239
NC_009434.1	PST_2839	+	dapD	2%2C3%2C4%2C5-tetrahydropyridine-2%2C6-dicarboxylate N-succinyltransferase;PF14602:Hexapeptide repeat of succinyl-transferase|PF14789:Tetrahydrodipicolinate N-succinyltransferase middle	3.22554	0.00484911
NC_009434.1	PST_2850	-	metE	5-methyltetrahydropteroyltriglutamate--homocysteine S-methyltransferase;PF08267:Cobalamin-independent synthase, N-terminal domain|PF01717:Cobalamin-independent synthase, Catalytic domain	1.29767	0.00978578
NC_009434.1	PST_2862	+	PST_RS14350	membrane protein;PF03502:Nucleoside-specific channel-forming protein, Tsx	-2.06978	2.02e-06
NC_009434.1	PST_2869	-	ggt	gamma-glutamyltransferase;PF01019:Gamma-glutamyltranspeptidase	4.40345	9.73837e-11
NC_009434.1	PST_2871	-	PST_RS14390	NAD(P)-dependent alcohol dehydrogenase;PF08240:Alcohol dehydrogenase GroES-like domain|PF00107:Zinc-binding dehydrogenase	2.33579	0.00529072
NC_009434.1	PST_2873	-	PST_RS14405	SulP family inorganic anion transporter;PF00916:Sulfate permease family|PF01740:STAS domain	-3.03149	0.00108459
NC_009434.1	PST_2880	-	rfbD	dTDP-4-dehydrorhamnose reductase;PF04321:RmlD substrate binding domain	-3.80798	6.87e-16
NC_009434.1	PST_2895	+	trpB	tryptophan synthase subunit beta;PF00291:Pyridoxal-phosphate dependent enzyme	2.04362	0.00319623
NC_009434.1	PST_2905	-	PST_RS14565	AraC family transcriptional regulator;PF12833:Helix-turn-helix domain|PF06719:AraC-type transcriptional regulator N-terminus	2.33579	0.00529072
NC_009434.1	PST_2928	+	PST_RS14690	methyl-accepting chemotaxis protein;PF17201:Cache 3/Cache 2 fusion domain|PF00015:Methyl-accepting chemotaxis protein (MCP) signalling domain|PF00672:HAMP domain	2.5155	9.40518e-05
NC_009434.1	PST_2929	+	PST_RS14695	hypothetical protein	2.58639	0.00716778
NC_009434.1	PST_2940	+	PST_RS14750	VOC family protein;PF06983:3-demethylubiquinone-9 3-methyltransferase	7.20416	0.000884859
NC_009434.1	PST_2942	-	citN	citrate transporter	4.1	0.0048
NC_009434.1	PST_2943	+	PST_RS14765	hypothetical protein	1.80926	0.00409161
NC_009434.1	PST_2949	+	PST_RS14795	NAD(P)/FAD-dependent oxidoreductase;PF01266:FAD dependent oxidoreductase	6.9834	0.00334606
NC_009434.1	PST_2956	-	PST_RS14830	M28 family metallopeptidase;PF04389:Peptidase family M28|PF02225:PA domain	3.77739	0.000872039
NC_009434.1	PST_2958	-	PST_RS14835	methyl-accepting chemotaxis protein;PF00672:HAMP domain|PF17200:Single Cache domain 2|PF00015:Methyl-accepting chemotaxis protein (MCP) signalling domain	6.92249	0.00334606
NC_009434.1	PST_2961	-	PST_RS14850	long-chain-fatty-acid--CoA ligase FadD2;PF13193:AMP-binding enzyme C-terminal domain|PF00501:AMP-binding enzyme	3.20083	2.93665e-06
NC_009434.1	PST_2969	+	rapA	RNA polymerase-associated protein RapA;PF00176:SNF2 family N-terminal domain|PF00271:Helicase conserved C-terminal domain|PF12137:RNA polymerase recycling family C-terminal	2.72445	0.000273264
NC_009434.1	PST_2972	-	PST_RS14900	MFS transporter;PF07690:Major Facilitator Superfamily	3.3701	0.000137515
NC_009434.1	PST_2974	-	PST_RS14910	NAD(P)-dependent oxidoreductase;PF14833:NAD-binding of NADP-dependent 3-hydroxyisobutyrate dehydrogenase|PF03446:NAD binding domain of 6-phosphogluconate dehydrogenase	3.64961	0.0016487
NC_009434.1	PST_2977	+	PST_RS14925	putative selenate ABC transporter substrate-binding protein;PF12974:ABC transporter, phosphonate, periplasmic substrate-binding protein	3.92268	0.000342416
NC_009434.1	PST_2982	+	braC	branched-chain amino acid ABC transporter substrate-binding protein;PF13458:Periplasmic binding protein	1.24674	0.0034997
NC_009434.1	PST_2983	+	livH	high-affinity branched-chain amino acid ABC transporter permease LivH;PF02653:Branched-chain amino acid transport system / permease component	3.35409	0.00845893
NC_009434.1	PST_2987	+	PST_RS14980	hypothetical protein;PF01738:Dienelactone hydrolase family	2.9907	0.00151665
NC_009434.1	PST_2994	-	tRNA-Glu	tRNA-Glu	-3.42805	1.12e-07
NC_009434.1	PST_2996	-	gltX	glutamate--tRNA ligase;PF00749:tRNA synthetases class I (E and Q), catalytic domain	1.79188	0.0123028
NC_009434.1	PST_3000	-	PST_RS15045	VanZ family protein;PF04892:VanZ like family	-1.59492	0.00637015
NC_009434.1	PST_3003	+	argF	ornithine carbamoyltransferase;PF00185:Aspartate/ornithine carbamoyltransferase, Asp/Orn binding domain|PF02729:Aspartate/ornithine carbamoyltransferase, carbamoyl-P binding domain	2.43515	0.0132311
NC_009434.1	PST_3008	-	guaB	IMP dehydrogenase;PF00478:IMP dehydrogenase / GMP reductase domain|PF00571:CBS domain	4.47861	2.39335e-08
NC_009434.1	PST_3014	-	oprC	TonB-dependent copper receptor;PF07715:TonB-dependent Receptor Plug Domain|PF00593:TonB dependent receptor	4.85892	3.32743e-10
NC_009434.1	PST_3015	-	PST_RS15120	DUF2946 domain-containing protein;PF11162:Protein of unknown function (DUF2946)	3.01757	0.00151665
NC_009434.1	PST_3016	+	leuA	2-isopropylmalate synthase;PF08502:LeuA allosteric (dimerisation) domain|PF00682:HMGL-like	2.21319	2.87447e-06
NC_009434.1	PST_3024	-	PST_RS15165	amidohydrolase;PF00795:Carbon-nitrogen hydrolase	3.26968	0.00484911
NC_009434.1	PST_3026	+	cysE	serine O-acetyltransferase;PF06426:Serine acetyltransferase, N-terminal|PF00132:Bacterial transferase hexapeptide (six repeats)	2.84828	0.00348955
NC_009434.1	PST_3028	-	bamB	outer membrane protein assembly factor BamB;PF13360:PQQ-like domain	2.69025	0.00813533
NC_009434.1	PST_3031	-	ispG	flavodoxin-dependent (E)-4-hydroxy-3-methylbut-2-enyl-diphosphate synthase;PF04551:GcpE protein	2.58639	0.00716778
NC_009434.1	PST_3032	-	PST_RS15205	helix-turn-helix domain-containing protein;PF13464:Domain of unknown function (DUF4115)|PF13413:Helix-turn-helix domain	2.66808	0.00172833
NC_009434.1	PST_3033	-	pilW	type IV pilus biogenesis/stability protein PilW;PF13424:Tetratricopeptide repeat	3.74649	0.000872039
NC_009434.1	PST_3041	-	iscU	Fe-S cluster assembly scaffold IscU;PF01592:NifU-like N terminal domain	3.03412	0.0144854
NC_009434.1	PST_3043	-	iscR	Fe-S cluster assembly transcriptional regulator IscR;PF02082:Transcriptional regulator	-1.72463	0.000201325
NC_009434.1	PST_3046	+	PST_RS15275	inositol-phosphate phosphatase;PF00459:Inositol monophosphatase family	2.34854	0.00289243
NC_009434.1	PST_3053	+	tRNA-Leu	tRNA-Leu	-2.92155	1.43e-07
NC_009434.1	PST_3060	+	PST_RS15345	hypothetical protein	6.57215	0.0134121
NC_009434.1	PST_3061	+	valS	valine--tRNA ligase;PF08264:Anticodon-binding domain of tRNA|PF10458:Valyl tRNA synthetase tRNA binding arm|PF00133:tRNA synthetases class I (I, L, M and V)	3.19725	4.24015e-05
NC_009434.1	PST_3067	-	PST_RS15380	hypothetical protein	-1.76853	9.17e-05
NC_009434.1	PST_3073	-	PST_RS15410	glutathione S-transferase family protein;PF13410:Glutathione S-transferase, C-terminal domain|PF13417:Glutathione S-transferase, N-terminal domain	1.90945	0.00447239
NC_009434.1	PST_3076	-	PST_RS15425	cation-transporting P-type ATPase;PF00689:Cation transporting ATPase, C-terminus|PF00690:Cation transporter/ATPase, N-terminus|PF00122:E1-E2 ATPase|PF00702:haloacid dehalogenase-like hydrolase	7.78586	3.36527e-05
NC_009434.1	PST_3082	+	xdhB	xanthine dehydrogenase molybdopterin binding subunit;PF02738:Molybdopterin-binding domain of aldehyde dehydrogenase|PF01315:Aldehyde oxidase and xanthine dehydrogenase, a/b hammerhead domain	1.96797	0.00142216
NC_009434.1	PST_3097	+	PST_RS15525	urate hydroxylase PuuD;PF06181:Urate oxidase N-terminal	-2.81256	0.00334606
NC_009434.1	PST_3099	+	PST_RS15535	membrane protein;PF03502:Nucleoside-specific channel-forming protein, Tsx	6.9834	0.00334606
NC_009434.1	PST_3106	-	PST_RS15575	PA2169 family four-helix-bundle protein;PF09537:Domain of unknown function (DUF2383)	-2.39587	8.08e-08
NC_009434.1	PST_3117	+	PST_RS15630	glycerate kinase;PF05161:MOFRL family|PF13660:Domain of unknown function (DUF4147)	6.8589	0.00528154
NC_009434.1	PST_3118	+	pyk	pyruvate kinase;PF00224:Pyruvate kinase, barrel domain|PF02887:Pyruvate kinase, alpha/beta domain	2.43515	0.0132311
NC_009434.1	PST_3122	+	PST_RS15655	hypothetical protein	-3.91303	3.45e-07
NC_009434.1	PST_3126	-	PST_RS15670	GGDEF domain-containing protein;PF00990:Diguanylate cyclase, GGDEF domain	7.81965	3.36527e-05
NC_009434.1	PST_3127	+	estA	esterase EstA	8.45719	1.57716e-06
NC_009434.1	PST_3128	-	PST_RS15680	hypothetical protein	2.06471	0.00820426
NC_009434.1	PST_3141	+	PST_RS15745	methyl-accepting chemotaxis protein;PF00672:HAMP domain|PF00015:Methyl-accepting chemotaxis protein (MCP) signalling domain	3.22945	2.42248e-07
NC_009434.1	PST_3162	-	ahpC	peroxiredoxin;PF00578:AhpC/TSA family|PF10417:C-terminal domain of 1-Cys peroxiredoxin	-1.28728	0.00202072
NC_009434.1	PST_3165	-	argJ	bifunctional glutamate N-acetyltransferase/amino-acid acetyltransferase ArgJ;PF01960:ArgJ family	2.33579	0.00529072
NC_009434.1	PST_3166	-	secA	preprotein translocase subunit SecA;PF07517:SecA DEAD-like domain|PF02810:SEC-C motif|PF01043:SecA preprotein cross-linking domain|PF07516:SecA Wing and Scaffold domain	-1.26793	0.00288078
NC_009434.1	PST_3170	+	PST_RS15895	DUF3509 domain-containing protein	-5.52927	7.96e-27
NC_009434.1	PST_3174	-	hpt	hypoxanthine-guanine phosphoribosyltransferase;PF00156:Phosphoribosyl transferase domain	-2.03258	3.96e-05
NC_009434.1	PST_3179	-	murI	glutamate racemase;PF01177:Asp/Glu/Hydantoin racemase	-3.31765	5.52e-06
NC_009434.1	PST_3182	-	prfA	peptide chain release factor 1;PF00472:RF-1 domain|PF03462:PCRF domain	7.52413	0.000164371
NC_009434.1	PST_3186	+	ispE	4-(cytidine 5'-diphospho)-2-C-methyl-D-erythritol kinase;PF00288:GHMP kinases N terminal domain|PF08544:GHMP kinases C terminal	-2.32957	1.42e-07
NC_009434.1	PST_3187	+	tRNA-Gln	tRNA-Gln	-1.99497	2.71e-05
NC_009434.1	PST_3188	+	tRNA-Gln	tRNA-Gln	-2.92064	4.53e-06
NC_009434.1	PST_3190	+	PST_RS15995	50S ribosomal protein L25/general stress protein Ctc;PF14693:Ribosomal protein TL5, C-terminal domain|PF01386:Ribosomal L25p family	2.00454	0.000835787
NC_009434.1	PST_3192	+	ychF	redox-regulated ATPase YchF;PF01926:50S ribosome-binding GTPase|PF06071:Protein of unknown function (DUF933)	-2.53902	8.27e-08
NC_009434.1	PST_3193	+	PST_RS16010	integrase arm-type DNA-binding domain-containing protein;PF00589:Phage integrase family|PF13356:Arm DNA-binding domain|PF14659:Phage integrase, N-terminal SAM-like domain	-2.97296	1.24e-09
NC_009434.1	PST_3194	+	PST_RS16015	Fic family protein;PF02661:Fic/DOC family	-3.21895	7.68e-07
NC_009434.1	PST_3195	+	PST_RS16020	phospholipase D-like domain-containing protein;PF13091:PLD-like domain|PF00176:SNF2 family N-terminal domain|PF00271:Helicase conserved C-terminal domain	-2.13457	2.36e-06
NC_009434.1	PST_3196	+	PST_RS16030	ATP-binding protein;PF07669:Eco57I restriction-modification methylase	-2.16949	4.05e-07
NC_009434.1	PST_3197	+	PST_RS16035	SIR2 family protein;PF13289:SIR2-like domain	-2.13407	5.18e-06
NC_009434.1	PST_3198	+	PST_RS16040	nuclease PIN	-4.03057	2.03e-16
NC_009434.1	PST_3199	-	PST_RS16045	integrase domain-containing protein;PF12834:Phage integrase, N-terminal|PF12835:Integrase	-3.44656	5.05e-12
NC_009434.1	PST_3208	-	PST_RS16095	ABC transporter ATP-binding protein;PF00005:ABC transporter|PF12399:Branched-chain amino acid ATP-binding cassette transporter	-6.68662	0.00724341
NC_009434.1	PST_3214	+	PST_RS16125	methylcrotonoyl-CoA carboxylase;PF01039:Carboxyl transferase domain	7.20416	0.000884859
NC_009434.1	PST_3215	+	PST_RS16130	gamma-carboxygeranoyl-CoA hydratase;PF00378:Enoyl-CoA hydratase/isomerase	6.72264	0.00839028
NC_009434.1	PST_3216	+	PST_RS16135	acetyl/propionyl/methylcrotonyl-CoA carboxylase subunit alpha;PF00289:Biotin carboxylase, N-terminal domain|PF02786:Carbamoyl-phosphate synthase L chain, ATP binding domain|PF02785:Biotin carboxylase C-terminal domain|PF00364:Biotin-requiring enzyme	3.30615	0.000231229
NC_009434.1	PST_3218	+	PST_RS16145	CoA transferase subunit A;PF01144:Coenzyme A transferase	2.28598	0.00195502
NC_009434.1	PST_3222	+	PST_RS16165	TRAP transporter substrate-binding protein;PF03480:Bacterial extracellular solute-binding protein, family 7	7.52413	0.000164371
NC_009434.1	PST_3235	-	otsA	alpha%2Calpha-trehalose-phosphate synthase (UDP-forming);PF00982:Glycosyltransferase family 20	3.3701	0.000137515
NC_009434.1	PST_3236	-	otsB	trehalose-phosphatase;PF02358:Trehalose-phosphatase	3.64961	0.0016487
NC_009434.1	PST_3240	-	PST_RS16260	2-isopropylmalate synthase;PF00682:HMGL-like|PF08502:LeuA allosteric (dimerisation) domain	2.80849	4.43817e-05
NC_009434.1	PST_3242	-	nspC	carboxynorspermidine decarboxylase;PF00278:Pyridoxal-dependent decarboxylase, C-terminal sheet domain	-1.55896	0.00432289
NC_009434.1	PST_3247	-	PST_RS16295	paraquat-inducible protein A;PF04403:Paraquat-inducible protein A	-4.40729	1.04e-12
NC_009434.1	PST_3248	-	PST_RS16300	paraquat-inducible protein A;PF04403:Paraquat-inducible protein A	-2.37311	6.11e-06
NC_009434.1	PST_3248a	-	rrf	5S ribosomal RNA	-4.45877	0.00143701
NC_009434.1	PST_3250	-	tRNA-Ala	tRNA-Ala	-1.76782	0.0103844
NC_009434.1	PST_3251	-	tRNA-Ile	tRNA-Ile	-3.38831	0.00243493
NC_009434.1	PST_3253	-	msrQ	protein-methionine-sulfoxide reductase heme-binding subunit MsrQ;PF01794:Ferric reductase like transmembrane component	-2.30381	2.05e-07
NC_009434.1	PST_3255	-	pssA	CDP-diacylglycerol--serine O-phosphatidyltransferase;PF01066:CDP-alcohol phosphatidyltransferase	-2.45678	4.94e-08
NC_009434.1	PST_3256	-	ilvC	ketol-acid reductoisomerase;PF07991:Acetohydroxy acid isomeroreductase, NADPH-binding domain|PF01450:Acetohydroxy acid isomeroreductase, catalytic domain	-1.64358	0.000130834
NC_009434.1	PST_3258	-	ilvI	acetolactate synthase 3 large subunit;PF02776:Thiamine pyrophosphate enzyme, N-terminal TPP binding domain|PF00205:Thiamine pyrophosphate enzyme, central domain|PF02775:Thiamine pyrophosphate enzyme, C-terminal TPP binding domain	-1.09159	0.00961074
NC_009434.1	PST_3259	+	PST_RS16365	DUF4124 domain-containing protein;PF13511:Domain of unknown function (DUF4124)	2.2136	0.00406065
NC_009434.1	PST_3264	+	PST_RS16390	class I SAM-dependent methyltransferase;PF08241:Methyltransferase domain	2.69098	0.000336783
NC_009434.1	PST_3273	+	accB	acetyl-CoA carboxylase biotin carboxyl carrier protein;PF00364:Biotin-requiring enzyme	-1.83853	2.23e-05
NC_009434.1	PST_3274	+	accC	acetyl-CoA carboxylase biotin carboxylase subunit;PF02786:Carbamoyl-phosphate synthase L chain, ATP binding domain|PF02785:Biotin carboxylase C-terminal domain|PF00289:Biotin carboxylase, N-terminal domain	2.39936	0.000135269
NC_009434.1	PST_3279	+	purH	bifunctional phosphoribosylaminoimidazolecarboxamide formyltransferase/IMP cyclohydrolase;PF01808:AICARFT/IMPCHase bienzyme|PF02142:MGS-like domain	2.04362	0.00319623
NC_009434.1	PST_3296	+	panB	3-methyl-2-oxobutanoate hydroxymethyltransferase;PF02548:Ketopantoate hydroxymethyltransferase	2.79895	0.000660415
NC_009434.1	PST_3298	+	PST_RS16560	aspartate 1-decarboxylase;PF02261:Aspartate decarboxylase	3.18002	0.00696616
NC_009434.1	PST_3305	-	PST_RS16595	BON domain-containing protein;PF04972:BON domain	-1.50933	0.000457853
NC_009434.1	PST_3306	-	pnp	polyribonucleotide nucleotidyltransferase;PF03725:3' exoribonuclease family, domain 2|PF00013:KH domain|PF00575:S1 RNA binding domain|PF03726:Polyribonucleotide nucleotidyltransferase, RNA binding domain|PF01138:3' exoribonuclease family, domain 1	1.40851	0.0101305
NC_009434.1	PST_3307	-	rpsO	30S ribosomal protein S15	-1.6045	0.000191891
NC_009434.1	PST_3310	-	infB	translation initiation factor IF-2;PF00009:Elongation factor Tu GTP binding domain|PF08364:Bacterial translation initiation factor IF-2 associated region|PF11987:Translation-initiation factor 2|PF04760:Translation initiation factor IF-2, N-terminal region	1.81993	0.000585831
NC_009434.1	PST_3313	-	tRNA-Met	tRNA-Met	-2.56132	0.00338513
NC_009434.1	PST_3314	-	tRNA-Leu	tRNA-Leu	-2.37348	0.00237037
NC_009434.1	PST_3317	-	glmM	phosphoglucosamine mutase;PF00408:Phosphoglucomutase/phosphomannomutase, C-terminal domain|PF02879:Phosphoglucomutase/phosphomannomutase, alpha/beta/alpha domain II|PF02880:Phosphoglucomutase/phosphomannomutase, alpha/beta/alpha domain III|PF02878:Phosphoglucomutase/phosphomannomutase, alpha/beta/alpha domain I	2.735	0.0010655
NC_009434.1	PST_3326	-	dnaJ	molecular chaperone DnaJ;PF00684:DnaJ central domain|PF01556:DnaJ C terminal domain|PF00226:DnaJ domain	2.98202	0.0144854
NC_009434.1	PST_3330	-	fur	ferric iron uptake transcriptional regulator;PF01475:Ferric uptake regulator family	-1.73087	5.29e-05
NC_009434.1	PST_3331	+	omlA	outer membrane protein assembly factor BamE;PF04355:SmpA / OmlA family	-1.71693	0.000415034
NC_009434.1	PST_3335	-	PST_RS16745	GntR family transcriptional regulator;PF00392:Bacterial regulatory proteins, gntR family|PF07729:FCD domain	2.30676	0.00689176
NC_009434.1	PST_3344	+	PST_RS16790	transcriptional regulator;PF00589:Phage integrase family	-1.57038	0.000208535
NC_009434.1	PST_3348	+	PST_RS21395	DNA binding protein	-2.66053	1.62e-08
NC_009434.1	PST_3349	-	PST_RS16805	DUF4113 domain-containing protein;PF11799:impB/mucB/samB family C-terminal domain|PF13438:Domain of unknown function (DUF4113)|PF00817:impB/mucB/samB family	-2.74144	5.2e-07
NC_009434.1	PST_3350	+	PST_RS21405	cupin domain-containing protein;PF07883:Cupin domain	-1.59212	0.000150812
NC_009434.1	PST_3351	+	PST_RS16810	chlorite dismutase family protein;PF06778:Chlorite dismutase	-1.14879	0.00759325
NC_009434.1	PST_3352	-	PST_RS16815	tyrosine-type recombinase/integrase;PF00589:Phage integrase family	-2.548	4.75e-09
NC_009434.1	PST_3356	+	PST_RS16830	SOS response-associated peptidase family protein;PF02586:SOS response associated peptidase (SRAP)	-2.42009	1.94e-06
NC_009434.1	PST_3360	-	PST_RS16850	hypothetical protein	-3.20886	1.26e-07
NC_009434.1	PST_3361	-	czcA	efflux RND transporter permease subunit;PF00873:AcrB/AcrD/AcrF family	-1.7223	0.000198583
NC_009434.1	PST_3367	+	PST_RS16885	cytochrome c3 family protein	-2.96363	0.00213372
NC_009434.1	PST_3368	+	PST_RS16890	DUF1622 domain-containing protein;PF07784:Protein of unknown function (DUF1622)	-3.1099	8.93e-12
NC_009434.1	PST_3374	+	PST_RS16900	DUF305 domain-containing protein;PF03713:Domain of unknown function (DUF305)	-1.19588	0.00407337
NC_009434.1	PST_3380	-	PST_RS16925	cytochrome c;PF13442:Cytochrome C oxidase, cbb3-type, subunit III	-1.69731	0.000768323
NC_009434.1	PST_3381	-	copB	copper resistance protein B;PF05275:Copper resistance protein B precursor (CopB)	-2.68752	3.45e-09
NC_009434.1	PST_3383	-	copA	copper resistance system multicopper oxidase;PF00394:Multicopper oxidase|PF07731:Multicopper oxidase|PF07732:Multicopper oxidase	-2.47033	2.48e-08
NC_009434.1	PST_3384	-	PST_RS16945	protein-disulfide reductase DsbD;PF02683:Cytochrome C biogenesis protein transmembrane region|PF11412:Disulphide bond corrector protein DsbC|PF13899:Thioredoxin-like	-1.75143	0.00434191
NC_009434.1	PST_3387	-	PST_RS16960	heavy metal translocating P-type ATPase;PF00122:E1-E2 ATPase|PF04945:YHS domain|PF00702:haloacid dehalogenase-like hydrolase	-3.00623	6.18e-11
NC_009434.1	PST_3388	-	PST_RS21435	DUF2933 domain-containing protein	-1.22294	0.00344857
NC_009434.1	PST_3390	+	PST_RS16965	heavy metal response regulator transcription factor;PF00486:Transcriptional regulatory protein, C terminal|PF00072:Response regulator receiver domain	-2.05014	1.86e-06
NC_009434.1	PST_3401	-	PST_RS17000	MbcA/ParS/Xre antitoxin family protein	-2.99024	2.29e-11
NC_009434.1	PST_3404	-	PST_RS17015	potassium/proton antiporter;PF02080:TrkA-C domain|PF00999:Sodium/hydrogen exchanger family	-2.55077	7.44e-07
NC_009434.1	PST_3405	+	PST_RS17020	phosphatidylglycerophosphatase A;PF04608:Phosphatidylglycerophosphatase A	-2.57869	3.31e-07
NC_009434.1	PST_3406	+	PST_RS17025	pyruvate kinase;PF00224:Pyruvate kinase, barrel domain	-2.69447	2.92e-07
NC_009434.1	PST_3407	+	PST_RS17030	tyrosine-type recombinase/integrase;PF00589:Phage integrase family	-2.00268	0.000604137
NC_009434.1	PST_3408	+	PST_RS17035	DMT family transporter;PF00892:EamA-like transporter family	-4.49414	1.31e-17
NC_009434.1	PST_3411	+	PST_RS17050	EamA family transporter;PF00892:EamA-like transporter family	-2.47884	2.01e-05
NC_009434.1	PST_3412	+	PST_RS17055	helicase/relaxase domain-containing protein;PF07515:Putative conjugal transfer nickase/helicase TraI C-term|PF07514:Putative helicase	-1.20048	0.00468012
NC_009434.1	PST_3413	-	PST_RS21805	hypothetical protein	-1.47086	0.000458001
NC_009434.1	PST_3415	+	PST_RS17070	HAD family hydrolase;PF13419:Haloacid dehalogenase-like hydrolase	-1.89262	0.000620551
NC_009434.1	PST_3416	-	PST_RS17080	hypothetical protein;PF01545:Cation efflux family	-2.64888	5.56e-09
NC_009434.1	PST_3418	-	PST_RS17085	GHKL domain-containing protein;PF02518:Histidine kinase-, DNA gyrase B-, and HSP90-like ATPase	-1.75143	0.00434191
NC_009434.1	PST_3419	+	PST_RS17090	IS30-like element ISPsp7 family transposase;PF00665:Integrase core domain|PF13936:Helix-turn-helix domain	-1.87897	0.0117239
NC_009434.1	PST_3420	-	PST_RS17095	heavy metal sensor histidine kinase;PF00512:His Kinase A (phospho-acceptor) domain|PF00672:HAMP domain	-2.81431	4.59e-09
NC_009434.1	PST_3421	-	czrR-2	heavy metal response regulator transcription factor;PF00072:Response regulator receiver domain|PF00486:Transcriptional regulatory protein, C terminal	-3.57578	1.89e-14
NC_009434.1	PST_3422	-	PST_RS17105	OprD family porin;PF03573:outer membrane porin, OprD family	-2.20937	3.57e-06
NC_009434.1	PST_3425	+	PST_RS17120	CusA/CzcA family heavy metal efflux RND transporter;PF00873:AcrB/AcrD/AcrF family	-2.04009	1.66e-05
NC_009434.1	PST_3427	-	PST_RS21470	hypothetical protein	-1.68168	0.000116863
NC_009434.1	PST_3428	+	PST_RS17125	cation diffusion facilitator family transporter;PF01545:Cation efflux family	-1.49598	0.000378592
NC_009434.1	PST_3431	-	merR	Hg(II)-responsive transcriptional regulator;PF00376:MerR family regulatory protein|PF09278:MerR, DNA binding	-1.573	0.014931
NC_009434.1	PST_3438	-	PST_RS21480	integrase	-1.1771	0.00471202
NC_009434.1	PST_3440	-	PST_RS17170	AAA family ATPase;PF13361:UvrD-like helicase C-terminal domain|PF13245:AAA domain	-2.26792	1.75e-07
NC_009434.1	PST_3441	-	PST_RS17175	DEAD/DEAH box helicase;PF00271:Helicase conserved C-terminal domain|PF09369:Domain of unknown function (DUF1998)|PF00270:DEAD/DEAH box helicase	-3.67163	2.52e-15
NC_009434.1	PST_3442	-	PST_RS17180	DUF262 domain-containing protein;PF03235:Protein of unknown function DUF262	-3.01091	1.04e-11
NC_009434.1	PST_3443	-	PST_RS17185	hypothetical protein	-1.20393	0.00395689
NC_009434.1	PST_3444	-	PST_RS17190	hypothetical protein	-1.99828	2.74e-06
NC_009434.1	PST_3445	-	PST_RS17195	hypothetical protein	-1.83435	1.48e-05
NC_009434.1	PST_3446	-	PST_RS17200	hypothetical protein	-3.2707	2.93e-13
NC_009434.1	PST_3447	-	PST_RS17205	class I SAM-dependent DNA methyltransferase	-4.97751	4.26e-24
NC_009434.1	PST_3449	-	PST_RS21485	hypothetical protein	-1.45943	0.000492696
NC_009434.1	PST_3450	-	PST_RS17215	hypothetical protein	-2.35536	1.28e-07
NC_009434.1	PST_3451	+	PST_RS17220	WYL domain-containing protein;PF13280:WYL domain	-3.07997	7.29e-11
NC_009434.1	PST_3453	+	PST_RS17225	hypothetical protein	-2.34478	2.06e-05
NC_009434.1	PST_3455	+	PST_RS17235	AAA family ATPase;PF00004:ATPase family associated with various cellular activities (AAA)	-2.58297	4.57e-09
NC_009434.1	PST_3457	+	PST_RS17245	WYL domain-containing protein;PF13280:WYL domain	-3.00676	2.47e-11
NC_009434.1	PST_3459	-	PST_RS17250	type II toxin-antitoxin system YhaV family toxin;PF11663:Toxin with endonuclease activity, of toxin-antitoxin system	-2.62811	1.98e-09
NC_009434.1	PST_3460	-	PST_RS17255	type II toxin-antitoxin system PrlF family antitoxin;PF15937:prlF antitoxin for toxin YhaV_toxin	-1.74433	0.00289507
NC_009434.1	PST_3461	-	PST_RS17260	DEAD/DEAH box helicase;PF00270:DEAD/DEAH box helicase|PF00271:Helicase conserved C-terminal domain	-4.69404	1.79e-21
NC_009434.1	PST_3462	-	PST_RS17265	ATP-binding protein;PF10923:P-loop Domain of unknown function (DUF2791)	-4.90159	3.21e-22
NC_009434.1	PST_3463	-	PST_RS17270	TerB N-terminal domain-containing protein;PF05099:Tellurite resistance protein TerB|PF13208:TerB N-terminal domain|PF15615:TerB-C domain	-4.73511	1.5e-22
NC_009434.1	PST_3464	-	PST_RS21500	hypothetical protein;PF00929:Exonuclease	-3.79552	7.28e-14
NC_009434.1	PST_3469	+	PST_RS17290	HAD family hydrolase	-1.90161	1.22e-05
NC_009434.1	PST_3470	-	PST_RS17295	hypothetical protein	-2.48918	0.000280171
NC_009434.1	PST_3473	-	PST_RS21510	HAD hydrolase-like protein	-3.72568	2.3e-05
NC_009434.1	PST_3478	-	malK	maltose/maltodextrin ABC transporter ATP-binding protein MalK;PF08402:TOBE domain|PF00005:ABC transporter	3.133	0.00696616
NC_009434.1	PST_3481	+	PST_RS17345	glutathione S-transferase family protein;PF13417:Glutathione S-transferase, N-terminal domain	7.098	0.00213372
NC_009434.1	PST_3483	-	malT	HTH-type transcriptional regulator MalT;PF13191:AAA ATPase domain|PF00196:Bacterial regulatory proteins, luxR family	3.74649	0.000872039
NC_009434.1	PST_3486	-	malE	maltose/maltodextrin ABC transporter substrate-binding protein MalE;PF13416:Bacterial extracellular solute-binding protein	2.8811	7.99597e-05
NC_009434.1	PST_3521	-	norB	cbb3-type cytochrome c oxidase subunit I;PF00115:Cytochrome C and Quinol oxidase polypeptide I	-4.55877	6.76e-21
NC_009434.1	PST_3522	-	norC	cytochrome c;PF00034:Cytochrome c	-3.97911	3.86e-17
NC_009434.1	PST_3527	-	nirF	protein nirF;PF02239:Cytochrome D1 heme domain	2.33896	0.00131742
NC_009434.1	PST_3529	-	nirM	c-type cytochrome;PF00034:Cytochrome c	1.60905	0.000764561
NC_009434.1	PST_3532	-	nirS	nitrite reductase;PF02239:Cytochrome D1 heme domain|PF13442:Cytochrome C oxidase, cbb3-type, subunit III	-2.91687	1.51e-08
NC_009434.1	PST_3546	-	nosL	nitrous oxide reductase accessory protein NosL;PF05573:NosL	1.89397	0.00688961
NC_009434.1	PST_3547	-	nosY	ABC transporter permease;PF12679:ABC-2 family transporter protein	3.3125	0.00338513
NC_009434.1	PST_3551	-	nosR	NosR/NirI family protein;PF12801:4Fe-4S binding domain|PF04205:FMN-binding domain	-1.49772	0.000666978
NC_009434.1	PST_3555	+	PST_RS17720	DUF488 family protein;PF04343:Protein of unknown function, DUF488	-2.57547	7.79e-08
NC_009434.1	PST_3556	-	PST_RS17725	TRAP transporter substrate-binding protein;PF03480:Bacterial extracellular solute-binding protein, family 7	2.96332	0.00199893
NC_009434.1	PST_3561	-	phhR	sigma-54-dependent phenylalanine hydroxylase transcriptional regulator PhhR;PF00158:Sigma-54 interaction domain	7.43971	0.000376589
NC_009434.1	PST_3562	+	phhA	phenylalanine-4-hydroxylase	1.72	0.013345
NC_009434.1	PST_3564	+	phhC	aspartate/tyrosine/aromatic aminotransferase;PF00155:Aminotransferase class I and II	3.80765	0.000636793
NC_009434.1	PST_3568	-	katB	catalase;PF06628:Catalase-related immune-responsive|PF00199:Catalase	8.32224	4.01499e-06
NC_009434.1	PST_3569	+	codB	cytosine permease;PF02133:Permease for cytosine/purines, uracil, thiamine, allantoin	1.44719	0.00822554
NC_009434.1	PST_3571	-	PST_RS17800	c-type cytochrome;PF00034:Cytochrome c	3.58121	0.00227587
NC_009434.1	PST_3576	+	PST_RS17820	NYN domain-containing protein;PF12872:OST-HTH/LOTUS domain|PF01936:NYN domain	7.20416	0.000884859
NC_009434.1	PST_3577	-	PST_RS17825	diguanylate cyclase;PF00990:Diguanylate cyclase, GGDEF domain|PF00497:Bacterial extracellular solute-binding proteins, family 3	-1.27848	0.0085944
NC_009434.1	PST_3578	+	PST_RS17830	hypothetical protein	-3.82841	4.77e-07
NC_009434.1	PST_3584	-	PST_RS17860	2OG-Fe(II) oxygenase;PF14226:non-haem dioxygenase in morphine synthesis N-terminal|PF03171:2OG-Fe(II) oxygenase superfamily	1.61797	0.000423388
NC_009434.1	PST_3602	+	rutF	pyrimidine utilization flavin reductase protein F;PF01613:Flavin reductase like domain	-1.57808	0.0101384
NC_009434.1	PST_3607	+	PST_RS17970	IMPACT family protein;PF01205:Uncharacterized protein family UPF0029|PF09186:Domain of unknown function (DUF1949)	-3.03149	0.00108459
NC_009434.1	PST_3611	+	PST_RS17985	TetR family transcriptional regulator;PF08361:MAATS-type transcriptional repressor, C-terminal region|PF00440:Bacterial regulatory proteins, tetR family	7.56455	0.000164371
NC_009434.1	PST_3615	+	PST_RS18005	methyl-accepting chemotaxis protein;PF00672:HAMP domain|PF00015:Methyl-accepting chemotaxis protein (MCP) signalling domain|PF16591:Helical bimodular sensor domain	2.52415	0.00360343
NC_009434.1	PST_3624	-	PST_RS18050	methyl-accepting chemotaxis protein;PF00015:Methyl-accepting chemotaxis protein (MCP) signalling domain|PF00672:HAMP domain	2.27672	2.03521e-06
NC_009434.1	PST_3633	-	PST_RS18095	carboxylating nicotinate-nucleotide diphosphorylase;PF01729:Quinolinate phosphoribosyl transferase, C-terminal domain|PF02749:Quinolinate phosphoribosyl transferase, N-terminal domain	6.57215	0.0134121
NC_009434.1	PST_3639	-	tRNA-Asn	tRNA-Asn	-1.56495	0.0022891
NC_009434.1	PST_3640	-	clpB	ATP-dependent chaperone ClpB;PF07724:AAA domain (Cdc48 subfamily)|PF02861:Clp amino terminal domain, pathogenicity island component|PF10431:C-terminal, D2-small domain, of ClpB protein|PF00004:ATPase family associated with various cellular activities (AAA)	2.47827	2.4945e-06
NC_009434.1	PST_3647	-	PST_RS18165	DUF2333 family protein;PF10095:Uncharacterized protein conserved in bacteria (DUF2333)	2.84249	1.60159e-06
NC_009434.1	PST_3653	-	rplI	50S ribosomal protein L9;PF01281:Ribosomal protein L9, N-terminal domain|PF03948:Ribosomal protein L9, C-terminal domain	4.35763	7.14495e-08
NC_009434.1	PST_3654	-	PST_RS18205	hypothetical protein	2.16156	0.000530164
NC_009434.1	PST_3655	-	rpsR	30S ribosomal protein S18	-1.47924	0.000451983
NC_009434.1	PST_3659	-	rnr	ribonuclease R;PF00773:RNB domain|PF08461:Ribonuclease R winged-helix domain|PF08206:Ribonuclease B OB domain|PF00575:S1 RNA binding domain	-2.59145	3.09e-09
NC_009434.1	PST_3660	+	tRNA-Leu	tRNA-Leu	-2.6618	1.86e-09
NC_009434.1	PST_3662	+	tRNA-Leu	tRNA-Leu	-3.30128	5.95e-11
NC_009434.1	PST_3663	-	purA	adenylosuccinate synthase;PF00709:Adenylosuccinate synthetase	2.71063	1.76869e-05
NC_009434.1	PST_3664	-	PST_RS18250	ATP phosphoribosyltransferase regulatory subunit;PF13393:Histidyl-tRNA synthetase	8.09272	2.88486e-05
NC_009434.1	PST_3671	-	amiB	N-acetylmuramoyl-L-alanine amidase;PF01520:N-acetylmuramoyl-L-alanine amidase|PF01476:LysM domain|PF11741:AMIN domain	2.69073	0.00135615
NC_009434.1	PST_3675	-	ftsH	ATP-dependent zinc metalloprotease FtsH;PF06480:FtsH Extracellular|PF01434:Peptidase family M41|PF00004:ATPase family associated with various cellular activities (AAA)	3.35409	0.00845893
NC_009434.1	PST_3678	-	mpl	UDP-N-acetylmuramate:L-alanyl-gamma-D-glutamyl-meso-diaminopimelate ligase;PF01225:Mur ligase family, catalytic domain|PF08245:Mur ligase middle domain|PF02875:Mur ligase family, glutamate ligase domain	6.9834	0.00334606
NC_009434.1	PST_3679	+	PST_RS18325	aldehyde dehydrogenase;PF00171:Aldehyde dehydrogenase family	3.98628	7.16325e-13
NC_009434.1	PST_3684	-	PST_RS18350	RidA family protein;PF01042:Endoribonuclease L-PSP	7.30304	0.000575412
NC_009434.1	PST_3690	+	PST_RS18380	EAL domain-containing protein;PF00990:Diguanylate cyclase, GGDEF domain|PF00563:EAL domain	1.85834	0.00637015
NC_009434.1	PST_3693	-	ttrA	tetrathionate reductase subunit TtrA;PF00384:Molybdopterin oxidoreductase|PF01568:Molydopterin dinucleotide binding domain	2.53689	3.40134e-06
NC_009434.1	PST_3694	-	nrfD	polysulfide reductase NrfD;PF03916:Polysulphide reductase, NrfD	2.31528	0.000462155
NC_009434.1	PST_3695	-	PST_RS18400	4Fe-4S dicluster domain-containing protein;PF13247:4Fe-4S dicluster domain	2.37324	0.00108274
NC_009434.1	PST_3706	+	dxs	1-deoxy-D-xylulose-5-phosphate synthase;PF02780:Transketolase, C-terminal domain|PF02779:Transketolase, pyrimidine binding domain|PF13292:1-deoxy-D-xylulose-5-phosphate synthase	2.11909	0.0153054
NC_009434.1	PST_3709	+	PST_RS18465	VOC family protein	3.39452	0.00607288
NC_009434.1	PST_3710	-	PST_RS18470	SDR family oxidoreductase;PF00106:short chain dehydrogenase	2.74855	1.31723e-05
NC_009434.1	PST_3714	+	PST_RS18490	hypothetical protein	2.84828	0.00348955
NC_009434.1	PST_3720	+	urtA	urea ABC transporter substrate-binding protein;PF13433:Periplasmic binding protein domain	2.35623	6.10928e-07
NC_009434.1	PST_3737	+	PST_RS18610	urease accessory protein UreF;PF01730:UreF	3.50941	0.00314942
NC_009434.1	PST_3742	-	amn	AMP nucleosidase;PF01048:Phosphorylase superfamily|PF10423:Bacterial AMP nucleoside phosphorylase N-terminus	2.09062	0.00820426
NC_009434.1	PST_3745	+	PST_RS18650	CRISPR-associated endonuclease Cas3'';PF00270:DEAD/DEAH box helicase|PF01966:HD domain	-1.61286	0.0131493
NC_009434.1	PST_3751	+	cas2	CRISPR-associated endonuclease Cas2	-3.22526	0.000575412
NC_009434.1	PST_3754	-	PST_RS18690	acyl-CoA dehydrogenase family protein;PF00441:Acyl-CoA dehydrogenase, C-terminal domain|PF02770:Acyl-CoA dehydrogenase, middle domain	1.84089	0.00637015
NC_009434.1	PST_3760	+	PST_RS18720	sel1 repeat family protein;PF08238:Sel1 repeat	6.79238	0.00839028
NC_009434.1	PST_3764	+	PST_RS18740	HlyC/CorC family transporter;PF03471:Transporter associated domain	2.43515	0.0132311
NC_009434.1	PST_3766	-	PST_RS18750	YdcF family protein;PF02698:DUF218 domain	7.20416	0.000884859
NC_009434.1	PST_3768	+	PST_RS18760	leucine--tRNA ligase;PF00133:tRNA synthetases class I (I, L, M and V)|PF13603:Leucyl-tRNA synthetase, Domain 2|PF08264:Anticodon-binding domain of tRNA|PF09334:tRNA synthetases class I (M)	2.53336	0.00033982
NC_009434.1	PST_3772	+	PST_RS18780	lytic murein transglycosylase;PF01471:Putative peptidoglycan binding domain|PF13406:Transglycosylase SLT domain	2.39216	0.00758204
NC_009434.1	PST_3774	-	lipA	lipoyl synthase;PF16881:N-terminal domain of lipoyl synthase of Radical_SAM family|PF04055:Radical SAM superfamily	2.27713	0.00689176
NC_009434.1	PST_3780	-	rodA	rod shape-determining protein RodA;PF01098:Cell cycle protein	-1.58278	0.0105118
NC_009434.1	PST_3784	-	nadD	nicotinate-nucleotide adenylyltransferase;PF01467:Cytidylyltransferase-like	6.8589	0.00528154
NC_009434.1	PST_3785	-	PST_RS18845	glutamate-5-semialdehyde dehydrogenase;PF00171:Aldehyde dehydrogenase family	2.735	0.0010655
NC_009434.1	PST_3796	-	motB	flagellar motor protein MotB;PF00691:OmpA family|PF13677:Membrane MotB of proton-channel complex MotA/MotB	7.04183	0.00213372
NC_009434.1	PST_3803	+	PST_RS18935	NAD(P)-dependent alcohol dehydrogenase;PF00107:Zinc-binding dehydrogenase|PF08240:Alcohol dehydrogenase GroES-like domain	3.33304	1.16659e-05
NC_009434.1	PST_3805	-	serB	phosphoserine phosphatase SerB;PF12710:haloacid dehalogenase-like hydrolase|PF13740:ACT domain	2.47448	0.00973269
NC_009434.1	PST_3806	-	PST_RS18950	PqiC family protein;PF03886:ABC-type transport auxiliary lipoprotein component	6.92249	0.00334606
NC_009434.1	PST_3812	-	cpdA	Ser/Thr protein phosphatase	2.71804	9.17669e-05
NC_009434.1	PST_3817	+	PST_RS19005	TolC family outer membrane protein;PF02321:Outer membrane efflux protein	2.93541	0.00199893
NC_009434.1	PST_3823	+	PST_RS19035	HipA domain-containing protein;PF07804:HipA-like C-terminal domain	-1.39004	0.00102211
NC_009434.1	PST_3825	-	hldE	bifunctional D-glycero-beta-D-manno-heptose-7-phosphate kinase/D-glycero-beta-D-manno-heptose 1-phosphate adenylyltransferase HldE;PF00294:pfkB family carbohydrate kinase|PF01467:Cytidylyltransferase-like	1.65819	0.00802734
NC_009434.1	PST_3831	+	PST_RS19075	phosphotransferase;PF06293:Lipopolysaccharide kinase (Kdo/WaaP) family	-2.46338	1.2e-07
NC_009434.1	PST_3832	-	PST_RS19080	hypothetical protein	-3.22879	1.44e-11
NC_009434.1	PST_3833	-	PST_RS19085	polysaccharide pyruvyl transferase family protein;PF04230:Polysaccharide pyruvyl transferase	-2.68154	1e-09
NC_009434.1	PST_3834	-	PST_RS19090	glycosyltransferase	-2.46214	1.55e-08
NC_009434.1	PST_3835	-	pseI	pseudaminic acid synthase;PF08666:SAF domain|PF03102:NeuB family	-2.23601	4.03e-07
NC_009434.1	PST_3837	-	pseG	UDP-2%2C4-diacetamido-2%2C4%2C6-trideoxy-beta-L-altropyranose hydrolase;PF04101:Glycosyltransferase family 28 C-terminal domain	-1.75459	0.000349692
NC_009434.1	PST_3840	-	pseB	UDP-N-acetylglucosamine 4%2C6-dehydratase (inverting);PF02719:Polysaccharide biosynthesis protein	-1.5372	0.000356799
NC_009434.1	PST_3841	-	PST_RS19125	hypothetical protein	-1.93272	6.82e-06
NC_009434.1	PST_3842	-	PST_RS19130	carbamoyltransferase;PF02543:Carbamoyltransferase N-terminus|PF16861:Carbamoyltransferase C-terminus	-2.01125	4.29e-06
NC_009434.1	PST_3843	-	PST_RS19135	serine/threonine protein kinase;PF06293:Lipopolysaccharide kinase (Kdo/WaaP) family	-1.76782	0.0103844
NC_009434.1	PST_3850	-	ilvE	branched-chain-amino-acid transaminase;PF01063:Amino-transferase class IV	2.49152	0.00120867
NC_009434.1	PST_3852	+	aceE	pyruvate dehydrogenase (acetyl-transferring)%2C homodimeric type;PF00456:Transketolase, thiamine diphosphate binding domain	1.69983	0.000459188
NC_009434.1	PST_3853	+	aceF	dihydrolipoyllysine-residue acetyltransferase;PF02817:e3 binding domain|PF00198:2-oxoacid dehydrogenases acyltransferase (catalytic domain)|PF00364:Biotin-requiring enzyme	2.07781	0.000269452
NC_009434.1	PST_3858	-	PST_RS19205	acyl-CoA dehydrogenase C-terminal domain-containing protein;PF02771:Acyl-CoA dehydrogenase, N-terminal domain|PF12418:Acyl-CoA dehydrogenase N terminal|PF00441:Acyl-CoA dehydrogenase, C-terminal domain|PF12806:Acetyl-CoA dehydrogenase C-terminal like|PF02770:Acyl-CoA dehydrogenase, middle domain	-2.19574	1.13e-06
NC_009434.1	PST_3862	-	bioD	dethiobiotin synthase;PF13500:AAA domain	6.72264	0.00839028
NC_009434.1	PST_3864	-	PST_RS19235	alpha/beta fold hydrolase;PF12697:Alpha/beta hydrolase family	2.30495	0.00449771
NC_009434.1	PST_3866	-	bioB	biotin synthase BioB;PF06968:Biotin and Thiamin Synthesis associated domain|PF04055:Radical SAM superfamily	3.39452	0.00607288
NC_009434.1	PST_3880	+	mscK	mechanosensitive channel MscK;PF12795:Mechanosensitive ion channel porin domain|PF00924:Mechanosensitive ion channel|PF12794:Mechanosensitive ion channel inner membrane domain 1	6.79238	0.00839028
NC_009434.1	PST_3884	-	PST_RS19335	protein-glutamate O-methyltransferase CheR;PF01739:CheR methyltransferase, SAM binding domain|PF03705:CheR methyltransferase, all-alpha domain	-3.14759	5.19e-06
NC_009434.1	PST_3890	+	PST_RS19365	nodulation protein NfeD;PF01957:NfeD-like C-terminal, partner-binding	2.9907	0.00151665
NC_009434.1	PST_3891	+	PST_RS19370	slipin family protein;PF01145:SPFH domain / Band 7 family	1.85834	0.00637015
NC_009434.1	PST_3897	-	PST_RS19400	ACT domain-containing protein;PF13740:ACT domain|PF13291:ACT domain	2.57374	0.00281747
NC_009434.1	PST_3898	+	PST_RS19405	malate synthase G;PF01274:Malate synthase	1.93618	0.000312398
NC_009434.1	PST_3902	-	PST_RS19430	DUF4212 domain-containing protein;PF00474:Sodium:solute symporter family	4.5235	3.78211e-15
NC_009434.1	PST_3911	-	PST_RS19470	EAL domain-containing protein;PF08447:PAS fold|PF00990:Diguanylate cyclase, GGDEF domain|PF11563:Protoglobin|PF00563:EAL domain	3.43134	8.24462e-05
NC_009434.1	PST_3920	-	tkt	transketolase;PF00456:Transketolase, thiamine diphosphate binding domain|PF02780:Transketolase, C-terminal domain|PF02779:Transketolase, pyrimidine binding domain	2.04787	0.0006339
NC_009434.1	PST_3925	+	PST_RS19540	metalloregulator ArsR/SmtB family transcription factor;PF12840:Helix-turn-helix domain|PF13489:Methyltransferase domain	2.39086	0.00232234
NC_009434.1	PST_3926	+	PST_RS19545	methionine adenosyltransferase;PF02772:S-adenosylmethionine synthetase, central domain|PF00438:S-adenosylmethionine synthetase, N-terminal domain|PF02773:S-adenosylmethionine synthetase, C-terminal domain	2.66554	1.40467e-05
NC_009434.1	PST_3929	-	PST_RS19560	ABC transporter ATP-binding protein;PF00005:ABC transporter	6.57215	0.0134121
NC_009434.1	PST_3935	+	PST_RS19590	adenosylhomocysteinase;PF00670:S-adenosyl-L-homocysteine hydrolase, NAD binding domain|PF05221:S-adenosyl-L-homocysteine hydrolase	2.24954	0.00238425
NC_009434.1	PST_3937	+	PST_RS19600	DEAD/DEAH box helicase;PF00270:DEAD/DEAH box helicase|PF00271:Helicase conserved C-terminal domain	2.63167	3.74061e-05
NC_009434.1	PST_3938	-	adeC	AdeC/AdeK/OprM family multidrug efflux complex outer membrane factor;PF02321:Outer membrane efflux protein	2.81803	0.00462106
NC_009434.1	PST_3939	-	PST_RS19610	efflux RND transporter permease subunit;PF00873:AcrB/AcrD/AcrF family	4.65332	1.06246e-10
NC_009434.1	PST_3940	-	PST_RS19615	efflux RND transporter periplasmic adaptor subunit;PF00529:HlyD membrane-fusion protein of T1SS|PF16576:Barrel-sandwich domain of CusB or HlyD membrane-fusion	5.96642	4.54162e-12
NC_009434.1	PST_3942	-	PST_RS19625	cytochrome b;PF01292:Prokaryotic cytochrome b561	-2.26813	2.88e-06
NC_009434.1	PST_3953	-	pilG	twitching motility response regulator PilG;PF00072:Response regulator receiver domain	-1.2292	0.00331113
NC_009434.1	PST_3954	+	gshB	glutathione synthase;PF02955:Prokaryotic glutathione synthetase, ATP-grasp domain|PF02951:Prokaryotic glutathione synthetase, N-terminal domain	7.39558	0.000376589
NC_009434.1	PST_3961	-	PST_RS19715	TM2 domain-containing protein;PF05154:TM2 domain	-1.62137	0.0109584
NC_009434.1	PST_3965	-	pilT	type IV pilus twitching motility protein PilT;PF00437:Type II/IV secretion system protein	2.735	0.0010655
NC_009434.1	PST_3969	+	PST_RS19755	dynamin-like GTPase family protein;PF00350:Dynamin family	2.60372	0.000634842
NC_009434.1	PST_3972	+	PST_RS19770	DUF4426 domain-containing protein;PF14467:Domain of unknown function (DUF4426)	7.64215	0.000109596
NC_009434.1	PST_3973	+	rdgB	RdgB/HAM1 family non-canonical purine NTP pyrophosphatase;PF01725:Ham1 family	3.39452	0.00607288
NC_009434.1	PST_3977	+	arcD	arginine-ornithine antiporter;PF13520:Amino acid permease	2.34033	0.000392948
NC_009434.1	PST_3978	+	arcA	arginine deiminase;PF02274:Amidinotransferase	3.21034	2.51028e-06
NC_009434.1	PST_3979	+	PST_RS19805	ornithine carbamoyltransferase;PF02729:Aspartate/ornithine carbamoyltransferase, carbamoyl-P binding domain|PF00185:Aspartate/ornithine carbamoyltransferase, Asp/Orn binding domain	4.35763	7.14495e-08
NC_009434.1	PST_3980	+	arcC	carbamate kinase;PF00696:Amino acid kinase family	2.17378	0.00355334
NC_009434.1	PST_3989	-	rpoH	RNA polymerase sigma factor RpoH;PF04545:Sigma-70, region 4|PF04542:Sigma-70 region 2	1.99225	8.99112e-05
NC_009434.1	PST_3994	+	PST_RS19880	insulinase family protein;PF00675:Insulinase (Peptidase family M16)|PF05193:Peptidase M16 inactive domain	7.52413	0.000164371
NC_009434.1	PST_4002	+	coaD	pantetheine-phosphate adenylyltransferase;PF01467:Cytidylyltransferase-like	3.08441	0.0100337
NC_009434.1	PST_4006	-	PST_RS19940	hypothetical protein	4.1986	4.26833e-05
NC_009434.1	PST_4011	-	PST_RS19965	lipase	7.85267	2.29623e-05
NC_009434.1	PST_4012	+	ilvD	dihydroxy-acid dehydratase;PF00920:Dehydratase family	2.56072	0.000142756
NC_009434.1	PST_4033	-	recB	exodeoxyribonuclease V subunit beta;PF00580:UvrD/REP helicase N-terminal domain|PF13361:UvrD-like helicase C-terminal domain|PF12705:PD-(D/E)XK nuclease superfamily	6.64936	0.0134121
NC_009434.1	PST_4035	+	PST_RS20085	cache domain-containing protein;PF17200:Single Cache domain 2	-3.30191	1.16e-07
NC_009434.1	PST_4036	+	PST_RS20090	Na/Pi cotransporter family protein;PF02690:Na+/Pi-cotransporter|PF01895:PhoU domain	2.1844	0.0117239
NC_009434.1	PST_4041	-	PST_RS20115	OprD family porin;PF03573:outer membrane porin, OprD family	2.75556	0.00612771
NC_009434.1	PST_4044	-	PST_RS20130	diguanylate cyclase;PF07696:7TMR-DISM extracellular 2|PF00990:Diguanylate cyclase, GGDEF domain|PF07695:7TM diverse intracellular signalling	2.11607	0.00648527
NC_009434.1	PST_4047	-	PST_RS20140	methyl-accepting chemotaxis protein;PF00015:Methyl-accepting chemotaxis protein (MCP) signalling domain|PF08447:PAS fold	1.80829	0.000828901
NC_009434.1	PST_4048	+	PST_RS20145	TAXI family TRAP transporter solute-binding subunit;PF16868:NMT1-like family	2.37983	4.76983e-07
NC_009434.1	PST_4053	+	algB	sigma-54-dependent response regulator transcription factor AlgB;PF00072:Response regulator receiver domain|PF02954:Bacterial regulatory protein, Fis family|PF00158:Sigma-54 interaction domain	1.85399	0.00835646
NC_009434.1	PST_4058	-	PST_RS20200	endonuclease/exonuclease/phosphatase family protein;PF03372:Endonuclease/Exonuclease/phosphatase family	7.098	0.00213372
NC_009434.1	PST_4059	-	PST_RS20205	thiol:disulfide interchange protein DsbA/DsbL;PF01323:DSBA-like thioredoxin domain	2.88174	2.6009e-05
NC_009434.1	PST_4063	-	gcvH	glycine cleavage system protein GcvH;PF01597:Glycine cleavage H-protein	4.00331	0.000186219
NC_009434.1	PST_4064	-	gcvT	glycine cleavage system aminomethyltransferase GcvT;PF01571:Aminomethyltransferase folate-binding domain|PF08669:Glycine cleavage T-protein C-terminal barrel domain	7.52413	0.000164371
NC_009434.1	PST_4066	-	PST_RS20240	extracellular solute-binding protein;PF13343:Bacterial extracellular solute-binding protein	-2.41288	0.00227587
NC_009434.1	PST_4067	-	PST_RS20245	2-octaprenyl-3-methyl-6-methoxy-1%2C4-benzoquinol hydroxylase;PF01494:FAD binding domain	2.87792	0.00348955
NC_009434.1	PST_4069	-	ubiH	2-octaprenyl-6-methoxyphenyl hydroxylase;PF01494:FAD binding domain	2.84828	0.00348955
NC_009434.1	PST_4070	-	pepP	Xaa-Pro aminopeptidase;PF05195:Aminopeptidase P, N-terminal domain|PF00557:Metallopeptidase family M24	1.87667	0.00362946
NC_009434.1	PST_4071	-	PST_RS20265	YecA family protein;PF03695:Uncharacterised protein family (UPF0149)	6.9834	0.00334606
NC_009434.1	PST_4076	+	PST_RS20295	NADPH:quinone oxidoreductase family protein;PF08240:Alcohol dehydrogenase GroES-like domain|PF00107:Zinc-binding dehydrogenase	3.30615	0.000231229
NC_009434.1	PST_4079	-	PST_RS20310	rhodanese-like domain-containing protein;PF00581:Rhodanese-like domain	-2.33071	0.000246499
NC_009434.1	PST_4080	+	gpmA	2%2C3-bisphosphoglycerate-independent phosphoglycerate mutase;PF06415:BPG-independent PGAM N-terminus (iPGM_N)|PF01676:Metalloenzyme superfamily	2.5299	0.000974164
NC_009434.1	PST_4084	-	PST_RS20335	ABC transporter substrate-binding protein;PF00497:Bacterial extracellular solute-binding proteins, family 3	2.21598	0.00898543
NC_009434.1	PST_4087	-	hisF	imidazole glycerol phosphate synthase subunit HisF;PF00977:Histidine biosynthesis protein	6.8589	0.00528154
NC_009434.1	PST_4088	-	hisA	1-(5-phosphoribosyl)-5-[(5-phosphoribosylamino)methylideneamino]imidazole-4-carboxamide isomerase;PF00977:Histidine biosynthesis protein	2.75556	0.00612771
NC_009434.1	PST_4090	-	hisB	imidazoleglycerol-phosphate dehydratase HisB;PF00475:Imidazoleglycerol-phosphate dehydratase	4.05467	0.000137915
NC_009434.1	PST_4096	+	PST_RS20395	AsmA family protein;PF05170:AsmA family	2.36425	0.00758204
NC_009434.1	PST_4102	+	PST_RS20425	BCCT family transporter;PF02028:BCCT, betaine/carnitine/choline family transporter	-1.92316	0.00360343
NC_009434.1	PST_4103	+	PST_RS20430	ABC transporter ATP-binding protein;PF00005:ABC transporter	-1.40527	0.00170459
NC_009434.1	PST_4104	+	PST_RS20435	ABC transporter substrate-binding protein;PF00497:Bacterial extracellular solute-binding proteins, family 3	2.00544	1.90444e-05
NC_009434.1	PST_4109	+	PST_RS20460	LysR family transcriptional regulator;PF03466:LysR substrate binding domain|PF00126:Bacterial regulatory helix-turn-helix protein, lysR family	7.20416	0.000884859
NC_009434.1	PST_4120	-	mdcA	malonate decarboxylase subunit alpha;PF16957:Malonate decarboxylase, alpha subunit, transporter	4.71186	2.52371e-06
NC_009434.1	PST_4124	+	PST_RS20540	periplasmic binding protein, putative	3.00316	1.16577e-07
NC_009434.1	PST_4125	+	PST_RS20545	TRAP transporter permease;PF06808:Tripartite ATP-independent periplasmic transporter, DctM component	3.3125	0.00338513
NC_009434.1	PST_4146	-	PST_RS20645	DUF1993 domain-containing protein;PF09351:Domain of unknown function (DUF1993)	-1.41093	0.00421211
NC_009434.1	PST_4147	-	PST_RS20650	hypothetical protein	-2.22735	2.62e-07
NC_009434.1	PST_4156	+	prlC	YheV family putative metal-binding protein;PF01432:Peptidase family M3	2.21216	0.00290973
NC_009434.1	PST_4163	+	coxB	cytochrome c oxidase subunit II;PF00116:Cytochrome C oxidase subunit II, periplasmic domain|PF13442:Cytochrome C oxidase, cbb3-type, subunit III|PF02790:Cytochrome C oxidase subunit II, transmembrane domain	3.92291	5.75729e-15
NC_009434.1	PST_4164	+	coxA	cytochrome c oxidase subunit I;PF00115:Cytochrome C and Quinol oxidase polypeptide I	5.90014	1.00597e-22
NC_009434.1	PST_4165	+	ctaG	cytochrome c oxidase assembly protein;PF04442:Cytochrome c oxidase assembly protein CtaG/Cox11	9.97338	1.49953e-12
NC_009434.1	PST_4166	+	coIII	cytochrome c oxidase subunit 3;PF00510:Cytochrome c oxidase subunit III	3.97866	6.36113e-12
NC_009434.1	PST_4168	+	PST_RS20760	SURF1 family protein;PF02104:SURF1 family	6.0061	1.11754e-11
NC_009434.1	PST_4169	+	PST_RS20765	hypothetical protein	4.8197	9.7613e-07
NC_009434.1	PST_4170	+	PST_RS20770	COX15/CtaA family protein;PF02628:Cytochrome oxidase assembly protein	3.93617	1.16819e-07
NC_009434.1	PST_4172	+	PST_RS20780	SCO family protein;PF02630:SCO1/SenC	2.89961	0.000325735
NC_009434.1	PST_4177	+	PST_RS20805	DUF3617 domain-containing protein;PF12276:Protein of unknown function (DUF3617)	2.93541	0.00199893
NC_009434.1	PST_4186	-	glmS	glutamine--fructose-6-phosphate transaminase (isomerizing);PF01380:SIS domain|PF13522:Glutamine amidotransferase domain	2.47448	0.00973269
NC_009434.1	PST_4198	-	atpI	F0F1 ATP synthase subunit I;PF03899:ATP synthase I chain	-2.97104	1.36e-06
NC_009434.1	PST_4199	-	parB	ParB/RepB/Spo0J family partition protein;PF02195:ParB-like nuclease domain	-2.38819	1.67e-06
NC_009434.1	PST_4201	-	rsmG	16S rRNA (guanine(527)-N(7))-methyltransferase RsmG;PF02527:rRNA small subunit methyltransferase G	6.57215	0.0134121
NC_009434.1	PST_4202	-	mnmG	tRNA uridine-5-carboxymethylaminomethyl(34) synthesis enzyme MnmG;PF01134:Glucose inhibited division protein A|PF13932:GidA associated domain	1.801	0.000696706
NC_009434.1	PST_4203	-	PST_RS20935	monovalent cation/H(+) antiporter subunit G;PF03334:Na+/H+ antiporter subunit	-3.34019	0.000248027
NC_009434.1	PST_4209	-	PST_RS20965	DUF4040 domain-containing protein;PF00361:Proton-conducting membrane transporter|PF00662:NADH-Ubiquinone oxidoreductase (complex I), chain 5 N-terminus|PF13244:Domain of unknown function (DUF4040)	7.56455	0.000164371
